# Supplementary material for: An RNA-Seq analysis of coronavirus in the skin of the Pangolin
Source: Sci Rep. 2024 Jan 9;14:910. doi: 10.1038/s41598-024-51261-x (PMC10776870; doi:10.1038/s41598-024-51261-x)
Supplement: Supplementary file 3 — Supplementary Table S1. [file 41598_2024_51261_MOESM3_ESM.xlsx]

## Sheet: Table S1
Table S1. Comparison of RNA-seq samples and methods between human and pangolins
	Blanco-Melo et al. 2020	Current study
Samples	healthy human lung biopsies from a 72-year-old male and a 60-year-old female + SARS-CoV-2 infected lung biopsies from a deceased 74-year-old male	1 pCoV infected pangolin skin + 1 uninfected pangolin skin control
Library Prep Protocol	TruSeq RNA Library Prep Kit v2 (Illumina) / TruSeq Stranded mRNA Library Prep Kit (Illumina)	Qiagen RNeasy Mini Kit (QIAGEN) / cDNA synthesis kit (New England Biolabs)
Sequencing Strategy	Single-end	Paired-end
Sequencing Platform	Illumina NextSeq 500	Illumina HiSeq
