# Supplementary material for: An RNA-Seq analysis of coronavirus in the skin of the Pangolin
Source: Sci Rep. 2024 Jan 9;14:910. doi: 10.1038/s41598-024-51261-x (PMC10776870; doi:10.1038/s41598-024-51261-x)
Supplement: Supplementary file 4 — Supplementary Table S2. [file 41598_2024_51261_MOESM4_ESM.xlsx]

## Sheet: Table S2
Table S2. Comparison of consensus sequences from mapped RNA-seq reads in Dahu with CoV from other species.
	Partial Genome	E	M	N	Orf6	Orf7a	Orf7b	Orf8	Orf10	Orf1ab
Pangolin coronavirus isolate MP789	99.81 (100)	100 (100)	98.7 (100)	100 (100)	100 (100)	99.6 (100)	99.2 (100)	99.4 (100)	100 (100)	100 (100)
Bat coronavirus RaTG13	95.23 (100)	99.2 (100)	94.6 (95)	96.7 (100)	99.2 (100)	81.7 (99)	91.7 (100)	91.1 (98)	98.3 (100)	93.3 (100)
SARS-CoV-2/human/USA/UT-UPHL-2009688/2020	95.39 (100)	99.2 (100)	93.0 (99)	96.4 (100)	99.2 (100)	93.7 (100)	91.0 (100)	91.1 (98)	99.2 (100)	93.7 (100)
SARS-CoV-2/human/JPN/UT-NCGM02/2020	95.42 (100)	99.2 (100)	93.0 (99)	96.3 (100)	99.2 (100)	93.3 (100)	91.0 (100)	91.8 (98)	99.2 (100)	93.7 (100)
2019-nCoV_HKU-SZ-002a_2020	95.42 (100)	99.2 (100)	93.0 (99)	96.3 (100)	98.3 (100)	93.3 (100)	91.0 (100)	91.8 (98)	99.2 (100)	93.7 (100)
SARS coronavirus Tor2 isolate Tor2/FP1-10895	84.42 (100)	89.6 (100)	84.3 (93)	87.9 (100)	92.3 (100)	81.7 (99)	85.3 (82)	64.7* (100*)	92.3 (100)	83.9 (100)
