# Supplementary material for: An RNA-Seq analysis of coronavirus in the skin of the Pangolin
Source: Sci Rep. 2024 Jan 9;14:910. doi: 10.1038/s41598-024-51261-x (PMC10776870; doi:10.1038/s41598-024-51261-x)
Supplement: Supplementary file 5 — Supplementary Table S3. [file 41598_2024_51261_MOESM5_ESM.xlsx]

## Sheet: Table S3
Table S3. List of DEGs in pangolin skin.
Gene	Locus	Control	pCoV+	Log2(fold_change)
WIF1	NW_016533826.1:736209-803518	0.281195	52.5084	7.54483
ACOD1	NW_016534270.1:71632-80980	0.0235025	3.22282	7.09937
TNFAIP6	NW_016551108.1:779-15153	0.117001	14.9736	6.99976
INHBA	NW_016544457.1:94773-109957	0.0127281	1.48788	6.8691
SLAMF7	NW_016542892.1:128314-142066	0.431808	31.574	6.1922
CXCL10	NW_016536446.1:14438-16732	0.819755	50.882	5.95582
CLEC7A	NW_016573203.1:14103-25759	0.0859282	5.15272	5.90606
ISG15	NW_016540952.1:20023-21192	0.132658	7.22837	5.76789
CCRL2	NW_016558742.1:6606-8602	0.226211	11.6386	5.68511
ATPIF1	NW_016534704.1:543-1732	72.4949	3452.49	5.57361
CADM3	NW_016527589.1:57228-164467	0.129578	5.46789	5.39909
CUNH1orf162	NW_016529767.1:91616-96143	0.227518	8.93106	5.29478
CUNH4orf48	NW_016550449.1:58442-60551	1.06575	37.7989	5.1484
PCK1	NW_016529116.1:116466-121499	0.308414	9.99888	5.01883
CLDN5	NW_016542559.1:302634-303969	2.48864	78.9785	4.98803
VENTX	NW_016531815.1:193040-204533	0.159087	5.01622	4.97871
LHX2	NW_016535705.1:84382-103739	0.147638	4.53974	4.94248
NEXN	NW_016535309.1:4214-30764	0.394546	11.9222	4.91731
NCF1	NW_016528961.1:269203-285731	0.2022	5.7174	4.8215
ACKR1	NW_016527589.1:165354-168514	3.90114	101.385	4.6998
PRKRA	NW_016533805.1:27795-44588	0.103705	2.62179	4.65999
THBS4	NW_016528739.1:9131-53995	0.0975684	2.44529	4.64745
HAPLN3	NW_016537148.1:893383-899815	0.0601283	1.41509	4.55671
SSTR1	NW_016536494.1:202087-204850	0.0826871	1.79406	4.43943
SERPINE1	NW_016527640.1:125391-132777	3.36195	69.0235	4.35972
DNASE1L3	NW_016531509.1:245691-264423	0.0616936	1.19144	4.27145
CD93	NW_016533001.1:45462-51730	1.59737	30.8313	4.27063
CD3E	NW_016528366.1:188082-197626	0.195056	3.75513	4.2669
TTR	NW_016533841.1:317995-322889	0.289922	5.53343	4.25444
PGF	NW_016534669.1:137097-150197	0.120847	2.23142	4.20671
KCNS3	NW_016528968.1:363100-398556	0.381934	7.03297	4.20274
SLC35D3	NW_016562310.1:12779-16224	0.344344	6.25836	4.18386
PTK6	NW_016530862.1:163291-169568	0.0686967	1.22668	4.15837
PLVAP	NW_016551113.1:1690-13945	12.6364	222.59	4.13873
NRGN	NW_016546185.1:145090-152097	0.207177	3.60651	4.12167
NPTX2	NW_016528021.1:787846-800665	0.685245	11.1268	4.02128
IDO1	NW_016533921.1:10555-27661	0.176339	2.79504	3.98645
SSMEM1	NW_016550003.1:246213-252603	0.0755968	1.16604	3.94715
DAPK2	NW_016530121.1:78002-188262	0.430512	6.5522	3.92785
ITGA8	NW_016529195.1:2883-30358	0.170536	2.53124	3.8917
CUNH5orf58	NW_016530721.1:342979-349738	0.25087	3.69414	3.88022
BCHE	NW_016538652.1:111892-160312	0.107888	1.58246	3.87456
KRT25	NW_016545887.1:183758-189051	2.13617	30.5951	3.8402
RAMP1	NW_016542674.1:8632-39339	0.17209	2.41886	3.81309
SCNN1D	NW_016528202.1:68931-75090	2.47312	34.1741	3.7885
LEF1	NW_016540773.1:180308-291627	0.165308	2.26293	3.77496
IL27	NW_016543387.1:34644-39878	0.0824668	1.12594	3.77117
SDPR	NW_016546876.1:439485-453096	1.07063	14.5963	3.76906
BATF2	NW_016532538.1:351869-356399	0.293007	3.97274	3.76113
ATP6V0E1	NW_016534291.1:47220-55713	49.1434	665.026	3.75834
CPT1C	NW_016535442.1:586793-603177	0.0808246	1.08521	3.74704
LIN52	NW_016554415.1:12385-28699	3.18906	41.943	3.71723
SYCP3	NW_016607135.1:3722-7897	0.636349	8.36037	3.71568
RSAD2	NW_016568894.1:84969-101630	0.297886	3.90062	3.71087
KRT71	NW_016537779.1:46125-54204	1.99772	25.9427	3.6989
JRK	NW_016535599.1:129118-141936	7.71583	100.033	3.69652
TACR1	NW_016528606.1:297729-435702	0.0967694	1.25007	3.69131
CLEC4E	NW_016529772.1:324973-331635	1.4412	18.4634	3.67933
TRABD2B	NW_016557103.1:93489-312070	0.175214	2.24413	3.67896
CUNH15orf48	NW_016535429.1:185905-189529	1.25242	15.951	3.67086
MMRN2	NW_016546418.1:84708-100258	2.57241	32.5841	3.66297
A4GALT	NW_016552927.1:17358-39055	0.097446	1.22469	3.65167
LVRN	NW_016549219.1:7147-55268	0.120939	1.50062	3.63321
GPR84	NW_016545110.1:379704-382397	0.354421	4.38441	3.62885
SELP	NW_016546099.1:72203-108369	0.44945	5.55139	3.62662
ZNF500	NW_016569002.1:22023-28507	0.148875	1.83435	3.62309
FCER1G	NW_016544629.1:116296-119757	3.20151	39.1539	3.61233
IGF2	NW_016537529.1:42545-66987	4.45639	53.8393	3.59471
TMEM100	NW_016528500.1:564786-570411	0.409463	4.92881	3.58943
ANGPTL5	NW_016553985.1:160410-173883	0.351336	4.19453	3.57758
GCG	NW_016527795.1:90727-114302	0.112711	1.33595	3.56718
CA4	NW_016548829.1:123418-131743	2.16346	25.6212	3.56592
SOX17	NW_016553819.1:155284-157631	0.774845	9.16015	3.56339
AHI1	NW_016527966.1:55921-276688	1.61059	19.0102	3.56111
ADRA2A	NW_016527993.1:116059-119601	0.458463	5.31768	3.53592
HOXD1	NW_016542094.1:261422-263569	0.135894	1.55579	3.51709
PLEK	NW_016530649.1:247807-270961	0.881752	10.0517	3.51093
NKAIN1	NW_016544701.1:83961-123812	0.235105	2.67881	3.51021
KCTD12	NW_016534270.1:17919-24300	2.77373	31.4567	3.50347
CLDN19	NW_016548809.1:71833-79749	0.109599	1.23194	3.49063
CACNG4	NW_016529950.1:288994-344784	0.138446	1.54625	3.48138
STC1	NW_016530343.1:1293386-1305564	0.370063	4.12725	3.47934
AVPR2	NW_016543241.1:3050-5553	0.102261	1.12956	3.46543
KCNAB2	NW_016530338.1:31874-117122	0.1784	1.96125	3.45858
HAND2	NW_016529393.1:751642-753693	0.122484	1.3356	3.44683
FGF1	NW_016529179.1:85632-403417	0.141552	1.52513	3.42953
PDZRN3	NW_016548580.1:83971-304805	0.374549	4.03378	3.42891
CDKN1C	NW_016545412.1:88582-89271	0.664248	7.12712	3.42353
KRT16	NW_016534927.1:43005-45900	39.6239	419.864	3.40548
DKK2	NW_016533392.1:284288-385164	0.346549	3.65199	3.39755
PLAUR	NW_016545790.1:43722-56417	2.31337	24.3157	3.39382
ADH4	NW_016528045.1:42009-57925	0.536326	5.60421	3.38533
C7	NW_016538750.1:2222-4888	1.67952	17.5425	3.38474
SNCA	NW_016556198.1:27603-44061	0.209426	2.17763	3.37824
TCEAL2	NW_016545058.1:48949-50938	2.99586	30.9615	3.36943
LRRC32	NW_016534205.1:47793-60991	0.906533	9.34767	3.36618
GYPC	NW_016540624.1:105382-125184	1.33986	13.7911	3.36358
SCARF1	NW_016531248.1:66996-77350	0.957573	9.8364	3.36068
TAGAP	NW_016530039.1:257938-267334	0.7354	7.36365	3.32382
AOAH	NW_016533740.1:156705-313386	0.140817	1.40308	3.3167
PRRX1	NW_016549619.1:168383-227186	0.328427	3.25849	3.31056
RASGRP2	NW_016532538.1:152284-164114	1.22213	12.1013	3.3077
MRPS27	NW_016553830.1:138603-194472	9.56851	94.4999	3.30395
MS4A8	NW_016545022.1:232972-246752	0.449379	4.3935	3.28937
SH2B2	NW_016607773.1:5-19956	0.836514	8.14327	3.28315
OLFM1	NW_016568863.1:4933-43378	0.184956	1.79939	3.28226
KRT17	NW_016534927.1:53700-58646	6.24603	60.2428	3.26978
GREB1	NW_016579238.1:1871-44161	0.411793	3.97029	3.26925
NRN1	NW_016547415.1:5847-14810	0.510951	4.89103	3.25888
SYT11	NW_016540134.1:39767-57572	0.250503	2.37966	3.24786
THAP10	NW_016537309.1:55254-63152	0.10887	1.02556	3.23573
SLC15A3	NW_016545022.1:60495-82628	0.999304	9.37592	3.22997
KRT27	NW_016545887.1:160586-164780	1.00572	9.34938	3.21665
CUNH22orf15	NW_016570161.1:19570-24406	0.153751	1.42241	3.20966
ADAMTS9	NW_016535904.1:363864-550378	0.401179	3.70994	3.20908
NOL3	NW_016528794.1:707272-709347	3.25165	29.9627	3.20392
TNN	NW_016531017.1:108008-199573	0.203873	1.87075	3.19788
PECAM1	NW_016528755.1:2822-48354	13.2664	121.459	3.19463
STC2	NW_016541849.1:34250-46597	0.110898	1.00647	3.182
ECSCR	NW_016540155.1:58538-66206	5.31947	48.0027	3.17376
DOK3	NW_016539793.1:103278-108404	0.18186	1.6389	3.17183
SPON2	NW_016537353.1:23-2624	1.27793	11.4462	3.16299
SCARF2	NW_016540694.1:59563-66997	0.14827	1.30572	3.13854
AQP1	NW_016535252.1:237293-250171	7.22839	63.4673	3.13427
PMP22	NW_016528488.1:336818-365067	3.43251	30.0762	3.13129
ESAM	NW_016546185.1:157834-166493	2.74199	23.9596	3.12731
SIAH3	NW_016532388.1:98298-104154	0.115959	1.01281	3.12668
TAGLN	NW_016537069.1:103838-109368	26.607	229.591	3.10919
SCG5	NW_016531122.1:505158-520817	0.380255	3.26499	3.10204
SIK1	NW_016529909.1:376482-387341	22.1721	189.946	3.09877
SNCG	NW_016546418.1:101166-105641	0.246199	2.09078	3.08615
FXYD5	NW_016534417.1:223327-233938	2.85566	24.1377	3.0794
LDB2	NW_016545317.1:136363-495551	1.91316	16.1302	3.07573
G0S2	NW_016532844.1:212227-213017	9.01278	75.8795	3.07367
HLX	NW_016543381.1:27631-32985	0.462573	3.88382	3.06972
CUNH21orf62	NW_016546020.1:11416-15589	0.180801	1.51153	3.06353
MEOX2	NW_016527909.1:41876-109276	0.791783	6.6155	3.06267
ADAMTS4	NW_016605052.1:515-3581	0.255352	2.13186	3.06155
PDE1A	NW_016533073.1:151090-483620	0.326335	2.72315	3.06085
TMEM86B	NW_016587126.1:2148-4474	0.367714	3.06825	3.06076
GAS1	NW_016530101.1:51631-53367	13.4222	111.699	3.05693
PRRX2	NW_016531420.1:107276-144451	0.306321	2.54334	3.05361
TYROBP	NW_016536500.1:226381-229039	1.66289	13.724	3.04494
FLI1	NW_016528191.1:246314-366309	1.63944	13.4721	3.03869
S1PR1	NW_016537180.1:345750-351293	2.55982	20.9583	3.03341
ADGRE1	NW_016536768.1:162405-195266	1.36227	11.096	3.02596
BSPH1	NW_016589576.1:45910-55391	0.243414	1.98049	3.02438
LINGO4	NW_016532859.1:166853-172377	0.551533	4.45963	3.01541
BMX	NW_016527422.1:82848-126735	0.531195	4.2934	3.01481
ERG	NW_016528436.1:177654-365425	1.07559	8.68781	3.01386
AKAP2	NW_016529537.1:10333-80552	1.96761	15.8265	3.00782
MAK	NW_016529978.1:69058-130223	0.204201	1.6404	3.00599
FZD7	NW_016558067.1:36789-40638	0.735674	5.89317	3.00191
B3GNT3	NW_016572662.1:138347-153506	0.281017	2.24948	3.00086
NRTN	NW_016546417.1:9307-21839	0.400583	3.19722	2.99664
GATA6	NW_016556990.1:18288-51171	0.145805	1.1568	2.98802
GPM6B	NW_016527954.1:127634-167771	0.964004	7.60548	2.97993
OLR1	NW_016573203.1:40653-50853	0.132142	1.0425	2.97989
SCGB1A1	NW_016530612.1:33220-42237	0.230441	1.80935	2.973
MYOM1	NW_016537321.1:202734-273272	0.218714	1.70071	2.95902
CTGF	NW_016534212.1:645996-648643	5.64859	43.8274	2.95587
DLL4	NW_016529955.1:53521-62852	0.810155	6.16485	2.9278
NR2F1	NW_016529631.1:412896-421626	0.588718	4.47346	2.92574
CCR1	NW_016535985.1:17326-26060	0.397993	3.01705	2.92232
DNAJC1	NW_016534065.1:23217-177067	6.41524	48.6264	2.92217
BATF	NW_016536010.1:118041-138170	0.274534	2.08047	2.92185
IFIT2	NW_016529218.1:5076-10724	0.919454	6.95854	2.91994
CD300LF	NW_016528382.1:125017-179940	0.185032	1.39704	2.91653
CUNH8orf37	NW_016539213.1:9520-18281	1.30335	9.7995	2.91048
HHIPL2	NW_016535680.1:197017-220761	0.262396	1.96912	2.90773
CDR2L	NW_016570034.1:88614-100476	0.525315	3.91636	2.89826
ADGRE3	NW_016530785.1:55553-94483	0.322051	2.39726	2.89603
CLEC14A	NW_016536494.1:236126-239047	3.66418	27.2541	2.89491
MYCN	NW_016528290.1:277518-283519	0.344187	2.54277	2.88514
DUSP15	NW_016530307.1:163858-171723	2.84496	21.0078	2.88445
HOXC13	NW_016545110.1:725954-732755	0.863556	6.34968	2.87832
CUNH11orf96	NW_016546224.1:6-1034	2.43819	17.893	2.87552
MZT1	NW_016557090.1:53381-58501	10.5433	77.2399	2.87302
LGALS1	NW_016530068.1:655323-658443	7.18854	52.3004	2.86305
CDH5	NW_016528794.1:16148-47047	1.27542	9.26798	2.86128
RGS10	NW_016532263.1:129765-155060	1.03328	7.46086	2.85212
GNG11	NW_016534099.1:67969-72233	8.43427	60.6062	2.84513
PDCD1LG2	NW_016531837.1:9327-216220	0.21155	1.51421	2.83949
CASP7	NW_016528306.1:351296-381908	0.813514	5.82175	2.83921
C3AR1	NW_016529772.1:174640-182361	0.593594	4.22257	2.83057
KANK3	NW_016564039.1:3860-11114	0.85346	6.05005	2.82555
ARNT2	NW_016582586.1:5554-67110	0.159974	1.13389	2.82537
FBLN7	NW_016578463.1:6-40400	1.15193	8.14158	2.82126
PDE7B	NW_016527420.1:58299-346962	0.143932	1.01153	2.81308
FAM167A	NW_016538209.1:155221-187455	0.230417	1.61886	2.81266
CDH13	NW_016529108.1:99607-315836	4.91205	34.4599	2.81052
UCN	NW_016529252.1:196947-198044	0.418726	2.93292	2.80826
RPS21	NW_016534591.1:566113-566933	563.681	3942.72	2.80624
DEPDC1B	NW_016537459.1:149397-157180	2.6211	18.2492	2.79959
PKIG	NW_016544298.1:344607-373452	1.54149	10.7325	2.79958
PIH1D3	NW_016549996.1:13600-125106	0.386113	2.68647	2.79862
PGLYRP1	NW_016536723.1:29949-35856	0.974994	6.78364	2.79859
ANKRD12	NW_016558262.1:15517-56028	13.8082	95.9025	2.79604
KIF26A	NW_016545670.1:251056-297146	0.431503	2.99118	2.79327
MEOX1	NW_016565026.1:163084-181280	0.418683	2.88897	2.78662
CXCR4	NW_016536230.1:240664-244379	1.82304	12.5783	2.78651
RHOJ	NW_016530584.1:58918-146160	0.700104	4.82751	2.78564
ADGRA2	NW_016540978.1:716678-753560	0.778364	5.36499	2.78506
MNS1	NW_016537006.1:29052-73277	1.05289	7.24832	2.78329
CD320	NW_016564039.1:18731-22515	1.02061	6.97862	2.77351
ASPHD1	NW_016547440.1:439898-474294	6.72343	45.9561	2.77299
TMEM204	NW_016552251.1:10461-76296	0.480788	3.26583	2.76397
DEGS2	NW_016535805.1:53098-71488	0.183145	1.24365	2.76352
C1QTNF5	NW_016546575.1:75824-77903	1.00249	6.80593	2.76321
CSF3	NW_016554392.1:80161-82521	0.180829	1.22547	2.76064
ARHGAP6	NW_016542814.1:627241-858122	0.207823	1.4078	2.76002
PIGK	NW_016528212.1:390107-407204	16.8938	114.192	2.7569
REM1	NW_016527577.1:84782-92471	1.09202	7.33646	2.74808
MAP7D3	NW_016532471.1:237001-267724	3.59135	24.0819	2.74535
FKBP1B	NW_016530021.1:99773-109813	0.327079	2.1876	2.74164
BAMBI	NW_016534729.1:150990-157339	0.810558	5.41762	2.74067
SEMA3C	NW_016536315.1:9611-194951	0.649871	4.33637	2.73826
CSGALNACT1	NW_016538200.1:107561-145188	1.77218	11.8082	2.73619
RNASET2	NW_016535209.1:63008-82393	1.2593	8.38716	2.73556
DPYSL2	NW_016530569.1:252463-358708	1.71445	11.3988	2.73307
TGFB2	NW_016537886.1:74746-149696	2.64262	17.4286	2.72142
CSF2RB	NW_016530068.1:87495-110844	3.08591	20.2033	2.71082
TCF4	NW_016531644.1:368510-700398	1.14314	7.48342	2.7107
CD14	NW_016529723.1:110092-112012	2.20146	14.3827	2.7078
ENO2	NW_016553284.1:194166-201339	0.291699	1.90466	2.70698
CCDC173	NW_016536732.1:50125-90715	2.21181	14.433	2.70607
CCL21	NW_016527624.1:548753-554718	0.755378	4.91499	2.70192
JAM2	NW_016530503.1:24634-79248	1.20377	7.82324	2.70021
S100A3	NW_016550725.1:80772-81785	0.394137	2.55299	2.69542
SGCE	NW_016534099.1:681217-745484	0.615575	3.98563	2.6948
ZNF608	NW_016607855.1:16537-26337	0.426922	2.76287	2.69412
LRRN4CL	NW_016530612.1:234956-236795	0.632336	4.08245	2.69067
RERGL	NW_016546380.1:130163-139453	0.379075	2.44711	2.69053
MID1	NW_016536443.1:366518-483529	1.87951	12.1326	2.69046
CCL5	NW_016543267.1:140693-146197	1.0153	6.52849	2.68485
PDE2A	NW_016528857.1:214097-302030	1.94795	12.5191	2.6841
SYNE3	NW_016535192.1:340-40748	1.44392	9.23125	2.67654
LRRC25	NW_016541346.1:129529-133242	0.285899	1.82494	2.67427
SCARA3	NW_016531060.1:534278-563404	4.45549	28.2573	2.66497
TMEM119	NW_016530057.1:135345-140679	0.230802	1.46306	2.66426
KLF13	NW_016529392.1:55973-57520	1.52963	9.68375	2.66238
CLIC2	NW_016545532.1:6453-40093	3.28618	20.7221	2.65669
RASEF	NW_016544306.1:48569-126349	2.13412	13.4031	2.65086
WFDC1	NW_016560210.1:118926-143915	0.749837	4.70882	2.65072
CCDC85B	NW_016531535.1:103082-104061	2.58304	16.1213	2.64182
EVA1C	NW_016553112.1:81106-157059	6.60067	41.1214	2.63921
ROBO4	NW_016546185.1:254862-267812	2.04826	12.7382	2.63669
IL7R	NW_016542554.1:68853-101076	0.74393	4.62055	2.63483
ANO2	NW_016531622.1:7608-71965	0.209802	1.3022	2.63385
PRR9	NW_016559733.1:143523-145116	1.8513	11.4846	2.63308
FGD5	NW_016532035.1:37075-138448	1.0046	6.2065	2.62715
RAB3IL1	NW_016543648.1:50439-72480	0.439763	2.68768	2.61157
CRY1	NW_016535409.1:37662-85983	5.04455	30.7078	2.60581
F2R	NW_016549793.1:396237-408515	2.20685	13.3135	2.59283
TNF	NW_016533742.1:212256-215051	0.195281	1.17621	2.59053
OLFML1	NW_016541447.1:50519-75743	0.300517	1.804	2.58568
GATA2	NW_016529072.1:126038-140496	0.706288	4.2269	2.58127
SECTM1	NW_016552345.1:143988-154593	0.356667	2.13167	2.57934
RPS15	NW_016539766.1:36351-37602	562.548	3354.07	2.57586
ITGBL1	NW_016542704.1:529171-719099	1.6805	9.96086	2.56738
CCNJL	NW_016533036.1:16125-62895	0.25378	1.50364	2.56681
CECR6	NW_016536323.1:24354-120733	0.185797	1.09509	2.55926
ZNF521	NW_016549781.1:44638-308201	0.417522	2.45776	2.55742
S100A6	NW_016550725.1:70032-70768	122.28	719.795	2.55739
TWIST2	NW_016542969.1:80016-126580	0.712119	4.18398	2.55469
CLEC4D	NW_016529772.1:314949-323855	0.653956	3.83067	2.55033
UAP1L1	NW_016542510.1:204159-213146	2.38353	13.9474	2.54883
SLC2A6	NW_016534098.1:131327-138775	2.48317	14.4856	2.54436
HOXB7	NW_016529190.1:899250-902156	0.825723	4.81297	2.5432
CYGB	NW_016534261.1:148192-162856	2.27968	13.2498	2.53906
ADA	NW_016544298.1:373947-380702	1.91925	11.1435	2.53759
EPSTI1	NW_016557468.1:8019-33860	0.503363	2.91771	2.53516
MCOLN2	NW_016527982.1:351646-406573	0.598493	3.46565	2.53372
KCNJ8	NW_016534086.1:461740-468377	0.714479	4.1302	2.53125
GDF5	NW_016559149.1:8407-72150	1.48513	8.58003	2.5304
HGF	NW_016527773.1:102730-171471	0.214405	1.23576	2.52699
SELL	NW_016546099.1:129003-146824	1.2723	7.33108	2.52659
CCL20	NW_016528712.1:57089-60361	0.494054	2.84506	2.52572
TAF3	NW_016545747.1:12717-16349	2.94652	16.9548	2.52461
MPZ	NW_016544629.1:60347-65125	0.765349	4.40225	2.52405
PLEKHO1	NW_016549683.1:17319-20726	1.32752	7.61593	2.52029
DUSP26	NW_016530823.1:258677-262195	0.952904	5.46491	2.51979
LIN7B	NW_016535442.1:241522-248791	0.665447	3.80915	2.51707
SH2D3C	NW_016533818.1:82299-109766	1.12969	6.44444	2.51213
VIM	NW_016537531.1:208321-215724	32.1858	183.154	2.50857
FIBIN	NW_016539876.1:14197-15887	3.06142	17.4058	2.5073
VWF	NW_016528010.1:6416-125497	3.61291	20.5355	2.50689
GLRB	NW_016530437.1:337830-430411	0.232608	1.31971	2.50425
FABP3	NW_016544701.1:204065-211708	1.57652	8.93969	2.50348
METTL26	NW_016558353.1:217833-219611	8.80963	49.9073	2.5021
TNFRSF1B	NW_016536720.1:55267-70257	1.18416	6.69986	2.50027
COQ10B	NW_016534274.1:47592-63326	6.20563	35.1037	2.49997
SEMA3G	NW_016539320.1:175972-192836	1.60198	9.05763	2.49928
GHRHR	NW_016535252.1:204329-234170	0.383666	2.16695	2.49775
PCSK1N	NW_016538956.1:71363-75928	14.7476	83.168	2.49555
BMP2	NW_016538764.1:315533-326410	1.34632	7.58982	2.49504
HOXD8	NW_016542094.1:317532-319773	0.817802	4.59517	2.4903
CD34	NW_016574333.1:84869-96121	6.31309	35.3757	2.48634
SLC25A33	NW_016605724.1:782-2750	5.5927	31.276	2.48344
ACTA2	NW_016535449.1:49720-66022	17.4916	97.7029	2.48174
ADK	NW_016544894.1:52195-139607	44.6996	247.105	2.46679
GBGT1	NW_016576402.1:62490-70886	0.849186	4.68134	2.46277
ZBTB10	NW_016531219.1:7588-51955	0.278711	1.53465	2.46107
PDE4B	NW_016558047.1:78932-116756	1.64465	9.0541	2.46079
TSC22D3	NW_016531671.1:332270-390226	106.315	585.135	2.46042
RNF122	NW_016530823.1:280418-296962	0.317853	1.74805	2.45932
PURA	NW_016531402.1:68202-69366	7.63896	41.9305	2.45655
JUND	NW_016541346.1:21138-23379	10.477	57.2621	2.45035
S100A13	NW_016533272.1:169904-181888	17.0523	92.7782	2.44382
DUSP2	NW_016532866.1:54496-56790	0.240583	1.30878	2.44361
S100A4	NW_016550725.1:77184-79329	6.12582	33.3014	2.44261
CHGA	NW_016547510.1:99364-111426	1.10004	5.96885	2.43989
B4GALT5	NW_016529666.1:156927-225991	1.06007	5.7481	2.43892
APOD	NW_016533784.1:79897-97110	0.457495	2.47801	2.43736
RET	NW_016530054.1:5528-30849	0.807586	4.37116	2.43633
SORBS2	NW_016532544.1:243473-522353	0.198567	1.0736	2.43477
SOD2	NW_016535632.1:189390-199783	31.6307	170.337	2.42899
CXCL8	NW_016541958.1:30007-33132	7.36913	39.6173	2.42657
CISD3	NW_016561628.1:87018-89760	2.2459	12.001	2.41779
SERPINI1	NW_016529473.1:124609-189698	1.17882	6.29305	2.41641
COL28A1	NW_016541401.1:105160-271175	0.307852	1.64276	2.41582
KLF15	NW_016543590.1:79059-92700	1.929	10.2728	2.4129
TNFAIP3	NW_016534696.1:168854-183644	2.61938	13.903	2.4081
NPY1R	NW_016534814.1:157307-164352	0.580356	3.07851	2.40722
SPI1	NW_016549994.1:46165-72953	2.10007	11.135	2.40659
WNT11	NW_016541018.1:242351-262819	0.324554	1.71637	2.40283
SRGN	NW_016567177.1:6404-16037	10.5324	55.5638	2.39932
COMP	NW_016541346.1:417717-424861	12.5941	66.4304	2.3991
HHEX	NW_016532732.1:15021-20436	1.50064	7.89963	2.39621
NSRP1	NW_016541062.1:52221-116724	24.8002	130.549	2.39617
FOXP2	NW_016529208.1:108579-260865	1.13145	5.94343	2.39312
GRB10	NW_016528502.1:32555-230836	6.61825	34.7177	2.39115
USHBP1	NW_016551113.1:66505-74989	0.893544	4.68601	2.39075
SEMA6B	NW_016529364.1:512073-523381	0.519353	2.72165	2.38969
DRC1	NW_016529252.1:864919-874628	0.679706	3.55989	2.38885
JUN	NW_016562299.1:209524-211265	16.8059	87.857	2.38619
RSBN1L	NW_016530198.1:65407-186893	4.14027	21.644	2.38617
LAMC3	NW_016544532.1:55879-143551	0.830887	4.33455	2.38316
ADGRL4	NW_016531841.1:205619-313012	2.22437	11.6028	2.38301
TINAGL1	NW_016533142.1:209606-220287	7.20199	37.4863	2.3799
BGN	NW_016549354.1:5718-19729	2.50224	12.9956	2.37673
EDNRB	NW_016530134.1:181436-201801	3.953	20.4221	2.36911
PDGFD	NW_016528715.1:12919-48445	0.928259	4.78481	2.36586
GGT5	NW_016551474.1:36883-58913	0.217186	1.11879	2.36494
LUM	NW_016529507.1:71124-78554	1.07103	5.50424	2.36154
ENG	NW_016533818.1:142253-174413	4.03392	20.7229	2.36097
ZNF771	NW_016539384.1:988-9185	3.02026	15.507	2.36017
GNG5	NW_016560643.1:151037-157967	29.9643	153.576	2.35764
ANGPT1	NW_016527514.1:49169-130405	0.214264	1.09673	2.35574
FAM101B	NW_016531248.1:538013-546395	2.15947	11.0417	2.35421
LIPC	NW_016530463.1:225518-252000	0.63569	3.24325	2.35105
ZFYVE28	NW_016528319.1:169476-201602	0.759576	3.87212	2.34986
PPP1R16B	NW_016536867.1:41778-69904	0.591095	3.0086	2.34763
KCTD17	NW_016530068.1:176497-187286	1.1775	5.99275	2.3475
SERPING1	NW_016537251.1:151766-161544	16.3275	82.7603	2.34164
KLF2	NW_016546759.1:66939-68928	12.4209	62.873	2.33967
ACKR3	NW_016542374.1:94193-105477	2.05462	10.3777	2.33655
PLEKHA3	NW_016533805.1:74820-97161	2.85996	14.4346	2.33547
PRNP	NW_016534675.1:490347-505328	19.9221	100.49	2.33461
NR2F2	NW_016535601.1:191638-281855	3.3314	16.798	2.33409
BCKDHB	NW_016539703.1:5942-51889	35.2645	177.631	2.3326
HAPLN2	NW_016548949.1:319025-324620	0.219152	1.10259	2.33089
MMRN1	NW_016552705.1:7154-70979	0.686012	3.45134	2.33085
LDHD	NW_016530150.1:194307-198891	0.504186	2.53079	2.32756
RAI2	NW_016546316.1:17504-355445	1.08211	5.42761	2.32647
CCDC160	NW_016533866.1:54927-62115	0.39564	1.98183	2.32457
SHE	NW_016527569.1:103043-122584	0.938166	4.69793	2.32411
MFSD4A	NW_016543150.1:54447-75679	0.904162	4.51829	2.32113
GJA4	NW_016528233.1:221571-224252	2.68008	13.3915	2.32097
GALNT16	NW_016529581.1:81571-163592	0.867569	4.32407	2.31734
LURAP1L	NW_016528164.1:163984-215999	0.841886	4.18406	2.31321
B3GNT7	NW_016546506.1:62279-68294	0.594523	2.95313	2.31244
TEK	NW_016534518.1:3255-58125	2.44014	12.0509	2.30411
ADGRV1	NW_016543473.1:274296-293853	1.06164	5.23765	2.30262
CCDC126	NW_016529750.1:147675-161073	3.72698	18.379	2.30197
TNIP3	NW_016543245.1:329340-433028	1.01011	4.97586	2.30043
SPARCL1	NW_016530595.1:27710-74700	4.66639	22.9359	2.29723
CDH22	NW_016530184.1:310725-381601	0.302605	1.48687	2.29677
ELN	NW_016527738.1:55027-86150	1.14354	5.61785	2.29651
METRN	NW_016558353.1:151560-153775	0.629533	3.08943	2.29499
MEIS3	NW_016534369.1:40066-48680	0.288368	1.41251	2.29228
COL4A2	NW_016536275.1:41541-160590	3.46164	16.9306	2.29011
TMEM88	NW_016549090.1:214401-215438	1.36989	6.69981	2.29006
SEPP1	NW_016535567.1:517201-526396	41.0079	199.551	2.28279
GPR4	NW_016529708.1:364781-373257	0.286998	1.39482	2.28096
GAL3ST2	NW_016584931.1:46035-68959	0.283208	1.37034	2.2746
NOVA2	NW_016529708.1:98875-127418	0.376164	1.81957	2.27417
PKDCC	NW_016544009.1:98941-107690	0.374861	1.80863	2.27047
RPL36	NW_016546417.1:198584-199745	286.174	1376.19	2.26572
TMEM5	NW_016528037.1:182634-186568	5.52379	26.4669	2.26046
RIMS4	NW_016527737.1:82385-138692	0.288046	1.37588	2.25598
ICA1	NW_016532007.1:41907-160923	0.86645	4.13254	2.25384
SHISA2	NW_016536034.1:199439-205800	0.373066	1.77174	2.24766
FAM180A	NW_016540329.1:68047-82915	0.487895	2.31456	2.2461
RAMP2	NW_016558206.1:318567-321229	10.561	50.0639	2.24503
HOXB3	NW_016529190.1:952274-962043	0.292874	1.38346	2.23993
CYSTM1	NW_016529723.1:421631-470504	5.47992	25.8829	2.23977
CXXC4	NW_016539101.1:173267-195499	0.709828	3.34761	2.23759
SLC2A3	NW_016529772.1:76568-87061	0.812033	3.82519	2.23592
TIE1	NW_016542728.1:167364-195742	1.33999	6.301	2.23336
ADAMTS15	NW_016530137.1:414771-439790	0.290231	1.36328	2.23181
BMP4	NW_016543511.1:107937-114870	0.372488	1.74858	2.23092
DAAM2	NW_016532887.1:111898-157264	0.605687	2.84243	2.23048
DPM1	NW_016543724.1:8377-18766	18.166	85.1156	2.22818
WNT5A	NW_016537903.1:468681-488870	0.326797	1.53061	2.22765
KCNK17	NW_016532887.1:646192-659156	0.65799	3.07823	2.22596
TMEM47	NW_016533628.1:75672-104213	1.41482	6.61482	2.22508
ARHGDIB	NW_016527948.1:52669-69065	7.24451	33.8545	2.22439
RBP1	NW_016552232.1:36079-58591	0.646935	3.02289	2.22423
OLFML3	NW_016527365.1:191470-193958	1.1049	5.1534	2.22161
ITGA9	NW_016527815.1:177596-248767	0.90299	4.20959	2.2209
ARHGAP24	NW_016552485.1:20508-57437	0.825522	3.81938	2.20996
GNAI2	NW_016537702.1:283311-300024	13.163	60.8545	2.20888
PLN	NW_016546853.1:3409-182345	1.02407	4.73369	2.20864
THY1	NW_016546575.1:133260-138084	7.17819	33.1605	2.20777
MMP17	NW_016534783.1:25053-41323	0.386506	1.7853	2.2076
SEPT4	NW_016606036.1:470-5119	6.13073	28.2718	2.20523
RXRG	NW_016537599.1:52516-94093	0.263595	1.21189	2.20086
MITD1	NW_016531632.1:4329-6676	7.80184	35.6697	2.19281
CFP	NW_016536838.1:32030-37509	0.939311	4.29027	2.19139
MAP1S	NW_016572662.1:84769-99469	0.534402	2.44077	2.19134
EID3	NW_016531704.1:377847-437761	0.700279	3.18951	2.18733
ZEB1	NW_016530765.1:321255-500224	1.2792	5.81036	2.18338
C5AR1	NW_016534369.1:108491-119286	1.34102	6.06669	2.17758
EEA1	NW_016538552.1:508-48606	7.50423	33.8325	2.17263
MAF	NW_016527503.1:1402228-1405484	40.2204	181.309	2.17245
LOX	NW_016528784.1:69100-93757	1.37353	6.18038	2.1698
PODN	NW_016546584.1:4192-23820	1.96458	8.82813	2.16789
CUNHXorf36	NW_016529268.1:132123-167467	0.425379	1.91139	2.1678
FOXC2	NW_016531206.1:398298-400732	0.259622	1.16658	2.1678
AFAP1L2	NW_016530526.1:305697-395623	0.710719	3.18317	2.16311
GLS	NW_016535299.1:101685-109383	3.43843	15.3899	2.16216
RTP4	NW_016554757.1:21514-26355	3.27025	14.6369	2.16214
ANGPTL7	NW_016529012.1:10449-110899	2.98782	13.336	2.15816
RASIP1	NW_016535442.1:18532-29882	1.56425	6.96575	2.15481
TMEM64	NW_016532578.1:148470-172694	3.1011	13.7911	2.15289
NEMF	NW_016537466.1:7520-55362	6.50093	28.8879	2.15175
DUSP10	NW_016528661.1:374833-411544	0.49753	2.20696	2.14921
ELF3	NW_016540573.1:313703-318646	8.88901	39.3892	2.14771
ARID4B	NW_016534937.1:713428-726251	9.75404	43.1986	2.14691
STXBP1	NW_016533818.1:10805-41490	6.44123	28.4806	2.14457
HCK	NW_016533337.1:123901-158089	0.979319	4.32938	2.14431
NPTXR	NW_016534759.1:60108-81124	0.484397	2.14127	2.1442
KIAA1644	NW_016538028.1:86696-160897	0.339604	1.49855	2.14164
ACBD6	NW_016538218.1:2131-10040	2.80489	12.3713	2.14098
NFKBIE	NW_016542877.1:633177-640464	0.859513	3.78893	2.1402
DTD1	NW_016533644.1:5296-8033	17.0037	74.8362	2.13789
HSPB7	NW_016535621.1:138997-161481	0.619552	2.72484	2.13687
TRPC6	NW_016528372.1:112170-226106	0.232321	1.02003	2.13442
UPF2	NW_016560015.1:2806-127940	14.4343	63.3286	2.13335
TCTE1	NW_016542877.1:649807-666601	0.394385	1.72988	2.133
ZNF423	NW_016528855.1:237480-495637	0.322139	1.40936	2.12928
CTF1	NW_016528368.1:210287-213923	1.62969	7.12933	2.12917
PET117	NW_016534778.1:230318-234013	9.70059	42.3716	2.12695
DNAJB4	NW_016535309.1:70730-102589	2.80956	12.2658	2.12622
THBD	NW_016533001.1:86035-89876	5.14097	22.4364	2.12573
FSTL1	NW_016564945.1:115946-166202	3.05932	13.3393	2.1244
REP15	NW_016539435.1:117031-118532	1.85462	8.08462	2.12406
FBLN5	NW_016531655.1:72775-147890	0.742127	3.23237	2.12285
SLC30A9	NW_016542025.1:227164-235633	10.2023	44.373	2.12079
SOX10	NW_016530068.1:868978-878424	0.292709	1.27271	2.12036
PTH1R	NW_016532603.1:11513-32119	0.265621	1.15332	2.11835
TCAP	NW_016528630.1:208366-209593	0.603729	2.61955	2.11735
TMEM132C	NW_016535559.1:233772-424017	0.277537	1.20262	2.11542
COLEC12	NW_016538845.1:73649-282889	1.06641	4.61553	2.11374
ATP10A	NW_016528463.1:710-187717	0.332933	1.44056	2.11332
TGFB3	NW_016539511.1:33167-140790	0.706151	3.04148	2.10672
APOL3	NW_016533688.1:85641-98990	4.94443	21.2772	2.10543
STK32C	NW_016527675.1:83788-147668	1.46541	6.30446	2.10507
FXYD1	NW_016534417.1:197455-213418	1.68307	7.24086	2.10506
TFPI2	NW_016534099.1:36356-43403	0.886432	3.81201	2.10447
RFTN2	NW_016532602.1:11899-84290	0.834208	3.57482	2.09939
TRAPPC5	NW_016577930.1:7792-9973	85.1819	364.896	2.09887
TCEA2	NW_016530862.1:548610-562876	2.77109	11.8594	2.09751
SGIP1	NW_016536074.1:61702-258567	0.326197	1.39479	2.09623
MCF2L	NW_016607518.1:8-11955	1.0002	4.2658	2.09253
ANTXR2	NW_016540493.1:188831-275535	3.32995	14.1968	2.09199
WSCD1	NW_016528238.1:377581-420731	0.608865	2.59224	2.09
RAB20	NW_016536275.1:16973-38167	1.67841	7.14273	2.08938
C1QL1	NW_016538473.1:321281-327587	0.361987	1.53993	2.08886
CLIC5	NW_016546103.1:155160-301308	0.917749	3.90418	2.08885
ARL4A	NW_016528840.1:85901-90638	5.56836	23.5629	2.08119
PCP2	NW_016534984.1:12952-17603	1.17344	4.95929	2.07938
TBC1D2	NW_016532853.1:634202-678980	1.76545	7.4423	2.07572
ODC1	NW_016529445.1:105936-113158	2.9101	12.2625	2.07512
B2M	NW_016549396.1:31135-38654	282.479	1189.95	2.07469
GPX4	NW_016588280.1:54825-56944	40.5864	170.689	2.0723
LRG1	NW_016529364.1:526590-529126	2.38728	10.0252	2.07019
RCAN2	NW_016532211.1:112641-319162	1.72412	7.23593	2.06932
PPP1R12B	NW_016540573.1:2289-66634	0.284823	1.19532	2.06926
IFT74	NW_016557095.1:8682-29064	2.3522	9.84931	2.06601
HSPA12B	NW_016546999.1:108057-128637	2.42666	10.1507	2.06454
FAM216A	NW_016535625.1:96321-110700	1.1342	4.73779	2.06254
KLHL35	NW_016554159.1:157003-165293	0.329479	1.3761	2.06233
ECE1	NW_016529430.1:43691-144448	11.7197	48.945	2.06222
DNAJC18	NW_016540155.1:71031-94810	0.611019	2.54839	2.0603
TIMP1	NW_016536838.1:1409-5110	3.64309	15.1706	2.05805
ARID5A	NW_016536279.1:70791-82302	1.93862	8.06097	2.05593
TBX1	NW_016542559.1:441633-450311	8.49425	35.2027	2.05113
CPE	NW_016567760.1:27123-61587	5.64255	23.377	2.05067
SP5	NW_016543958.1:11498-18482	0.272648	1.12857	2.04939
PMEPA1	NW_016529116.1:172898-227941	2.28597	9.45881	2.04886
MTHFD2L	NW_016533642.1:88387-233109	2.11813	8.76343	2.04871
DUSP4	NW_016537405.1:5684-20830	0.469873	1.94376	2.04851
ZEB2	NW_016540332.1:711960-784858	0.817271	3.3799	2.04809
FTL	NW_016535442.1:172165-173755	179.083	739.874	2.04665
TBX15	NW_016543035.1:293412-386716	0.36233	1.49466	2.04444
PPIG	NW_016536732.1:8333-46690	20.4519	84.3081	2.04344
PIM3	NW_016536686.1:110781-113156	56.7029	233.665	2.04295
TRIB3	NW_016535536.1:102237-112305	1.22983	5.06781	2.04291
DUSP3	NW_016565026.1:257564-269548	5.32994	21.9486	2.04194
COL4A1	NW_016529462.1:153200-217589	4.0559	16.6684	2.03902
EFEMP2	NW_016606735.1:43-6589	2.13562	8.77651	2.03899
ID3	NW_016572782.1:149650-151227	5.57271	22.8961	2.03865
MME	NW_016546828.1:197594-292744	0.264069	1.08486	2.03852
FBXO2	NW_016556734.1:266863-272231	0.328613	1.35001	2.03851
CERS5	NW_016542078.1:56110-84299	5.99081	24.5703	2.03609
MFAP2	NW_016530733.1:374682-378606	0.60559	2.48071	2.03434
TMED5	NW_016529031.1:12876-316776	6.19561	25.3582	2.03313
H3F3B	NW_016528058.1:418312-419941	320.822	1312.99	2.033
CLU	NW_016531060.1:495863-506142	82.0038	335.505	2.03257
KRT36	NW_016530409.1:59263-62879	0.386134	1.57854	2.03142
ICAM3	NW_016533156.1:95205-102247	2.74652	11.2201	2.03042
CRIM1	NW_016550711.1:89549-102116	19.2194	78.4467	2.02915
THEMIS2	NW_016528575.1:42411-53171	0.302904	1.23476	2.0273
CASC3	NW_016554392.1:174965-176952	2.38034	9.69513	2.02609
ASS1	NW_016534761.1:229915-239001	0.724805	2.95116	2.02562
EPS8	NW_016527948.1:571250-642142	2.95928	12.0325	2.02362
SPA17	NW_016546185.1:90298-109341	5.42291	22.0421	2.02312
HSD11B1	NW_016532844.1:165300-203344	3.44162	13.9873	2.02296
NPR1	NW_016533272.1:110326-123857	1.38828	5.6385	2.02201
MRPL41	NW_016536962.1:6335-6847	34.0847	138.229	2.01986
GADD45G	NW_016530713.1:426693-428091	0.434808	1.76332	2.01985
PDK4	NW_016541626.1:75530-86488	51.003	206.582	2.01806
LIMS2	NW_016547480.1:29444-42778	2.82936	11.4436	2.01599
LPCAT4	NW_016568119.1:17135-24264	1.72591	6.97968	2.0158
MASP1	NW_016527896.1:148277-209105	0.813628	3.28595	2.01387
FAM222A	NW_016529922.1:228448-240016	0.444135	1.79257	2.01295
INHBB	NW_016540885.1:13976-17981	1.69273	6.81123	2.00856
SGK1	NW_016530828.1:30360-139201	28.539	114.782	2.0079
LHX6	NW_016528034.1:778785-802186	0.644468	2.59087	2.00726
SURF6	NW_016534098.1:13784-28691	1.58066	6.34448	2.00498
TSPAN2	NW_016533864.1:54826-103975	0.424198	1.70264	2.00496
OSCP1	NW_016535828.1:673272-698932	0.514024	2.06271	2.00463
FST	NW_016530653.1:50341-56655	0.462522	1.84528	1.99625
MRPL47	NW_016558882.1:14755-27292	16.1484	64.3832	1.99529
B3GAT2	NW_016532365.1:542148-589673	0.670555	2.66571	1.99109
HPCAL1	NW_016529445.1:121016-144013	8.24198	32.7259	1.98937
AUH	NW_016527744.1:86216-196545	9.73456	38.6397	1.9889
PLXND1	NW_016558139.1:25912-93315	1.41228	5.59391	1.98583
ZNF821	NW_016531236.1:46093-54974	5.11769	20.2646	1.9854
SQSTM1	NW_016536187.1:214853-222635	45.6979	180.873	1.98478
EMILIN2	NW_016537321.1:17991-80448	2.59892	10.2729	1.98286
SERPINE2	NW_016528302.1:27-16641	3.87693	15.3133	1.9818
NTHL1	NW_016548505.1:30852-35668	4.16545	16.4141	1.97839
PDGFRA	NW_016556783.1:151354-190701	0.601119	2.36688	1.97726
ERAP1	NW_016557978.1:2731-41633	1.83313	7.21357	1.9764
STAT4	NW_016535299.1:9552-53030	0.265593	1.0398	1.96902
LSP1	NW_016530470.1:4929-21472	3.10521	12.1369	1.96664
N6AMT1	NW_016532062.1:2546-9065	7.91253	30.9186	1.96626
CUNH10orf54	NW_016541681.1:57795-342623	2.97855	11.6237	1.96438
SEC62	NW_016541033.1:4403-25725	49.3406	192.124	1.96119
SDS	NW_016562911.1:228354-236070	2.28779	8.90136	1.96007
BICC1	NW_016547345.1:7702-125506	0.535603	2.08305	1.95946
IGFBP2	NW_016536931.1:198533-221777	3.79042	14.7269	1.95802
MSANTD1	NW_016538918.1:57590-64315	0.472545	1.83339	1.95599
MIF	NW_016607255.1:0-718	418.006	1619.95	1.95435
MSRB3	NW_016533826.1:408792-591451	1.16867	4.52675	1.95361
EBF3	NW_016532258.1:131466-242049	0.835867	3.23629	1.953
PQLC3	NW_016546186.1:87019-99948	20.7157	80.195	1.95279
NOL4L	NW_016528634.1:202202-323601	0.571044	2.2092	1.95185
TIMP3	NW_016529769.1:42923-483927	19.0092	73.5177	1.95139
FAM124B	NW_016534889.1:103443-119274	1.18436	4.57525	1.94974
HYAL2	NW_016537702.1:334600-341418	6.21551	23.9873	1.94832
ZBTB2	NW_016528048.1:969421-991610	7.50416	28.9145	1.94603
IRF1	NW_016580184.1:8785-89597	7.3666	28.3526	1.94441
APLP1	NW_016536500.1:241967-250888	2.79355	10.7049	1.9381
PNMA1	NW_016533243.1:203640-206320	0.416093	1.59408	1.93775
FGL2	NW_016537108.1:289210-417118	2.66543	10.155	1.92975
RAB4B	NW_016533670.1:23409-31792	7.01762	26.7097	1.92831
PER2	NW_016542969.1:524432-563311	1.86892	7.11321	1.9283
CFI	NW_016533538.1:135400-198840	1.77039	6.73577	1.92778
ST6GALNAC4	NW_016533818.1:213379-223998	1.85882	7.06788	1.92689
NOTUM	NW_016531709.1:120680-126782	0.391602	1.48736	1.92529
CLMP	NW_016571961.1:395868-419378	0.68241	2.58441	1.92113
FGR	NW_016560497.1:18106-35960	1.28458	4.85937	1.91947
CHN1	NW_016531789.1:222855-275491	0.595516	2.25227	1.91917
CNGB3	NW_016542203.1:245369-299617	0.290458	1.09808	1.91858
MB21D2	NW_016532674.1:56570-177454	1.17148	4.41399	1.91375
F8	NW_016529348.1:35556-169078	2.00623	7.54449	1.91094
TRPV2	NW_016552527.1:60432-77643	0.395	1.47948	1.90517
FMNL3	NW_016545086.1:187971-237471	0.693349	2.59046	1.90155
BORCS8	NW_016553877.1:140440-150707	7.07954	26.4357	1.90076
IRX1	NW_016534740.1:50887-53136	0.948504	3.53813	1.89926
THBS1	NW_016535373.1:6-16207	3.82256	14.2456	1.89791
PCBD1	NW_016533832.1:295537-301027	1.42444	5.30774	1.8977
AP3B2	NW_016565155.1:37703-59803	0.914642	3.40639	1.89696
TESC	NW_016533465.1:128338-170784	0.365574	1.35828	1.89355
SCG3	NW_016534032.1:31494-65394	0.611499	2.25917	1.88537
ZNF281	NW_016528617.1:65768-69815	2.34245	8.64682	1.88415
CD68	NW_016539190.1:254754-256762	2.58296	9.5203	1.88198
FAM81A	NW_016527920.1:203211-249221	0.90959	3.34536	1.87887
CMAS	NW_016534086.1:649380-664218	3.15012	11.5708	1.877
CYYR1	NW_016529274.1:101050-679614	1.56078	5.73225	1.87684
RCAN1	NW_016532486.1:75157-84885	28.697	105.368	1.87646
EMC10	NW_016533775.1:141476-145255	15.8737	58.089	1.87163
SUFU	NW_016543601.1:3290-8978	2.93281	10.711	1.86873
MAOA	NW_016527275.1:12580-73945	14.3474	52.3136	1.8664
SHROOM4	NW_016537154.1:49677-204492	0.430365	1.56699	1.86436
TSPAN3	NW_016537588.1:177774-199518	29.0093	105.532	1.86309
DYNC2H1	NW_016537256.1:118639-301359	0.588779	2.14147	1.86281
PKNOX2	NW_016536065.1:172653-419817	0.980919	3.56356	1.86111
TGFB1I1	NW_016528668.1:73710-79121	1.6241	5.89293	1.85934
SEC61B	NW_016530928.1:4974-12666	45.6906	165.585	1.8576
FAM133B	NW_016527516.1:614984-643840	10.0829	36.5177	1.85669
HSD17B2	NW_016535547.1:155648-225493	1.56384	5.65959	1.85561
LRRC8C	NW_016530637.1:125930-196142	0.692842	2.50739	1.85559
C1S	NW_016553284.1:89973-99108	18.1083	65.317	1.8508
CDC42EP3	NW_016528587.1:110178-132381	4.40756	15.869	1.84816
TPM2	NW_016527321.1:528065-535496	15.2904	55.0495	1.84811
PRDM8	NW_016540493.1:32456-38784	0.452993	1.62904	1.84647
MMP28	NW_016543267.1:57279-78208	1.63971	5.88718	1.84413
BEAN1	NW_016528794.1:106289-109599	0.700676	2.51491	1.84369
CALR3	NW_016549207.1:44529-57065	0.69768	2.50289	1.84296
MRVI1	NW_016558122.1:3768-42710	0.479217	1.71885	1.84269
ARID4A	NW_016548519.1:45003-111121	4.01131	14.3854	1.84246
UPF3B	NW_016559907.1:53425-54973	8.56207	30.6632	1.84048
LRMP	NW_016532128.1:380220-401986	0.440964	1.57723	1.83866
RASL10A	NW_016537383.1:103106-105504	3.35093	11.9636	1.83602
DDR2	NW_016532753.1:360662-431290	6.1306	21.8815	1.83562
CIR1	NW_016542056.1:134117-204926	22.1365	78.9071	1.83373
HIC1	NW_016529569.1:359849-363591	0.32366	1.15179	1.83133
WTIP	NW_016539625.1:100921-119865	1.06854	3.79585	1.82879
KIAA1462	NW_016539877.1:134661-173270	1.31822	4.67938	1.82772
BASP1	NW_016527538.1:645813-697915	3.81443	13.5367	1.82733
SMCO1	NW_016557552.1:13068-16962	0.615287	2.18242	1.8266
LXN	NW_016527556.1:20466-67318	4.0296	14.2836	1.82565
LY96	NW_016535879.1:109481-143785	3.00369	10.6449	1.82536
PMAIP1	NW_016528756.1:192282-196224	5.3367	18.8954	1.82402
ENTPD1	NW_016531511.1:16390-242866	2.43999	8.61473	1.81993
MARVELD1	NW_016527806.1:194911-195371	3.84371	13.562	1.819
ABI3	NW_016529190.1:476158-485547	1.02232	3.60275	1.81726
PARVB	NW_016538028.1:217447-253143	1.18045	4.15993	1.81722
HOXD9	NW_016542094.1:325095-327722	1.07181	3.77636	1.81694
HMCN1	NW_016534460.1:3179-114950	0.70038	2.46631	1.81615
RNF128	NW_016531183.1:66133-186927	8.29961	29.2108	1.81539
CUNH17orf89	NW_016556918.1:39356-41830	45.1043	158.746	1.81538
RGS3	NW_016528679.1:764619-885663	0.839779	2.95536	1.81525
FBLN2	NW_016544577.1:26001-91982	3.14153	11.0555	1.81523
SFRP2	NW_016528932.1:396334-404225	1.15673	4.06963	1.81484
CUNH19orf60	NW_016541346.1:276340-279145	10.5166	36.9988	1.81481
TSTD3	NW_016530587.1:153723-157440	0.634775	2.23319	1.81479
COL14A1	NW_016530889.1:46076-97756	0.729719	2.56467	1.81336
COL6A2	NW_016547129.1:99455-128604	4.92927	17.3104	1.81219
CUNH11orf74	NW_016533077.1:4927-24943	0.797745	2.7953	1.809
CRISPLD2	NW_016544151.1:80108-145397	5.47926	19.1616	1.80616
TMEM160	NW_016534369.1:314415-316800	31.1752	108.9	1.80454
NAT14	NW_016587126.1:170276-172820	2.76325	9.65239	1.80452
AZGP1	NW_016529680.1:36341-41319	0.595232	2.07516	1.8017
PTTG1IP	NW_016588566.1:28672-40238	51.7428	180.276	1.80078
CBX6	NW_016534759.1:35941-52567	1.29046	4.49562	1.80063
EDNRA	NW_016555563.1:3707-16490	1.48785	5.18053	1.79986
MEF2C	NW_016530274.1:624980-769978	1.49285	5.19684	1.79957
CSRP1	NW_016540573.1:751673-762824	22.744	79.119	1.79854
CCDC34	NW_016530419.1:119625-158660	4.48581	15.6025	1.79834
CCM2L	NW_016533337.1:97237-113100	2.22526	7.73494	1.79741
HEY2	NW_016530294.1:355663-368072	0.468521	1.62677	1.79582
NAP1L5	NW_016540818.1:316088-433072	0.310505	1.07796	1.79562
ESF1	NW_016530877.1:21432-56071	14.0975	48.8102	1.79175
SPOCK2	NW_016532116.1:69309-95304	1.387	4.80002	1.79107
SIAE	NW_016546185.1:56558-90220	0.610725	2.11229	1.79022
COPS8	NW_016527698.1:228-10990	22.4596	77.6526	1.7897
TEKT2	NW_016542883.1:51604-58790	0.447328	1.54301	1.78635
FAM188B	NW_016535252.1:265887-340052	3.12341	10.7652	1.78519
NR3C2	NW_016527742.1:95749-424504	0.313234	1.07755	1.78244
SSBP2	NW_016542770.1:214826-301113	19.7915	67.9694	1.78
LARP7	NW_016531367.1:55797-83692	6.24378	21.4338	1.7794
QPCT	NW_016586125.1:56528-81800	0.437978	1.50113	1.77712
PEAR1	NW_016548949.1:87743-108017	1.21418	4.1485	1.7726
ZMYND10	NW_016537702.1:353374-357419	0.624925	2.13447	1.77212
TOR4A	NW_016551195.1:13664-16046	1.31902	4.50355	1.7716
PCDH12	NW_016540699.1:310281-328000	0.436572	1.48941	1.77045
FAM173A	NW_016558353.1:143442-148711	6.72899	22.9244	1.76842
AGTR1	NW_016528517.1:22851-71417	1.4496	4.93806	1.76829
KLC2	NW_016531483.1:156652-166073	4.96232	16.8953	1.76754
SLC14A1	NW_016543288.1:53387-96196	16.105	54.7605	1.76562
ADIRF	NW_016546418.1:109576-111843	178.395	605.852	1.76389
MPP3	NW_016565026.1:284324-307683	0.408173	1.38477	1.76239
IGFALS	NW_016552251.1:207276-216364	0.698098	2.36767	1.76197
RIMS1	NW_016552119.1:74093-247023	0.321389	1.08971	1.76155
MATN1	NW_016536977.1:203537-213729	0.453547	1.53531	1.7592
INAFM2	NW_016536638.1:479128-479653	6.29945	21.3232	1.75913
TMTC1	NW_016527519.1:7732-141757	3.82496	12.9459	1.75897
LGALS9	NW_016527682.1:616983-632772	2.25655	7.61672	1.75505
PODXL	NW_016547871.1:126898-168658	2.75746	9.30647	1.7549
LSMEM2	NW_016537702.1:313223-317351	0.344895	1.16355	1.7543
GEM	NW_016528729.1:171736-183162	2.20997	7.45386	1.75396
EIF5B	NW_016531632.1:174136-397173	25.2661	85.2002	1.75365
RHPN1	NW_016537687.1:205460-217804	0.57793	1.94822	1.75319
LYN	NW_016532391.1:136370-152207	1.09117	3.67789	1.753
NFKBIA	NW_016537435.1:157206-160329	52.5586	177.073	1.75235
PCSK5	NW_016534874.1:53503-494625	1.37927	4.64617	1.75214
AREG	NW_016546194.1:45011-54089	6.63951	22.3582	1.75165
PLSCR4	NW_016527523.1:252009-305913	1.12688	3.79461	1.75161
IRX4	NW_016566242.1:90459-94453	4.08802	13.7395	1.74886
TCEB2	NW_016578977.1:4-4144	107.88	362.337	1.7479
GADD45GIP1	NW_016534971.1:461970-464022	23.108	77.5799	1.74729
EGFLAM	NW_016539070.1:21014-190237	0.969228	3.24724	1.74431
BACE2	NW_016533121.1:21053-104693	3.72998	12.4843	1.74287
ZNF503	NW_016527861.1:404446-408846	6.2584	20.9397	1.74237
ANAPC11	NW_016531709.1:66173-76185	16.5379	55.3115	1.7418
MGST1	NW_016545748.1:93793-103647	3.70653	12.3737	1.73914
NNMT	NW_016537131.1:382616-407807	74.6909	249.25	1.73859
TSPAN15	NW_016540112.1:401569-455387	4.17864	13.9369	1.7378
RAP1GAP2	NW_016533355.1:34064-137486	0.649203	2.16485	1.73752
PBX3	NW_016532280.1:446804-497229	3.12838	10.4298	1.73722
PFDN2	NW_016549424.1:56337-65470	38.6154	128.407	1.73347
IGFBP3	NW_016538328.1:410503-415248	59.8182	198.785	1.73255
TRPM2	NW_016529371.1:3764-45088	0.669201	2.22342	1.73227
PLA2G7	NW_016553267.1:4777-42836	3.92573	13.0335	1.73119
GOLM1	NW_016545979.1:16896-69943	1.84559	6.12529	1.73069
CUNH3orf70	NW_016528687.1:71219-76126	0.772849	2.56295	1.72955
CHPF	NW_016527297.1:490534-495174	3.433	11.3677	1.7274
PLPP1	NW_016551386.1:12503-201825	27.3565	90.4044	1.72451
PLA2G16	NW_016530752.1:47345-72809	1.40724	4.6501	1.72439
AJAP1	NW_016543289.1:3293-60208	0.774543	2.55836	1.7238
CFL2	NW_016537049.1:103712-104711	4.55742	15.0493	1.7234
EVI2B	NW_016533721.1:8149-243175	0.756088	2.49585	1.72291
GPIHBP1	NW_016549305.1:46352-48713	0.942171	3.10805	1.72195
PRR16	NW_016530537.1:70236-86007	0.568678	1.87461	1.72091
BFAR	NW_016534227.1:136046-145937	3.61979	11.9268	1.72023
MRPS11	NW_016537148.1:600253-661894	15.5708	51.244	1.71854
PPP3R1	NW_016530649.1:89861-133802	26.4405	86.9608	1.71762
RTF1	NW_016528671.1:47810-56732	12.8571	42.2121	1.71509
SDCCAG8	NW_016530663.1:316039-520323	1.86132	6.1082	1.71442
NPDC1	NW_016542510.1:164208-167215	11.7238	38.4574	1.71381
ARMCX6	NW_016605718.1:5-1312	4.46091	14.6195	1.71248
OSR1	NW_016538658.1:468289-474677	0.563057	1.84246	1.71028
KLF9	NW_016529460.1:461245-489871	7.48088	24.4535	1.70876
MFAP4	NW_016546201.1:119344-122394	1.39156	4.54702	1.70822
RCHY1	NW_016534191.1:25673-48017	8.90663	29.0916	1.70765
ZNF853	NW_016543358.1:196558-202067	3.20957	10.481	1.70732
RBPMS2	NW_016529567.1:109016-120600	1.42089	4.63183	1.70479
BCAM	NW_016538822.1:124422-131967	28.6286	93.3088	1.70456
FAM162B	NW_016533910.1:200549-217394	0.572606	1.85875	1.69872
BAZ1A	NW_016537049.1:139912-265964	17.1681	55.7129	1.69828
DKK3	NW_016531714.1:246957-289328	2.80278	9.07939	1.69574
RHOC	NW_016559705.1:48280-53265	27.5279	89.1324	1.69506
PLAC9	NW_016530529.1:1020875-1023379	14.7793	47.8451	1.69479
IGFBP4	NW_016529768.1:182359-193331	12.0264	38.9018	1.69364
NRXN2	NW_016532538.1:45073-139189	0.397002	1.28398	1.69341
STK3	NW_016536811.1:226861-302732	3.39035	10.96	1.69274
GGACT	NW_016535825.1:17039-110897	1.13538	3.66364	1.69011
CUX1	NW_016539510.1:283454-645238	6.02348	19.3923	1.68681
PLCB1	NW_016531007.1:47216-585154	0.440526	1.41679	1.68532
TIAM2	NW_016532182.1:12805-88693	1.31876	4.24002	1.6849
SDC3	NW_016536481.1:40657-51566	1.56057	5.01669	1.68466
JAM3	NW_016536077.1:54425-116148	0.833209	2.67702	1.68388
SUPT3H	NW_016540453.1:33543-256698	9.30853	29.8939	1.68322
ZBTB16	NW_016537131.1:169775-363638	8.71782	27.9918	1.68296
RPL17	NW_016533358.1:164753-168794	222.856	713.252	1.6783
ISOC1	NW_016605719.1:36-2263	51.6242	165.087	1.67711
PREX1	NW_016544627.1:73491-202831	0.763742	2.43784	1.67445
DUSP23	NW_016556073.1:21003-22642	2.79072	8.89916	1.67303
IFT22	NW_016527640.1:281569-287801	2.37903	7.57986	1.6718
DOC2B	NW_016531248.1:320758-359234	1.73435	5.52546	1.6717
LOXL2	NW_016530343.1:885020-969804	0.651524	2.07525	1.6714
ADAMTS2	NW_016531596.1:6587-235451	0.359643	1.1445	1.67008
CHST7	NW_016531706.1:37805-82906	2.45017	7.78715	1.66821
CCDC59	NW_016541962.1:116478-122072	19.205	60.9215	1.66547
STX11	NW_016538856.1:4882-30238	5.50313	17.4564	1.66543
RETN	NW_016577930.1:17495-18901	0.987991	3.13288	1.66492
OXLD1	NW_016547565.1:48802-61139	14.0728	44.6056	1.66431
CUNH18orf54	NW_016528658.1:3790-45308	0.626161	1.98414	1.66391
GAS6	NW_016535202.1:263594-308016	29.0632	92.0261	1.66285
DACT2	NW_016528429.1:567058-577023	16.4193	51.899	1.66031
GFRA3	NW_016554811.1:100911-116594	0.555097	1.7497	1.65629
BAZ2B	NW_016529465.1:28732-178025	11.073	34.8868	1.65564
UAP1	NW_016534156.1:150899-190703	13.1625	41.4459	1.6548
PTGS2	NW_016541618.1:102762-109954	0.448252	1.4106	1.65393
GEMIN8	NW_016527954.1:322886-323619	7.99646	25.1508	1.65317
BCL6B	NW_016536211.1:94938-100673	2.19739	6.90181	1.65118
ST3GAL1	NW_016534673.1:141215-231517	1.4728	4.62343	1.6504
TMED2	NW_016536661.1:68248-76383	52.0277	163.225	1.64951
KIF9	NW_016552077.1:20112-68669	1.80571	5.6591	1.64801
SLC39A8	NW_016529533.1:298195-375406	25.5409	79.9743	1.64673
CWC25	NW_016561628.1:13803-33357	9.14044	28.5596	1.64364
CXCL14	NW_016529261.1:91770-99334	299.336	934.302	1.64212
NME3	NW_016552251.1:192857-193806	26.5373	82.7421	1.6406
PRSS23	NW_016531629.1:232627-288255	14.9793	46.6558	1.63909
TNFRSF6B	NW_016530862.1:297468-299445	1.89974	5.91289	1.63806
CCAR1	NW_016533825.1:15375-74986	26.2359	81.6563	1.63802
TMEM68	NW_016568991.1:39073-45280	3.12265	9.7092	1.63658
HOXC10	NW_016545110.1:682517-686804	0.440437	1.36908	1.6362
TSPAN13	NW_016535164.1:8089-37900	4.23964	13.1677	1.63499
CUNH15orf61	NW_016546638.1:350-10911	2.14578	6.66427	1.63495
IGFBP7	NW_016537470.1:30048-150988	24.5282	76.1373	1.63416
DAB2	NW_016538106.1:134372-181031	1.90863	5.91072	1.6308
SH3TC1	NW_016553197.1:7500-55987	0.480481	1.48721	1.63006
ALDH1A2	NW_016529368.1:10530-59116	0.563075	1.74279	1.63
HPGD	NW_016529393.1:6151-83732	108.364	333.961	1.62379
TTC23	NW_016527953.1:558323-594069	1.0806	3.32673	1.62228
PRKRIP1	NW_016554891.1:22523-28828	13.2367	40.7401	1.6219
CUNH1orf64	NW_016535621.1:134710-136521	0.500445	1.53908	1.62079
TMEM140	NW_016545254.1:130582-145388	4.64965	14.2974	1.62056
POMT1	NW_016551631.1:55971-72151	3.18353	9.78243	1.61957
SOCS1	NW_016540726.1:332021-338724	1.57945	4.85284	1.61941
CUNH4orf47	NW_016555877.1:130558-143261	1.55674	4.78221	1.61915
RBBP6	NW_016527764.1:171655-201788	23.0138	70.6851	1.61891
MPHOSPH8	NW_016531557.1:125794-173619	17.7639	54.5189	1.61781
HTRA1	NW_016532962.1:64808-110778	89.9853	275.987	1.61684
MRAP2	NW_016547249.1:9782-33690	0.548415	1.6818	1.61667
MYL9	NW_016563715.1:25336-31927	19.6167	60.0989	1.61526
SH3BGRL	NW_016533141.1:99268-195526	11.0231	33.7337	1.61366
UCHL5	NW_016528993.1:126162-147520	13.9361	42.6261	1.61291
KCNMB4	NW_016537165.1:14814-67802	4.72574	14.4535	1.61281
SNX10	NW_016538327.1:1540-32834	0.406104	1.242	1.61274
OLFML2B	NW_016537674.1:773-20235	0.607348	1.85731	1.61262
TSPO	NW_016529255.1:107897-120951	62.2517	190.09	1.6105
CSDC2	NW_016534960.1:134650-145956	1.17426	3.5778	1.60732
CORO1A	NW_016543387.1:172652-178837	1.05995	3.22621	1.60584
ARRDC2	NW_016572662.1:286516-292780	4.63787	14.103	1.60447
FOXO1	NW_016547227.1:44488-82534	11.1563	33.8983	1.60336
MN1	NW_016555418.1:79978-126404	1.42701	4.33505	1.60305
OSBPL5	NW_016558620.1:65713-95278	1.96542	5.96484	1.60164
LZTFL1	NW_016532512.1:17964-32434	5.10557	15.4897	1.60117
ARHGEF15	NW_016547352.1:114246-125204	1.12395	3.40924	1.60087
RASL12	NW_016529567.1:340545-352712	1.49576	4.52895	1.5983
WSCD2	NW_016555338.1:3993-19403	0.423051	1.2809	1.59826
CD48	NW_016527946.1:6162-38490	2.45654	7.43454	1.59762
EPB41L3	NW_016534560.1:7224-99137	0.406007	1.22827	1.59706
VAPA	NW_016575282.1:53329-75353	58.8082	177.796	1.59613
GMFG	NW_016531371.1:69504-73633	8.11782	24.5315	1.59547
PANX2	NW_016531961.1:60174-67413	1.00825	3.04375	1.594
ZNRF1	NW_016530150.1:103099-190676	7.68061	23.182	1.59371
MYCT1	NW_016562317.1:43966-62487	1.95414	5.89734	1.59353
PIP4K2A	NW_016532557.1:243454-413314	1.22782	3.70156	1.59203
ATOH8	NW_016541241.1:87414-118324	0.778737	2.34386	1.58968
FAP	NW_016527795.1:16209-86058	0.417136	1.25394	1.58788
VCAN	NW_016542528.1:593890-696450	0.479622	1.44068	1.58678
BTG1	NW_016531946.1:167582-170253	224.745	674.975	1.58654
SHARPIN	NW_016538489.1:20707-27734	7.7128	23.1622	1.58645
LACTB	NW_016534132.1:100618-117848	5.19427	15.5796	1.58466
PTPRCAP	NW_016530334.1:183751-186155	0.552991	1.65474	1.58128
HTRA3	NW_016553197.1:85885-115850	1.18307	3.53744	1.58018
GPC4	NW_016532272.1:418080-517660	1.36324	4.0754	1.5799
CUNH11orf31	NW_016537251.1:75713-77508	13.1768	39.3716	1.57916
ZNF366	NW_016553830.1:2569-63951	0.372272	1.11143	1.57798
FLT4	NW_016528190.1:143274-179457	1.04253	3.11104	1.5773
MRPL13	NW_016530889.1:920-30921	14.84	44.2418	1.57592
NDN	NW_016538198.1:60170-61791	4.95841	14.7769	1.5754
FADD	NW_016531322.1:286622-287061	8.51164	25.3626	1.57519
RARRES2	NW_016533565.1:53025-56222	6.13365	18.2693	1.5746
PAPPA	NW_016542429.1:75249-272746	0.395788	1.17819	1.57377
NOSIP	NW_016535442.1:492319-498695	16.0354	47.733	1.57373
HIP1	NW_016530597.1:76647-246021	1.38232	4.11425	1.57354
NDE1	NW_016535921.1:697317-728339	15.3629	45.6973	1.57266
C1QTNF7	NW_016538211.1:339548-411082	0.44733	1.32857	1.57047
RARRES1	NW_016527556.1:2070-13209	4.9238	14.615	1.5696
APBB2	NW_016537477.1:47751-66112	7.78505	23.0884	1.56839
SLC3A2	NW_016533120.1:157101-162689	48.7381	144.492	1.56786
DBN1	NW_016541830.1:180820-194860	1.97131	5.84274	1.56749
BAX	NW_016535442.1:165113-171079	11.2782	33.4166	1.56703
IPMK	NW_016530936.1:97648-150419	1.42373	4.21679	1.56647
CLSTN3	NW_016553284.1:5996-31092	0.803093	2.37784	1.56601
ENDOG	NW_016532068.1:29818-39459	3.49362	10.33	1.56405
NDRG1	NW_016577448.1:80319-133082	48.3924	142.946	1.56262
HOXD10	NW_016542094.1:330117-333223	0.553474	1.63458	1.56233
CPXM2	NW_016528108.1:122010-230743	18.757	55.3456	1.56104
PTMA	NW_016544889.1:185122-188810	547.704	1614.87	1.55995
SMIM11A	NW_016530190.1:6713-18331	9.27461	27.3258	1.5589
PPP1R12A	NW_016528154.1:27120-161983	14.547	42.8489	1.55854
CUNH16orf87	NW_016529292.1:18804-33501	2.93989	8.65449	1.55768
CDH19	NW_016547306.1:59813-134260	0.479644	1.4118	1.5575
SAMD4A	NW_016528663.1:41446-234301	0.823635	2.42232	1.55631
RPS6KA2	NW_016539110.1:17914-97475	2.68921	7.90877	1.55627
PIGX	NW_016529250.1:83676-139167	16.9308	49.7245	1.5543
PANK4	NW_016563618.1:207670-210108	10.9182	32.0563	1.55387
MAFF	NW_016530068.1:1057151-1064665	7.11926	20.9023	1.55386
HES6	NW_016542969.1:567286-568620	0.674732	1.9761	1.55027
TIMP2	NW_016538381.1:11954-25531	15.7131	45.9828	1.54912
TOP1	NW_016542977.1:95060-187679	24.5917	71.9025	1.54787
PHLDB2	NW_016530918.1:88621-191852	1.63141	4.76989	1.54784
TMEM50A	NW_016545448.1:79125-92172	72.8246	212.918	1.5478
ACTRT3	NW_016544066.1:371969-375715	0.477945	1.39714	1.54756
CITED1	NW_016534234.1:100055-105673	0.841012	2.45819	1.5474
RNF2	NW_016563955.1:20394-62142	8.86356	25.8964	1.54679
OGFR	NW_016534591.1:277343-282404	2.03577	5.94432	1.54594
MKX	NW_016532145.1:40482-114006	4.11002	11.9991	1.54571
YIPF3	NW_016542877.1:3959-5041	25.2551	73.7256	1.54559
NDUFB10	NW_016600959.1:1014-1937	156.62	456.844	1.54443
CLDN15	NW_016527640.1:207199-218463	0.413295	1.20521	1.54404
SRPRB	NW_016540497.1:1082-9624	29.3084	85.3538	1.54214
NR4A2	NW_016530029.1:962395-970605	2.44804	7.11424	1.53908
SLC38A4	NW_016527860.1:9333-73706	0.497336	1.44443	1.53821
SLC26A11	NW_016548491.1:55312-82576	1.67496	4.86399	1.53802
NCF4	NW_016530068.1:38072-55005	0.424406	1.23215	1.53766
PROCA1	NW_016536705.1:126137-128534	0.833608	2.41782	1.53626
WWC2	NW_016529161.1:284804-354776	1.30246	3.77514	1.53529
SEC16B	NW_016582766.1:589-27661	0.664387	1.92365	1.53375
SLC25A4	NW_016548227.1:154842-158677	3.26995	9.46756	1.53373
ADAMTS7	NW_016533426.1:332320-345079	0.659194	1.90806	1.53333
NFKBIB	NW_016531835.1:53523-61358	29.3773	84.9275	1.53153
RAB29	NW_016543150.1:189407-195389	3.32516	9.61257	1.5315
NKAP	NW_016602094.1:680-2220	1.00724	2.91005	1.53064
RPL29	NW_016539320.1:512372-514459	902.62	2607.29	1.53036
RHEBL1	NW_016528274.1:57994-61046	0.581471	1.67945	1.53021
PEX3	NW_016607753.1:2952-17773	10.8052	31.1972	1.52969
JAZF1	NW_016528521.1:52648-162795	0.396262	1.14383	1.52935
ZNF467	NW_016548838.1:76081-82111	0.394622	1.13788	1.5278
AKAP12	NW_016528048.1:934133-960391	1.32055	3.80434	1.5265
ANAPC10	NW_016566631.1:6533-86471	4.50504	12.978	1.52646
POMT2	NW_016529565.1:149636-175842	0.781064	2.24958	1.52615
ELMO1	NW_016527971.1:10348-526118	1.70731	4.91657	1.52592
MXRA7	NW_016534261.1:264048-276305	4.66195	13.4231	1.52571
MLANA	NW_016537181.1:87886-118759	2.56705	7.38778	1.52503
LIX1L	NW_016535487.1:81627-110115	2.9051	8.355	1.52405
FBXL7	NW_016527862.1:112443-484476	0.979543	2.81642	1.52368
UBE2R2	NW_016530571.1:17696-42333	5.78854	16.6129	1.52103
SAMD14	NW_016554298.1:148525-164876	0.696606	1.99779	1.51999
TLN2	NW_016545240.1:1103-153484	1.11244	3.1872	1.51857
MED9	NW_016540182.1:109062-119652	20.3979	58.3104	1.51533
ATP6V1G1	NW_016530381.1:115732-122563	152.552	435.69	1.514
MS4A7	NW_016538084.1:1984-14572	1.03716	2.95869	1.51232
NPR3	NW_016591272.1:14334-30776	9.63064	27.4352	1.51032
NSUN7	NW_016537477.1:9580-47610	0.399611	1.13754	1.50925
HS2ST1	NW_016538887.1:16254-33989	2.13419	6.06772	1.50747
WDR91	NW_016545254.1:96783-130364	9.08667	25.834	1.50745
PID1	NW_016540002.1:12297-17336	1.86487	5.29527	1.50563
REEP5	NW_016528180.1:49953-87500	33.6979	95.4754	1.50247
KIF1BP	NW_016533847.1:120008-129780	3.00599	8.51602	1.50234
HEBP2	NW_016527811.1:259920-265865	15.3573	43.4499	1.50043
BST2	NW_016549459.1:66972-69475	16.6063	46.9741	1.50014
ENPP5	NW_016532211.1:69080-77643	3.81062	10.7637	1.49808
PELI3	NW_016536287.1:4062-12417	0.972829	2.74604	1.49709
CHMP2B	NW_016537704.1:220955-260619	22.0204	62.0484	1.49455
EXT1	NW_016534506.1:147229-181188	17.8368	50.228	1.49363
CD58	NW_016529152.1:260659-297209	9.8019	27.5433	1.49057
AVPI1	NW_016527806.1:195634-216057	124.523	349.382	1.48839
SLA	NW_016528824.1:338965-370410	0.568691	1.59493	1.48777
TMEM57	NW_016551276.1:8799-17355	21.419	60.0345	1.4869
SNRNP48	NW_016531972.1:63252-84584	14.1624	39.6945	1.48687
AHRR	NW_016562968.1:19-61519	0.495508	1.3882	1.48624
ARAP3	NW_016540699.1:70906-91355	1.58315	4.43298	1.48548
PLSCR1	NW_016529165.1:144567-172427	1.48356	4.15209	1.48478
FRG1	NW_016552843.1:26414-44660	59.2054	165.676	1.48456
UTP23	NW_016531415.1:34957-43174	34.483	96.3593	1.48254
SAP25	NW_016546719.1:211425-213283	3.13198	8.75057	1.4823
CUNH9orf116	NW_016548509.1:81682-86295	2.38159	6.65348	1.48219
CFD	NW_016531917.1:83746-85941	4.76633	13.3147	1.48206
ARHGAP31	NW_016529780.1:21829-92551	1.55913	4.35472	1.48184
PTK2	NW_016528949.1:5633-16618	16.2991	45.4846	1.48058
RTN1	NW_016546196.1:85930-110557	0.802656	2.23963	1.4804
NFKB2	NW_016540926.1:32558-40303	10.789	30.102	1.4803
SYAP1	NW_016545388.1:1148-21693	10.9367	30.4792	1.47864
RGS5	NW_016532753.1:85355-131528	5.55006	15.4566	1.47764
TMEM2	NW_016607910.1:1559-40142	2.84194	7.88786	1.47276
BCL2L14	NW_016529710.1:147489-161928	0.863144	2.39453	1.47207
EPGN	NW_016533642.1:237416-245742	3.36878	9.3431	1.47168
CUNH1orf21	NW_016534309.1:216349-324133	30.4485	84.3461	1.46995
CTH	NW_016563226.1:9890-32715	7.22816	20.0203	1.46977
FN1	NW_016542789.1:64708-125820	2.44854	6.77794	1.46893
NRP1	NW_016543352.1:125995-264487	2.55375	7.06755	1.46859
DEPTOR	NW_016531589.1:27333-172511	5.15883	14.2759	1.46846
SLC9A3R2	NW_016548505.1:24551-30096	5.09662	14.0813	1.46617
GPX1	NW_016548816.1:158538-159004	618.246	1706.94	1.46516
RPS5	NW_016572304.1:25916-30469	1212.43	3346.91	1.46493
CALML4	NW_016542276.1:32442-43893	2.01843	5.57112	1.46474
NUB1	NW_016539991.1:20376-65334	24.628	67.8548	1.46215
TIMM17A	NW_016540573.1:356299-372173	14.7513	40.6417	1.46212
CAMK2N1	NW_016534243.1:365155-368152	3.26075	8.97189	1.46021
SLC22A13	NW_016531613.1:6346-15444	0.857982	2.3602	1.45989
REM2	NW_016535245.1:412861-420698	0.817211	2.24668	1.45901
FAU	NW_016532538.1:447140-448658	646.686	1777.46	1.45868
HVCN1	NW_016535625.1:231956-266939	0.42814	1.17575	1.45742
PCP4L1	NW_016544629.1:75265-92201	0.384933	1.05709	1.45742
FZD1	NW_016551719.1:90525-92783	2.14277	5.87585	1.45532
KMT2E	NW_016534242.1:263195-360574	19.2209	52.6699	1.4543
ADGRE5	NW_016567059.1:6591-28241	2.95965	8.11007	1.45429
SREK1	NW_016532811.1:13515-48992	17.2027	47.1136	1.45351
CUNH22orf39	NW_016542559.1:235109-238534	21.6995	59.4156	1.45318
EXOSC6	NW_016544259.1:35110-37315	8.74834	23.9438	1.45257
AAMDC	NW_016529682.1:24817-53924	27.6935	75.7888	1.45244
GMDS	NW_016539498.1:22201-332426	10.4487	28.5879	1.45209
DFFA	NW_016535754.1:276158-288965	8.62123	23.5751	1.4513
CUNH1orf54	NW_016527712.1:26584-32748	3.11442	8.51572	1.45116
PLPP3	NW_016529603.1:423808-507147	5.3653	14.6637	1.45052
BOD1L1	NW_016539430.1:132926-172864	7.86856	21.5009	1.45023
TGFB1	NW_016528280.1:104876-117152	5.09591	13.9212	1.44987
AMH	NW_016530356.1:189662-192673	1.04246	2.8456	1.44874
CADM1	NW_016532871.1:16092-85996	3.64331	9.93571	1.44737
LBH	NW_016559629.1:201846-225721	1.74416	4.75485	1.44686
ARPP21	NW_016541811.1:9998-155624	0.893184	2.43485	1.4468
SLC6A6	NW_016543330.1:212080-287199	13.3389	36.3564	1.44657
TEAD2	NW_016535442.1:348689-363404	4.85063	13.2198	1.44646
CUNH11orf54	NW_016532048.1:228856-253671	4.83252	13.1653	1.44589
GLIPR1	NW_016559730.1:57597-60971	2.7221	7.41571	1.44587
ZBED1	NW_016529515.1:21825-25757	4.09935	11.1677	1.44586
DDX52	NW_016564255.1:8226-28960	19.2522	52.3911	1.4443
USP12	NW_016531908.1:6315-53441	6.00449	16.3219	1.44269
LTB4R	NW_016548399.1:5675-8827	12.6954	34.501	1.44233
PXYLP1	NW_016543981.1:9685-59247	1.27598	3.46617	1.44174
DCHS1	NW_016551581.1:29173-52595	0.508801	1.38182	1.4414
NDUFB7	NW_016530785.1:115941-119751	54.4996	147.955	1.44084
SMIM10L1	NW_016549835.1:10705-12789	36.1269	98.0341	1.44021
CUNH21orf59	NW_016553112.1:185983-198773	51.7482	140.38	1.43976
IVNS1ABP	NW_016544990.1:92220-111060	29.9256	81.0864	1.43808
FBXL15	NW_016540926.1:13445-15745	5.30893	14.3736	1.43693
AHSP	NW_016545405.1:24501-25387	0.602517	1.63028	1.43604
PRAF2	NW_016532417.1:62123-65210	5.89551	15.9513	1.43598
EFCAB11	NW_016534719.1:86244-103381	4.10789	11.1137	1.43587
EXOSC8	NW_016529067.1:714182-750725	19.3936	52.3756	1.43332
LAMB2	NW_016548816.1:21335-32967	10.8467	29.2677	1.43206
ANKRD6	NW_016534247.1:39892-171781	0.400483	1.08002	1.43125
NDUFC2	NW_016530471.1:293531-301304	70.2164	189.15	1.42965
RPS27L	NW_016534132.1:129562-131171	76.4451	205.907	1.42949
SF3B5	NW_016538856.1:76886-77758	36.5383	98.1029	1.42489
RAB13	NW_016544548.1:100393-104451	18.9013	50.7145	1.42391
MRPL44	NW_016528302.1:24360-33145	9.80911	26.3053	1.42316
GDA	NW_016554354.1:4614-34097	2.28248	6.11817	1.4225
KCTD8	NW_016541672.1:238016-239005	1.74043	4.66444	1.42226
TMUB1	NW_016529584.1:244928-247512	14.3132	38.2996	1.41998
PER1	NW_016547352.1:274241-289127	28.4543	76.0744	1.41876
FOXP1	NW_016529811.1:403632-501585	3.58536	9.58456	1.4186
AMDHD2	NW_016535103.1:144518-152213	4.06944	10.87	1.41746
IFT122	NW_016588345.1:5966-101787	1.99421	5.32428	1.41677
SDR39U1	NW_016579546.1:3179-7072	2.93098	7.82079	1.41593
FZD5	NW_016532130.1:66202-73254	0.843927	2.25168	1.41581
CCDC47	NW_016527315.1:322305-336778	20.8486	55.6057	1.41528
INAFM1	NW_016534369.1:141750-142446	8.81376	23.4909	1.41427
KLHL5	NW_016563120.1:4394-49395	1.99535	5.31261	1.41278
SPCS2	NW_016539181.1:73571-98205	16.1112	42.8661	1.41178
BCO2	NW_016536509.1:86124-105434	5.78644	15.39	1.41124
WIPF1	NW_016531789.1:27117-105527	2.63441	7	1.40988
RRBP1	NW_016530669.1:224394-266991	12.505	33.2149	1.40932
ATP6V1G2	NW_016533742.1:227877-238783	1.44391	3.8307	1.40763
SPSB1	NW_016541321.1:16757-43370	1.2847	3.40344	1.40556
CDKN2AIP	NW_016529161.1:208648-213442	7.60731	20.1513	1.40541
FTH1	NW_016543648.1:16275-18958	355.887	942.07	1.40441
TSHZ1	NW_016532278.1:367342-371361	6.2282	16.4819	1.404
LAGE3	NW_016535846.1:64694-65878	5.77254	15.2645	1.4029
ST13	NW_016550492.1:34551-57700	197.639	522.531	1.40265
TFEB	NW_016531604.1:70976-115900	2.4285	6.42016	1.40254
INSIG1	NW_016530310.1:173428-185918	10.2591	27.1092	1.40188
CA12	NW_016535667.1:38825-91991	3.60334	9.51945	1.40155
SYNM	NW_016527953.1:520524-554793	2.78433	7.35477	1.40135
MTDH	NW_016537615.1:19700-50829	28.154	74.3594	1.40117
PSEN2	NW_016532409.1:63043-79498	0.841477	2.22177	1.40071
CX3CL1	NW_016539870.1:26705-36835	6.48946	17.1281	1.4002
FAM181B	NW_016540558.1:161457-163082	0.846207	2.23116	1.39871
GORAB	NW_016549619.1:271315-281597	3.31639	8.74353	1.3986
MVB12A	NW_016549459.1:41004-45171	24.874	65.4836	1.39649
BRCC3	NW_016534919.1:38-21372	7.17481	18.8744	1.39542
CORO1C	NW_016530057.1:18816-101113	13.1761	34.651	1.39497
FRMD3	NW_016558445.1:1579-111328	0.775534	2.03918	1.39472
RHBDL1	NW_016558353.1:181685-184353	0.40414	1.06255	1.3946
KRTCAP2	NW_016542988.1:417752-419976	33.0889	86.9635	1.39406
CCDC8	NW_016561868.1:1437-4235	3.79181	9.95698	1.39282
PTGS1	NW_016528034.1:919720-939720	11.1858	29.3385	1.39113
SLC39A1	NW_016544548.1:84261-88360	10.391	27.222	1.38943
GNB3	NW_016538343.1:89653-95313	0.462625	1.21192	1.38937
ISCA1	NW_016558259.1:5333-16161	47.6222	124.749	1.38932
CFAP36	NW_016541850.1:4564-35987	5.27829	13.823	1.38893
PRR29	NW_016527315.1:484074-505530	0.601062	1.57292	1.38786
SEC11A	NW_016529257.1:161328-200292	24.4974	64.0792	1.38723
IK	NW_016529723.1:89220-100178	42.0977	110.097	1.38697
GPX3	NW_016527482.1:245319-253417	35.3486	92.3792	1.38591
RPL13	NW_016534079.1:337513-339642	706.488	1845.88	1.38557
PARD3B	NW_016530298.1:16089-295482	5.43284	14.1822	1.38431
ANKRD9	NW_016549636.1:10533-16726	5.13453	13.3979	1.3837
HAGHL	NW_016558353.1:133130-143283	2.33657	6.09495	1.38322
TBPL1	NW_016560701.1:100400-130639	6.16466	16.0745	1.38268
TM6SF2	NW_016553877.1:198212-205181	0.462681	1.206	1.38214
PTRF	NW_016558206.1:70396-83446	45.4276	118.365	1.38161
ACADSB	NW_016528884.1:449385-485045	7.01569	18.2693	1.38076
TIMM17B	NW_016538956.1:85635-90930	14.6648	38.1878	1.38075
SREK1IP1	NW_016538400.1:43603-95390	3.90917	10.1749	1.38008
ARHGEF40	NW_016528763.1:114168-142612	2.05552	5.34893	1.37975
CSF3R	NW_016535828.1:647875-662109	1.48796	3.87132	1.37949
VEZT	NW_016532127.1:59076-95150	4.35421	11.3251	1.37904
RASA3	NW_016535202.1:115960-208013	2.50926	6.52409	1.37852
ZER1	NW_016538476.1:143623-170490	5.76824	14.9875	1.37756
TWF2	NW_016539320.1:355460-361063	22.2828	57.8617	1.37668
GPR3	NW_016528077.1:83326-89957	1.60354	4.16181	1.37595
RPS25	NW_016529103.1:203039-215252	1549.7	4019.82	1.37514
RGL1	NW_016546306.1:85097-290417	3.22137	8.35547	1.37505
CWC27	NW_016538400.1:95652-136409	8.93679	23.1777	1.37491
PLXNA2	NW_016532262.1:276514-493227	1.3923	3.60942	1.3743
EMC7	NW_016533404.1:27502-40293	55.1107	142.848	1.37408
RNF138	NW_016529046.1:473947-488531	2.641	6.84465	1.37389
TMEM242	NW_016531605.1:313202-342773	8.06833	20.906	1.37357
ENTPD2	NW_016542510.1:171310-180792	0.953	2.46762	1.37257
KAZN	NW_016536235.1:29061-147187	0.75706	1.95954	1.37204
MYADM	NW_016532055.1:90707-96306	10.3487	26.751	1.37015
SON	NW_016532901.1:58232-132179	34.398	88.886	1.36963
NFIL3	NW_016527744.1:33950-44171	10.9364	28.2562	1.36943
FOXC1	NW_016539498.1:342199-345224	2.33289	6.02708	1.36934
MCAM	NW_016546575.1:46874-74214	3.32724	8.59537	1.36924
ABHD14A	NW_016527451.1:94482-104312	1.5836	4.08987	1.36884
SWSAP1	NW_016534423.1:121286-123698	5.71555	14.7584	1.36857
LGALS3BP	NW_016556892.1:40059-59601	14.9855	38.6882	1.36833
TMEM200B	NW_016537750.1:70892-75471	2.68179	6.92081	1.36774
CUNH11orf94	NW_016536252.1:94264-97742	1.38248	3.56566	1.36691
SYF2	NW_016554731.1:189734-196819	36.3695	93.7339	1.36584
FAM98C	NW_016577040.1:51538-55052	3.37531	8.68821	1.36404
GPR182	NW_016557064.1:326315-328212	1.2236	3.14768	1.36316
MFNG	NW_016530068.1:499485-524005	1.87336	4.8174	1.36263
COMMD1	NW_016528933.1:7038-58296	18.8036	48.3455	1.36237
PPDPF	NW_016530862.1:161773-163144	59.5376	152.735	1.35915
MSX1	NW_016534403.1:58418-62434	5.37959	13.7995	1.35904
LGSN	NW_016567544.1:27314-54917	1.34624	3.45327	1.35903
KATNAL1	NW_016527351.1:463234-534417	0.767742	1.96929	1.35898
DYRK3	NW_016531249.1:7161-10249	1.40227	3.59383	1.35775
BBX	NW_016539438.1:114414-385261	6.8077	17.4461	1.35767
RABAC1	NW_016527551.1:360642-363316	106.316	272.395	1.35735
RAB31	NW_016533504.1:14158-115224	1.1079	2.83749	1.35679
PDP1	NW_016537184.1:20213-28420	4.83747	12.389	1.35673
SLC43A1	NW_016547467.1:480823-491641	0.657184	1.68258	1.35631
TRAM2	NW_016531204.1:115648-221683	1.82023	4.65615	1.35502
CD302	NW_016550804.1:80-23436	16.289	41.6093	1.35301
TMEM106A	NW_016531314.1:234695-242030	0.61498	1.57062	1.35272
MPC2	NW_016550332.1:39685-52708	63.9641	163.292	1.35212
OLFML2A	NW_016531310.1:64136-81579	5.07002	12.9416	1.35196
DNPH1	NW_016531603.1:7247-10610	16.4044	41.758	1.34797
PRR5	NW_016533996.1:170947-187163	2.50831	6.38363	1.34766
MTSS1L	NW_016533134.1:270340-286780	2.05501	5.2254	1.3464
HIF3A	NW_016534420.1:19800-47503	4.24566	10.7792	1.34419
ARL6IP5	NW_016532122.1:377251-395274	43.2571	109.804	1.34393
DCN	NW_016529507.1:106619-143175	44.886	113.919	1.34367
SNCAIP	NW_016534683.1:25158-168617	5.96265	15.1296	1.34335
CCDC91	NW_016537000.1:20841-169013	11.6382	29.5265	1.34315
RSF1	NW_016529682.1:54117-217639	3.89158	9.87187	1.34297
TMEM55B	NW_016538103.1:15466-19053	14.8698	37.7074	1.34246
CTXN1	NW_016547172.1:65544-66504	1.18522	3.0034	1.34145
GSKIP	NW_016534271.1:138391-153534	14.5743	36.9248	1.34116
FAM174A	NW_016527486.1:61335-113727	8.70631	22.0369	1.33979
TBC1D15	NW_016535714.1:38988-114508	7.2707	18.3994	1.3395
IGSF6	NW_016562772.1:2537-14392	2.92452	7.3887	1.33712
SCP2	NW_016538877.1:4948-99207	5.76293	14.5427	1.33542
SFXN3	NW_016547135.1:824065-831117	4.63203	11.6876	1.33526
DHDH	NW_016535442.1:150657-162273	0.870063	2.19346	1.33402
KLHDC1	NW_016537466.1:72045-84103	1.95747	4.92941	1.33242
CELF4	NW_016536996.1:346444-629505	0.440878	1.10914	1.33098
TMEM143	NW_016561995.1:135667-153826	0.893363	2.24745	1.33097
IFT57	NW_016539438.1:719799-767851	6.45128	16.2141	1.32959
RIN3	NW_016528203.1:78566-169838	0.654759	1.64542	1.32942
GATM	NW_016535429.1:250360-265082	2.17923	5.47317	1.32856
SH3PXD2B	NW_016534291.1:491673-560224	0.498836	1.25232	1.32797
BPTF	NW_016528755.1:400679-508242	10.0555	25.225	1.32686
NAB1	NW_016540729.1:100555-146098	10.6283	26.6604	1.32679
BTNL9	NW_016528977.1:238648-253577	4.25698	10.6745	1.32627
MRPS23	NW_016537564.1:506928-511566	22.1978	55.6576	1.32616
BTF3	NW_016530176.1:18525-24907	100.7	252.447	1.32592
IGSF8	NW_016527946.1:504870-518728	5.59557	14.0231	1.32545
GREM1	NW_016531122.1:473854-487389	2.61628	6.55284	1.3246
BTBD6	NW_016540988.1:125476-168238	9.08965	22.7632	1.32441
GNLY	NW_016541241.1:170548-174685	0.550514	1.37838	1.32412
CUNH21orf2	NW_016538014.1:197282-206619	4.08739	10.2284	1.32333
MAPT	NW_016527744.1:229275-274135	0.506766	1.26804	1.3232
SLC6A15	NW_016575267.1:40296-86174	1.41773	3.54416	1.32186
TMEM256	NW_016541994.1:135064-136184	64.033	160.037	1.32152
PLAT	NW_016542582.1:490-6547	2.63329	6.57894	1.32099
EEFSEC	NW_016529072.1:13365-61752	4.27731	10.6837	1.32064
MAN1A1	NW_016539433.1:242097-440288	3.50013	8.74227	1.3206
RSU1	NW_016540500.1:3935-194506	3.03082	7.5646	1.31956
SCLT1	NW_016528491.1:8498-103234	2.62409	6.54311	1.31816
EIF3J	NW_016549396.1:181527-193457	85.5484	213.286	1.31798
RAC2	NW_016530068.1:308028-323431	1.59402	3.97293	1.31753
TAL1	NW_016539980.1:488974-497563	1.26261	3.14484	1.31658
DNAJC2	NW_016541492.1:3115-28312	28.206	70.2492	1.31648
TNFRSF18	NW_016568794.1:19775-22649	0.75397	1.87663	1.31556
C1QTNF1	NW_016556892.1:71045-91596	6.21725	15.4712	1.31523
ENKD1	NW_016607874.1:7452-16335	0.606836	1.50988	1.31506
PLOD3	NW_016527640.1:189863-196766	7.27086	18.0906	1.31504
PGRMC1	NW_016556704.1:6451-14282	27.781	69.0809	1.31419
PTPRM	NW_016534676.1:31899-381086	1.8335	4.55914	1.31416
MYPOP	NW_016529708.1:152971-171865	2.2453	5.58224	1.31393
SERPINB10	NW_016556968.1:7188-21988	44.0228	109.366	1.31284
EPB41L2	NW_016533560.1:145564-337660	2.98043	7.39968	1.31194
RRAS2	NW_016530674.1:93279-157055	4.48702	11.138	1.31166
SUPT4H1	NW_016533220.1:171797-177645	49.4022	122.624	1.3116
UBALD2	NW_016528058.1:65631-70294	19.8597	49.2475	1.31021
SPARC	NW_016538273.1:71805-101916	19.8502	49.1836	1.30903
TMEM53	NW_016537559.1:50815-68127	1.29828	3.21492	1.30818
PRDX4	NW_016528053.1:32413-54287	6.42847	15.913	1.30766
WNT9A	NW_016534323.1:125222-135460	0.958947	2.37066	1.30576
ZNF451	NW_016533543.1:1496-71648	4.42501	10.9391	1.30575
SCYL3	NW_016607905.1:36124-37941	15.5486	38.4106	1.30472
TMEM158	NW_016532549.1:78772-79120	0.756633	1.8642	1.30089
ABCD1	NW_016537329.1:168503-183793	1.5194	3.74268	1.30057
IMP3	NW_016590180.1:71174-73185	5.45998	13.448	1.30042
WDR54	NW_016537228.1:162222-165929	2.00724	4.93847	1.29885
RAP1A	NW_016531927.1:613581-634809	12.1128	29.7849	1.29805
DPM3	NW_016542988.1:406912-407870	15.7575	38.733	1.29753
ADAM22	NW_016536823.1:28467-148013	0.695326	1.70895	1.29735
CCDC80	NW_016527528.1:303620-339807	1.79141	4.39724	1.2955
NFIC	NW_016530356.1:727343-771267	34.6082	84.8003	1.29296
OSR2	NW_016543992.1:86885-94393	0.560508	1.37336	1.2929
MMP2	NW_016528484.1:276926-297677	12.9286	31.6711	1.2926
GPT	NW_016536626.1:21891-24672	40.5221	98.9905	1.28858
CUNH19orf70	NW_016539521.1:55534-62370	55.0391	134.414	1.28815
DUSP1	NW_016534291.1:228207-231200	23.115	56.4213	1.28741
BET1	NW_016534099.1:140957-149676	19.7081	48.101	1.28728
AIDA	NW_016535680.1:66065-101778	17.958	43.803	1.2864
HSD3B7	NW_016528368.1:311465-314830	2.31272	5.63876	1.28579
SFRP1	NW_016531379.1:112321-156809	13.6643	33.3098	1.28553
APOLD1	NW_016527385.1:19440-22876	3.11156	7.58076	1.28471
PGBD2	NW_016559739.1:6083-11914	13.4351	32.7262	1.28444
P4HA1	NW_016534360.1:16307-97439	2.23876	5.45218	1.28413
TMCO1	NW_016537599.1:272392-313318	63.4652	154.554	1.28407
ITPK1	NW_016547510.1:115005-276847	7.07123	17.2167	1.28378
XAB2	NW_016534984.1:17650-26555	12.6179	30.706	1.28305
RCN3	NW_016535442.1:475444-483893	5.88389	14.3115	1.28233
RPS29	NW_016541829.1:36136-37976	2427.39	5903.62	1.28219
ABCA6	NW_016539307.1:61318-120130	1.40404	3.41434	1.28202
TAGLN2	NW_016527946.1:651527-658859	185.772	451.726	1.28191
RNF25	NW_016528852.1:126952-133571	13.9548	33.9195	1.28136
VKORC1	NW_016528368.1:390220-392448	19.0343	46.2465	1.28074
ZDHHC14	NW_016531605.1:12859-275313	1.58911	3.85976	1.28029
TSPAN4	NW_016545355.1:248636-266398	8.07305	19.6071	1.28019
GUCY1B3	NW_016545089.1:132074-177537	0.960473	2.33242	1.28001
KDM5A	NW_016534499.1:20329-154936	6.62415	16.0835	1.27977
SOBP	NW_016543337.1:12827-133785	1.30678	3.17277	1.27973
AFMID	NW_016543690.1:190628-208729	0.670743	1.62795	1.27922
CCDC102A	NW_016543243.1:16654-37789	1.34588	3.26552	1.27876
RHPN2	NW_016552797.1:9775-27943	2.65353	6.43777	1.27865
LMO1	NW_016528485.1:22328-146182	1.27703	3.09809	1.27859
PPP1R9B	NW_016554298.1:129309-145316	12.2035	29.5921	1.27791
NCF2	NW_016531002.1:203189-232612	0.433221	1.04945	1.27645
CAMK2D	NW_016537679.1:25530-121336	7.13258	17.2777	1.27641
BIVM	NW_016536608.1:21356-51926	2.99192	7.246	1.27611
MRPL24	NW_016548949.1:227673-231067	26.1752	63.3596	1.27536
LRCH3	NW_016553059.1:47645-117203	4.39603	10.6289	1.27372
USP42	NW_016528021.1:92559-136539	4.22534	10.212	1.27312
SCAPER	NW_016537588.1:331798-373024	9.99438	24.1469	1.27265
RNH1	NW_016527701.1:38094-45342	61.9472	149.55	1.27152
DPP7	NW_016542510.1:216367-235446	11.3807	27.462	1.27085
RPN1	NW_016529072.1:236461-262124	69.6963	168.173	1.27079
SLTM	NW_016537593.1:69141-109292	35.0798	84.6391	1.27068
SLC1A4	NW_016566122.1:53187-79572	1.74077	4.19732	1.26974
DDA1	NW_016551113.1:34586-41997	19.4524	46.8268	1.26738
PLD6	NW_016529438.1:68109-72639	4.85885	11.6949	1.26719
MRPL34	NW_016551113.1:42124-43514	19.7019	47.3909	1.26628
DRAM1	NW_016528266.1:11210-50239	1.48981	3.57886	1.26437
HSD17B1	NW_016558206.1:181077-185865	1.13523	2.72506	1.26331
NOA1	NW_016537470.1:18648-29957	4.52167	10.8535	1.26323
FTO	NW_016533663.1:4339-27049	4.95721	11.8987	1.2632
RASSF8	NW_016564230.1:86624-170619	0.450709	1.08182	1.26319
BCL7B	NW_016533325.1:177370-205485	13.7519	32.9956	1.26264
BPI	NW_016529949.1:375150-403772	1.27056	3.04684	1.26185
GPNMB	NW_016540584.1:69894-99000	5.72917	13.7363	1.2616
TAP1	NW_016577896.1:24080-31838	8.16051	19.5597	1.26115
FAM110D	NW_016534300.1:445472-449730	3.50497	8.3984	1.26071
MCEMP1	NW_016577930.1:10083-14198	0.544448	1.30371	1.25976
SLC2A4RG	NW_016603262.1:25-2650	1.84585	4.41909	1.25946
CUNH19orf52	NW_016533999.1:231081-267771	6.47437	15.4915	1.25867
ZCWPW1	NW_016559747.1:65882-88822	3.50669	8.38881	1.25836
TMX2	NW_016537251.1:77735-85012	33.3886	79.8487	1.25791
SLC51B	NW_016529567.1:297151-340398	0.684128	1.63555	1.25744
RORC	NW_016532859.1:143020-166755	6.80201	16.259	1.25721
TMED4	NW_016532203.1:19896-29071	59.2224	141.518	1.25677
ITGA5	NW_016545110.1:339428-353792	7.29199	17.425	1.25677
FKBP11	NW_016528274.1:175419-178598	14.0101	33.4739	1.25657
UBALD1	NW_016562612.1:34248-38883	13.0933	31.2637	1.25566
LAPTM5	NW_016536977.1:223201-247170	3.10856	7.4181	1.25481
ADAMTS5	NW_016529274.1:970119-1023206	1.04272	2.48672	1.25389
WARS	NW_016551295.1:73625-103827	22.1507	52.813	1.25354
ITM2B	NW_016529401.1:137232-163505	234.891	559.866	1.25309
MRI1	NW_016538342.1:357020-362703	5.61019	13.3599	1.25179
RHOB	NW_016527891.1:324466-326921	19.3176	45.9994	1.2517
ZBTB8A	NW_016607690.1:1416-13408	0.53995	1.28473	1.25056
ETS1	NW_016528191.1:473845-588827	5.83308	13.8789	1.25056
MAATS1	NW_016530922.1:7161-27943	0.454333	1.08048	1.24985
CTSZ	NW_016541599.1:271135-277999	9.95977	23.685	1.24979
RASSF2	NW_016534675.1:560662-595854	1.34627	3.20004	1.24912
ZRSR2	NW_016531648.1:2673-21602	9.18874	21.8132	1.24726
FAM96B	NW_016528794.1:545357-547523	24.3101	57.6971	1.24694
CHCHD2	NW_016541275.1:102574-106545	241.677	573.318	1.24625
B3GALT6	NW_016528202.1:108273-110357	4.79755	11.3791	1.24602
MED29	NW_016531371.1:119792-123037	36.0404	85.4286	1.2451
STK32B	NW_016527684.1:169763-213705	0.474616	1.12454	1.2445
SLC30A5	NW_016542574.1:5616-36711	3.95878	9.37931	1.24442
CUNH12orf57	NW_016553284.1:175772-177693	27.6171	65.4213	1.2442
MAP1B	NW_016529508.1:58438-155187	2.31752	5.48326	1.24245
AASDHPPT	NW_016542343.1:95765-97870	18.0394	42.6281	1.24065
ZNF175	NW_016555954.1:25969-33351	1.17666	2.77759	1.23913
IL7	NW_016534402.1:5440-43202	1.96561	4.63949	1.23899
CUNH4orf46	NW_016532236.1:267176-277122	7.08246	16.7146	1.23878
DYM	NW_016537809.1:12623-246887	11.338	26.7385	1.23775
ISCU	NW_016530057.1:158334-165036	75.848	178.748	1.23674
ALOX5AP	NW_016527351.1:110626-133709	2.91929	6.87688	1.23614
COG2	NW_016560039.1:20005-61646	12.14	28.5878	1.23563
DHPS	NW_016587299.1:4615-7115	42.7633	100.695	1.23555
ZNF516	NW_016539693.1:386641-452075	1.5401	3.62609	1.23539
MAFB	NW_016527381.1:244314-247218	47.1006	110.825	1.23446
RRAS	NW_016535442.1:537253-540907	10.9426	25.6855	1.231
HID1	NW_016570034.1:113045-128890	3.3807	7.93399	1.23073
COMMD5	NW_016530627.1:143297-144613	14.4532	33.8987	1.22984
AIMP1	NW_016539891.1:86889-112217	58.5019	137.191	1.22963
ITGB1	NW_016527689.1:9452-35540	28.6509	67.1842	1.22954
PRKCZ	NW_016558577.1:13163-28956	2.95405	6.92622	1.22937
ATAD1	NW_016562218.1:7647-58087	12.8966	30.2365	1.2293
B3GNT8	NW_016528280.1:55877-57289	11.5646	27.0918	1.22814
LGR4	NW_016530419.1:15426-115930	25.8448	60.5158	1.22744
RAB21	NW_016544495.1:6940-45022	17.3745	40.6391	1.2259
RFX1	NW_016538342.1:225326-246335	3.25138	7.60352	1.22561
WDR18	NW_016531917.1:157657-163604	9.21285	21.5356	1.225
SPP1	NW_016536240.1:273257-280660	18.1901	42.5052	1.22449
TGS1	NW_016568991.1:9793-38792	5.38982	12.5934	1.22436
PLPP2	NW_016529550.1:184168-191306	5.20511	12.154	1.22342
RELT	NW_016577306.1:26137-43044	0.488413	1.14017	1.22307
CHST11	NW_016531704.1:59605-305729	0.928941	2.1674	1.2223
CABLES1	NW_016533738.1:146499-255635	4.70838	10.9817	1.2218
ARMT1	NW_016528048.1:1043595-1056254	10.6904	24.9317	1.22166
ANKRD46	NW_016562003.1:12884-25745	8.1202	18.9363	1.22157
CUNH11orf16	NW_016607931.1:7828-16598	0.798528	1.86145	1.22101
PITHD1	NW_016572782.1:3044-9805	31.7807	74.0687	1.22071
PHF5A	NW_016534960.1:215487-222354	28.3015	65.9301	1.22006
BCLAF1	NW_016548522.1:149738-178406	37.048	86.2776	1.21959
INPP4B	NW_016529228.1:14312-213769	0.971157	2.26082	1.21907
ID2	NW_016551686.1:27014-43757	5.83584	13.5839	1.21889
SLC27A1	NW_016560561.1:52697-75542	5.77005	13.4264	1.21841
POLR2I	NW_016533021.1:45022-48423	38.6882	89.9956	1.21796
KIF20B	NW_016550121.1:29652-102098	7.76636	18.0629	1.21772
ENO3	NW_016531777.1:173094-180033	3.58434	8.33024	1.21665
RSRC1	NW_016527556.1:127124-172016	6.46762	15.0306	1.2166
TMEM30B	NW_016554131.1:160031-163847	6.39986	14.8704	1.21633
ADCY3	NW_016533376.1:92990-199786	6.78089	15.7551	1.21628
GPR146	NW_016531357.1:333378-463391	0.690422	1.60281	1.21506
SOS2	NW_016529617.1:62060-115041	4.00809	9.29382	1.21336
PTGER4	NW_016539742.1:50940-63569	0.690195	1.59994	1.21294
KLHL29	NW_016544816.1:6213-46314	2.11003	4.88753	1.21184
DENND4B	NW_016544548.1:58845-73359	2.88962	6.68849	1.2108
IFI6	NW_016550026.1:15436-18922	89.0831	206.183	1.2107
CEP83	NW_016534180.1:3435-58899	3.6979	8.55864	1.21068
ARPC1B	NW_016537878.1:343838-350351	12.6251	29.2055	1.20994
MRPL52	NW_016535245.1:450063-453695	32.7625	75.7562	1.20932
SNX16	NW_016536475.1:54404-104963	2.28117	5.2741	1.20915
WDR7	NW_016546151.1:22265-117884	5.09924	11.7736	1.2072
RBMX2	NW_016606408.1:1040-4906	5.80783	13.404	1.2066
MAP3K3	NW_016527315.1:229323-285278	12.6478	29.1691	1.20555
GLRX5	NW_016535192.1:87476-97086	41.016	94.5558	1.20498
SNTA1	NW_016528700.1:75674-99113	1.16391	2.68184	1.20425
WDR83	NW_016604493.1:1370-3355	26.3717	60.7435	1.20374
RILPL2	NW_016545023.1:153555-164046	11.448	26.3535	1.20289
LY6D	NW_016551351.1:20897-22478	318.381	732.387	1.20185
MRPL1	NW_016552064.1:4927-89862	9.61786	22.0981	1.20014
NTN4	NW_016527980.1:176140-183758	1.26011	2.89192	1.19848
TMEM39B	NW_016543139.1:194403-218238	3.88044	8.90138	1.19781
MCUB	NW_016533538.1:42124-88534	38.0896	87.2956	1.19651
ALDH1L1	NW_016552595.1:47687-111631	3.0351	6.95257	1.1958
NFKBID	NW_016536500.1:231957-238832	1.86442	4.26791	1.19481
DBF4	NW_016536541.1:64679-93590	2.88113	6.59248	1.19419
NUCB2	NW_016538049.1:2024-46291	79.8351	182.647	1.19396
MAP3K11	NW_016537535.1:28969-42210	8.69665	19.8957	1.19393
EFNA1	NW_016542988.1:397016-403113	45.9958	105.2	1.19356
ZNF862	NW_016533565.1:11869-23110	1.20265	2.74969	1.19305
NCR3LG1	NW_016539878.1:637823-653011	4.57534	10.4606	1.19301
TCEANC2	NW_016537378.1:471534-509011	7.70923	17.6231	1.19281
MGST3	NW_016537599.1:213391-233721	75.9619	173.646	1.19281
TAPBP	NW_016527671.1:39315-48732	18.7559	42.8726	1.19271
MRPS36	NW_016542574.1:94886-104062	20.1025	45.9459	1.19256
UPK1A	NW_016536500.1:387441-395354	0.708306	1.61855	1.19225
APBB1IP	NW_016536694.1:19351-61194	1.45419	3.32253	1.19207
CLCN2	NW_016531713.1:218978-232648	0.795405	1.81601	1.19101
ELP4	NW_016527789.1:20276-299370	4.48601	10.2414	1.19091
MGP	NW_016561303.1:6522-9809	64.5271	147.263	1.19042
TTC7B	NW_016534732.1:15308-243410	1.40953	3.21083	1.18773
STAT3	NW_016558206.1:6380-60538	57.9643	131.992	1.18721
MARVELD3	NW_016550950.1:86893-99517	4.14482	9.41841	1.18417
AQP3	NW_016530571.1:50921-56801	94.0826	213.717	1.1837
COPS2	NW_016537287.1:395503-422261	17.749	40.3014	1.18309
ROCK1	NW_016529289.1:41747-162516	10.9166	24.7756	1.18239
DNAJC12	NW_016543307.1:178-136617	1.76148	3.99507	1.18143
LCP1	NW_016528134.1:46765-101362	3.18026	7.20971	1.18079
TBCA	NW_016539901.1:17065-33344	157.99	357.938	1.17988
RPL35	NW_016531310.1:16346-21087	703.044	1591.85	1.17902
HYAL1	NW_016537702.1:328917-333300	1.69595	3.83981	1.17894
GUCY1A3	NW_016545089.1:51936-112840	0.926327	2.09695	1.1787
ASAP2	NW_016535850.1:95927-196574	6.68879	15.1401	1.17856
FAM192A	NW_016548766.1:18253-55934	23.9578	54.1348	1.17606
TBC1D30	NW_016533826.1:924890-999560	0.985941	2.22631	1.17508
GLIPR2	NW_016527321.1:112780-131816	1.21742	2.74695	1.17401
CD46	NW_016550708.1:3920-32295	25.5893	57.7343	1.17389
RPS26	NW_016567593.1:33338-35129	3129.47	7059.37	1.17362
FAF1	NW_016560717.1:15132-145434	32.7893	73.9038	1.17242
DENND6A	NW_016528424.1:101594-133333	14.86	33.4713	1.17149
INO80B	NW_016537228.1:137787-140570	34.1924	77.0138	1.17144
NPC2	NW_016531496.1:292506-300420	83.1145	187.186	1.1713
FAM3C	NW_016528092.1:112851-159737	4.34546	9.78242	1.17068
ZC3H15	NW_016535344.1:4061-28698	14.58	32.8145	1.17034
SERINC1	NW_016530966.1:188313-222101	50.7481	114.158	1.1696
VAV1	NW_016536768.1:105420-147841	1.38864	3.12232	1.16895
BGLAP	NW_016548949.1:601756-604349	4.54888	10.2266	1.16875
CUNH19orf66	NW_016531874.1:106708-111121	4.7468	10.6712	1.1687
ZNF575	NW_016543665.1:13914-16598	1.3685	3.0757	1.16832
GAL	NW_016538308.1:312685-317837	0.93517	2.10081	1.16764
IKZF5	NW_016528884.1:485180-500028	5.416	12.1614	1.16701
PSMD7	NW_016537843.1:308773-316059	40.9518	91.9324	1.16665
GTF3A	NW_016542978.1:281929-320894	14.6489	32.8763	1.16625
CCDC25	NW_016531060.1:607000-642168	11.6773	26.2009	1.16591
SLC2A12	NW_016560701.1:44097-100197	2.99018	6.70365	1.16471
RDH11	NW_016548076.1:10776-22187	24.3061	54.4868	1.16459
LOXL3	NW_016537228.1:61595-81994	1.62006	3.63168	1.16459
CUNH18orf63	NW_016534388.1:33002-67673	0.871712	1.95107	1.16235
P2RY13	NW_016566019.1:698-287397	0.641654	1.4357	1.16189
RAB38	NW_016534137.1:8322-41267	22.4673	50.2626	1.16166
RPP40	NW_016539058.1:42794-56480	7.73505	17.2998	1.16128
CUNH5orf15	NW_016548489.1:66530-86112	14.7833	33.0506	1.16071
EBF4	NW_016541978.1:27706-38575	1.86511	4.16918	1.1605
ZNHIT1	NW_016527640.1:197340-205548	12.7945	28.5898	1.15998
CUNH4orf22	NW_016532511.1:114580-132104	11.5178	25.7245	1.15928
UBXN4	NW_016540512.1:32763-76970	61.7817	137.975	1.15915
P4HA2	NW_016531171.1:35993-66691	10.2818	22.9604	1.15905
CAMK1	NW_016544115.1:87215-97393	11.0346	24.6329	1.15856
MYH11	NW_016535921.1:587570-696785	7.21532	16.107	1.15855
CFAP100	NW_016537793.1:152585-156153	0.665694	1.48544	1.15796
NUDT4	NW_016540880.1:29146-44785	7.38075	16.4491	1.15617
SUPT6H	NW_016536705.1:96106-125122	21.2875	47.4208	1.15551
EFNB2	NW_016531157.1:575128-616745	4.90187	10.9053	1.15363
FAM114A1	NW_016531377.1:185615-224543	0.721189	1.60319	1.1525
FGFRL1	NW_016533020.1:58092-69958	2.08074	4.62492	1.15233
NR3C1	NW_016563087.1:76132-103867	20.4207	45.3817	1.15208
PDE6B	NW_016536392.1:223484-255974	0.626827	1.39192	1.15094
PIBF1	NW_016541299.1:72936-172349	2.09434	4.6505	1.15089
PDE6D	NW_016544889.1:101299-172757	10.7368	23.8314	1.1503
CUNH1orf216	NW_016559910.1:49261-51727	2.76468	6.13254	1.14937
NFIA	NW_016529400.1:540644-1074801	4.49064	9.95467	1.14845
TP53INP2	NW_016529267.1:220478-234747	0.862584	1.91144	1.14792
PLA2G12A	NW_016533538.1:107310-128293	5.83692	12.9323	1.1477
RPL26	NW_016547352.1:68034-73159	1930.97	4277.57	1.14746
GRIN1	NW_016577860.1:5595-29590	0.656703	1.45466	1.14737
CCL26	NW_016530597.1:283838-287384	2.2789	5.04593	1.14678
KIZ	NW_016528089.1:30294-75382	3.21513	7.11843	1.14668
SPOP	NW_016529190.1:130635-191056	13.5377	29.9726	1.14666
ERGIC1	NW_016534291.1:75173-178233	9.29782	20.5728	1.14577
PLEKHB2	NW_016544716.1:273027-310147	22.0695	48.8065	1.14502
TFAM	NW_016530936.1:262234-284147	5.49323	12.1462	1.14477
MPHOSPH10	NW_016532922.1:41805-62812	6.6473	14.6886	1.14386
PKN1	NW_016530785.1:176688-193043	3.18644	7.04056	1.14374
TMEM43	NW_016535295.1:28658-58563	40.7431	89.9711	1.14291
NDUFA11	NW_016546417.1:37382-49969	75.9135	167.622	1.14278
TOPORS	NW_016527871.1:175893-189433	11.3773	25.1193	1.14263
PTGES	NW_016531420.1:152868-163130	7.40008	16.3364	1.14248
PHF14	NW_016532042.1:431936-637270	6.91116	15.2568	1.14245
DNAJC19	NW_016527751.1:106502-193260	50.8806	112.28	1.14191
WSB1	NW_016547469.1:94417-107233	21.3835	47.1629	1.14116
SARAF	NW_016530999.1:80044-96779	25.5307	56.2946	1.14076
ISOC2	NW_016587126.1:147544-153483	9.23194	20.3555	1.14071
CDC42SE2	NW_016534360.1:332405-340284	9.66327	21.2994	1.14023
SESN1	NW_016561468.1:147711-221848	23.7183	52.2685	1.13994
BMI1	NW_016532557.1:77080-85919	5.73657	12.6395	1.13968
SLC35B2	NW_016542877.1:628947-632571	6.71452	14.7884	1.1391
PARM1	NW_016534380.1:17769-53184	17.1195	37.679	1.13812
MORF4L1	NW_016535389.1:46017-62371	193.475	425.742	1.13783
TNFRSF21	NW_016568229.1:7169-67083	7.66226	16.8519	1.13707
CD37	NW_016535442.1:322063-348618	0.803574	1.76676	1.1366
SMIM3	NW_016543783.1:20849-51336	2.76938	6.08828	1.13647
FAS	NW_016530168.1:335863-346857	3.61164	7.93251	1.13512
GSTP1	NW_016541109.1:234446-236914	296.428	651.013	1.135
ZKSCAN5	NW_016545267.1:45423-50544	5.30191	11.6343	1.1338
BEX3	NW_016533363.1:34409-35977	11.6787	25.6266	1.13376
CUNH15orf39	NW_016582097.1:11958-19258	2.93561	6.4408	1.13358
ICAM5	NW_016533156.1:124526-131413	0.642048	1.40837	1.13327
IL23A	NW_016537204.1:53026-54820	8.78601	19.2631	1.13256
KRR1	NW_016559730.1:43640-57410	7.35063	16.1158	1.13254
CISD1	NW_016530936.1:151478-169733	16.6894	36.5869	1.13239
G3BP2	NW_016539072.1:20618-91661	19.4042	42.5142	1.13158
TMEM161A	NW_016553877.1:101634-117303	6.14933	13.4722	1.13149
FUZ	NW_016535442.1:662028-667134	4.00858	8.77907	1.13098
PTPA	NW_016542931.1:118495-143799	46.9875	102.842	1.13008
HNMT	NW_016534368.1:17170-52708	5.32563	11.6532	1.12971
VIMP	NW_016549428.1:327525-335647	45.4842	99.5072	1.12944
NOTCH4	NW_016530684.1:107263-127747	0.578373	1.26526	1.12936
MON1A	NW_016537702.1:80789-92890	7.75567	16.9631	1.12907
ZNF569	NW_016534524.1:15233-48340	0.562644	1.23061	1.12907
CUNH17orf96	NW_016565639.1:212400-215812	0.721607	1.57734	1.12821
CHD4	NW_016568515.1:229626-254541	29.4366	64.3243	1.12775
GINS3	NW_016535012.1:95558-106146	1.66071	3.62848	1.12757
APOE	NW_016538822.1:179285-182057	15.477	33.8096	1.12731
AKIRIN1	NW_016528097.1:36727-46678	9.34825	20.4187	1.12712
STOM	NW_016528034.1:83276-109992	67.7394	147.92	1.12675
LYPD3	NW_016543665.1:52381-54595	201.564	439.964	1.12615
DNAAF2	NW_016541829.1:75268-82359	3.31978	7.23388	1.12368
EMC6	NW_016527522.1:273739-274662	59.3158	129.24	1.12356
TAF12	NW_016537750.1:438448-465862	14.7733	32.1811	1.12322
BIN1	NW_016527805.1:21038-73512	1.93872	4.2223	1.12292
BSCL2	NW_016530612.1:236898-248033	46.5536	101.363	1.12257
ACADS	NW_016533652.1:575073-585417	9.93125	21.6237	1.12257
FIS1	NW_016527640.1:218548-232798	121.896	265.366	1.12233
IL1R1	NW_016539667.1:270338-341972	19.0467	41.4397	1.12148
LITAF	NW_016530703.1:106961-153900	39.5624	86.0485	1.12102
ZNF79	NW_016560058.1:128862-142577	1.779	3.86542	1.11956
TRAK2	NW_016531024.1:1672-72478	1.73979	3.77727	1.11843
BBS9	NW_016564675.1:10053-64919	2.08839	4.53189	1.11772
KIRREL	NW_016530032.1:68241-163507	0.935606	2.0295	1.11715
THEM6	NW_016535599.1:142081-146328	8.21	17.8019	1.11658
SERGEF	NW_016539878.1:75845-294839	6.24473	13.54	1.11652
POGK	NW_016530037.1:20422-33796	11.8732	25.7428	1.11646
SPRY1	NW_016535160.1:299567-304376	11.9644	25.9379	1.11632
PFDN6	NW_016527671.1:63540-64841	45.8373	99.327	1.11566
SLC25A38	NW_016545648.1:8604-20183	6.72339	14.5683	1.11557
YIF1A	NW_016531483.1:137746-141903	26.5625	57.5306	1.11494
ZBTB46	NW_016530862.1:328857-394460	0.480576	1.04053	1.11448
SF3B6	NW_016530021.1:88959-96614	52.1069	112.813	1.11439
UBAC2	NW_016532503.1:166008-257326	4.02897	8.72127	1.11413
ZFYVE21	NW_016536085.1:58201-75185	8.54532	18.4942	1.11386
ENHO	NW_016527624.1:350410-457533	2.51065	5.43331	1.11377
EXOC6B	NW_016537214.1:851618-1000942	4.80799	10.4048	1.11375
AP1M1	NW_016552669.1:95951-107008	10.4261	22.5611	1.11364
ADGRA3	NW_016528295.1:12125-46399	2.9649	6.41256	1.11292
NDUFB11	NW_016534354.1:121934-124462	34.6536	74.9206	1.11236
RPL14	NW_016532575.1:28136-33312	801.033	1730.42	1.11119
COMMD10	NW_016533647.1:6542-70852	24.4763	52.8542	1.11063
CUNH3orf18	NW_016537702.1:524679-529575	1.44752	3.1251	1.11032
OPTN	NW_016532109.1:177668-207992	28.3742	61.2473	1.11007
LRRC8D	NW_016530637.1:350782-384830	8.66152	18.6949	1.10996
CSF1	NW_016536022.1:265664-282409	1.96165	4.23399	1.10995
IQCK	NW_016529093.1:469771-599203	0.892184	1.92478	1.10928
NOB1	NW_016537843.1:152052-161689	25.8698	55.7971	1.10892
NRIP3	NW_016570606.1:132276-163806	2.30981	4.98086	1.10862
FBXO3	NW_016557616.1:154231-160471	26.1973	56.4876	1.10852
RIDA	NW_016529421.1:28836-38973	8.80252	18.9786	1.10838
PGRMC2	NW_016528491.1:588319-588818	17.0456	36.7433	1.10808
CCDC93	NW_016531656.1:164022-251395	9.64621	20.7743	1.10677
SCUBE2	NW_016570606.1:60512-118726	7.84389	16.8591	1.10389
CD81	NW_016554722.1:66816-72868	129.832	279.019	1.10372
CWF19L2	NW_016531356.1:164453-229402	3.78217	8.12567	1.10327
HIBCH	NW_016570829.1:7249-96447	9.02999	19.3939	1.10281
RECK	NW_016527321.1:159614-225824	1.39919	3.00426	1.10242
PPP1R14C	NW_016528048.1:95983-161665	31.2515	67.1005	1.1024
HGH1	NW_016594735.1:6-1157	12.2496	26.2865	1.10158
CDC42EP1	NW_016530068.1:578543-582089	27.1187	58.1801	1.10124
TRIM8	NW_016531971.1:83538-97006	14.226	30.5142	1.10095
IMMP2L	NW_016532676.1:59570-231725	0.869393	1.86395	1.10028
ALG5	NW_016529067.1:750799-786331	12.1833	26.1184	1.10017
SYTL4	NW_016532346.1:163238-218198	1.28731	2.75964	1.10012
ADGRF5	NW_016547878.1:21973-110196	1.61529	3.46214	1.09987
HNRNPLL	NW_016541499.1:119691-164723	7.11783	15.2554	1.09981
ACAD9	NW_016542622.1:70938-119681	99.3096	212.783	1.09937
BPGM	NW_016532607.1:284549-310648	4.31925	9.25178	1.09895
MAPK7	NW_016546201.1:113373-119195	3.69601	7.91607	1.09882
MARCKSL1	NW_016539322.1:94606-96898	33.4168	71.5618	1.09862
CAMKMT	NW_016533459.1:67769-151782	3.55881	7.6151	1.09747
ORMDL1	NW_016528458.1:211716-223795	12.2988	26.3088	1.09703
UIMC1	NW_016537174.1:7626-41854	16.3992	35.0524	1.09589
FKBP10	NW_016534927.1:184832-192344	1.28895	2.75492	1.09581
STRA13	NW_016531709.1:166767-170334	24.4633	52.2735	1.09546
FAM76A	NW_016528575.1:142852-183730	13.6293	29.1214	1.09536
VCAM1	NW_016528421.1:407617-426799	3.24224	6.92648	1.09513
RAB27A	NW_016536129.1:15370-39383	11.3703	24.29	1.09509
TRIM29	NW_016532265.1:565189-588653	521.273	1113.49	1.09498
BHLHE41	NW_016564230.1:201330-205871	0.679519	1.45129	1.09475
SUGT1	NW_016530488.1:211170-260342	12.5344	26.7645	1.09443
NFKB1	NW_016529533.1:75923-196336	19.3443	41.2982	1.09417
DIS3L2	NW_016549990.1:191587-517988	6.54756	13.9677	1.09306
FBXO7	NW_016534768.1:1191-17214	6.51688	13.9007	1.09291
TBCB	NW_016533021.1:36171-44601	43.4175	92.5273	1.0916
CDKN1B	NW_016529461.1:183780-188429	32.6118	69.4058	1.08966
GRAMD1A	NW_016534417.1:103034-127870	4.0395	8.59663	1.0896
ATXN10	NW_016542386.1:804626-891287	58.561	124.606	1.08937
PLEKHB1	NW_016540056.1:112549-138542	9.05824	19.2652	1.08869
CCDC151	NW_016534423.1:92650-100258	4.75321	10.1086	1.0886
SRSF11	NW_016533182.1:22886-61384	101.501	215.815	1.0883
GNPDA1	NW_016545696.1:16816-24661	2.05071	4.35949	1.08803
CREB3L2	NW_016536922.1:170434-273879	7.67225	16.3071	1.08778
SLITRK6	NW_016529738.1:31396-38112	3.90325	8.291	1.08687
PFDN5	NW_016528037.1:42027-45469	57.4249	121.949	1.08653
ZMIZ2	NW_016539285.1:169181-182532	23.1369	49.1149	1.08597
TCN2	NW_016532943.1:359740-374253	7.91278	16.7973	1.08597
RAET1L	NW_016528048.1:4614-11473	2.95913	6.28042	1.08569
RNF13	NW_016542345.1:28115-128146	13.2162	28.0469	1.08553
TRAPPC6B	NW_016530544.1:166621-179967	5.81103	12.3235	1.08454
NSA2	NW_016528547.1:178648-341077	302.098	640.298	1.08373
TMEM150B	NW_016587126.1:58782-72318	0.487215	1.03228	1.08321
NPB	NW_016531709.1:78699-79277	5.25042	11.1236	1.08312
LIPT2	NW_016536810.1:63849-65842	0.65701	1.39162	1.08278
ROMO1	NW_016527513.1:140584-142253	93.4797	197.841	1.08162
RPL28	NW_016587126.1:109943-112807	1160.36	2454.87	1.08107
DOK1	NW_016537228.1:5246-61393	0.756453	1.59993	1.08069
RPS6KA1	NW_016533739.1:287632-317010	9.80117	20.7165	1.07975
MYEF2	NW_016559813.1:131417-195849	1.35554	2.86485	1.0796
NXF1	NW_016530612.1:302028-311621	28.2581	59.7194	1.07954
LZTS3	NW_016527824.1:268708-273837	2.19424	4.63523	1.07892
SPATA24	NW_016540155.1:100648-105384	32.4026	68.4374	1.07867
RBM38	NW_016607746.1:24-13950	3.69304	7.79804	1.0783
CHRAC1	NW_016528949.1:156179-160702	11.5286	24.3408	1.07816
RHEB	NW_016565474.1:13384-52260	35.1168	74.1112	1.07753
ZNHIT6	NW_016533620.1:434162-494943	8.84168	18.6573	1.07735
TNRC18	NW_016534818.1:378862-458834	10.7235	22.6237	1.07706
AURKAIP1	NW_016566069.1:59005-60518	53.6164	113.106	1.07693
LMF1	NW_016558353.1:2214-72481	0.584505	1.23291	1.07678
ITPRIP	NW_016553421.1:4539-5854	3.59902	7.59093	1.07667
ATP6AP2	NW_016539518.1:147573-167546	42.5329	89.68	1.07621
RGS2	NW_016545381.1:45654-48919	8.17801	17.2374	1.07572
RSL24D1	NW_016548731.1:3263-22375	86.019	181.298	1.07564
SDC2	NW_016531913.1:510279-614956	4.29288	9.047	1.07549
BDH2	NW_016527686.1:1651-23061	35.4642	74.7291	1.07531
SCN1B	NW_016534417.1:130596-138820	14.7243	31.02	1.07499
MAGED1	NW_016537604.1:42794-49542	15.1716	31.9507	1.07448
EVA1A	NW_016532884.1:61511-91206	7.79683	16.4161	1.07415
ABCC9	NW_016534086.1:468384-589231	0.948826	1.99756	1.07402
CAB39L	NW_016529712.1:3978-43891	0.535713	1.12746	1.07355
SPTBN1	NW_016528763.1:347187-542339	12.7777	26.8876	1.07332
AGPAT4	NW_016537866.1:37038-68136	0.508476	1.06925	1.07235
NMI	NW_016551108.1:57924-70197	7.86005	16.5169	1.07134
ISM1	NW_016549284.1:111242-147275	3.20661	6.73647	1.07094
SENP3	NW_016539190.1:264197-271572	16.6871	35.0383	1.0702
THAP8	NW_016552767.1:6713-32308	1.02053	2.14246	1.06994
CUNH11orf57	NW_016536509.1:29245-39615	20.9629	44.0052	1.06984
RPS16	NW_016531371.1:148128-150659	1716.87	3603.8	1.06974
RWDD4	NW_016529161.1:120607-133931	10.6674	22.3699	1.06836
ITGB2	NW_016588566.1:2231-20542	1.32305	2.77369	1.06794
ANKRD10	NW_016527310.1:126396-158524	11.3698	23.8334	1.06778
TMEM41B	NW_016527465.1:163505-190680	6.99923	14.6702	1.06762
LRP12	NW_016529799.1:213655-269474	2.79304	5.85408	1.06761
SNX6	NW_016537049.1:13524-52996	12.6138	26.4297	1.06716
RPS15A	NW_016534405.1:193178-199473	2281.1	4778.38	1.06679
BOLA1	NW_016551210.1:7006-7939	33.8565	70.8834	1.06602
TNFAIP8	NW_016556691.1:5204-69283	3.82955	8.01561	1.06564
CPNE8	NW_016534110.1:294739-433924	15.5602	32.5667	1.06554
RAB11FIP4	NW_016533721.1:256400-369655	2.86481	5.99531	1.06539
TMEM9B	NW_016607931.1:26834-45970	42.9855	89.9363	1.06505
EXT2	NW_016531409.1:735528-876081	13.5002	28.2359	1.06455
BRE	NW_016541805.1:44528-255751	22.1016	46.2201	1.06437
PRR7	NW_016541830.1:179018-180122	4.27124	8.92676	1.06348
GRHPR	NW_016533507.1:27078-37433	7.2051	15.0554	1.06319
OXCT1	NW_016536097.1:181672-293897	11.0213	23.0273	1.06305
TMEM236	NW_016530591.1:106869-166799	1.68051	3.51039	1.06273
UBA52	NW_016541346.1:269851-272468	1368.49	2853.66	1.06023
RPS28	NW_016564039.1:11311-12426	1047.32	2183.29	1.05981
RPL32	NW_016588345.1:0-4631	1236.57	2577.35	1.05954
AK6	NW_016548934.1:11148-24610	32.3363	67.3505	1.05854
LATS2	NW_016535169.1:19145-30551	5.24535	10.9245	1.05846
PGAM5	NW_016547671.1:215185-222396	21.7367	45.2431	1.05756
FAM83F	NW_016533387.1:710313-738682	37.6381	78.333	1.05743
TGFBR2	NW_016529593.1:197761-383046	16.829	34.9652	1.05497
SIVA1	NW_016533455.1:27016-32292	31.0423	64.4941	1.05493
SPATA7	NW_016530883.1:34491-64578	0.706042	1.46654	1.05459
C4A	NW_016530792.1:91099-105162	14.3224	29.7492	1.05458
HOXC11	NW_016545110.1:696511-698761	0.538997	1.11952	1.05453
NPY	NW_016532381.1:62505-69756	6.4051	13.2855	1.05256
TMEM129	NW_016550481.1:108819-114048	20.3578	42.2179	1.05228
EXOSC5	NW_016528280.1:76179-84039	42.8928	88.9246	1.05185
FOS	NW_016537440.1:106824-111720	12.1417	25.1717	1.05183
RIOK3	NW_016536435.1:4490-14592	59.6241	123.587	1.05156
SCARB2	NW_016552057.1:1028-69567	40.1926	83.3021	1.05142
ATP6V1F	NW_016529744.1:40873-43429	125.592	260.287	1.05136
CTBP1	NW_016531910.1:10250-26681	26.9493	55.8466	1.05122
TPGS1	NW_016529550.1:64542-70428	11.2248	23.2604	1.05119
TIGD2	NW_016538155.1:19800-23088	2.28736	4.7396	1.05108
OSMR	NW_016536532.1:54544-118762	7.33522	15.1966	1.05083
TMEM14C	NW_016529978.1:134068-140814	52.2885	108.239	1.04965
RFXAP	NW_016529067.1:848962-856348	51.0836	105.739	1.04957
NHLRC3	NW_016545745.1:139759-150568	7.96769	16.491	1.04945
GRN	NW_016547959.1:353058-359417	41.9573	86.8374	1.04939
RPL7A	NW_016534098.1:37546-40803	791.927	1638.84	1.04924
HES1	NW_016535060.1:400884-404436	46.2024	95.5936	1.04895
SLCO3A1	NW_016531594.1:490072-709360	7.01273	14.5069	1.04869
SMIM14	NW_016534621.1:5210-70061	28.8904	59.7463	1.04826
LTC4S	NW_016536187.1:166449-168221	2.3009	4.7547	1.04716
GOLIM4	NW_016533552.1:306878-377937	7.09172	14.6475	1.04644
DERA	NW_016574555.1:121673-178733	13.0937	27.0324	1.04581
PRPF40A	NW_016541345.1:117078-167605	24.6972	50.9629	1.0451
RPS6	NW_016535518.1:120900-125494	2668.83	5503.87	1.04424
USP28	NW_016537131.1:13102-54374	5.23336	10.7895	1.04381
GADD45B	NW_016530356.1:318094-321232	36.7848	75.8229	1.04353
ACADM	NW_016536788.1:49894-87373	25.2524	52.051	1.04351
RSRC2	NW_016528799.1:156169-174151	38.1539	78.6423	1.04348
USP47	NW_016531714.1:292401-313100	14.4884	29.8502	1.04284
CHRDL1	NW_016539011.1:467830-581896	1.26214	2.59959	1.04241
MX1	NW_016529903.1:81231-105501	21.1637	43.582	1.04214
ABI3BP	NW_016563078.1:49402-75726	1.65482	3.40771	1.04213
BBIP1	NW_016528776.1:73111-89368	15.1528	31.1792	1.041
MED10	NW_016527393.1:64678-70936	21.7964	44.8289	1.04034
CDCA7L	NW_016532285.1:89195-190205	27.8779	57.3295	1.04016
PSME2	NW_016527296.1:133067-136357	33.2186	68.3008	1.03991
GMPS	NW_016543264.1:81862-169144	21.0065	43.1868	1.03976
NUCKS1	NW_016543150.1:153449-170177	66.2869	136.263	1.0396
U2SURP	NW_016545368.1:23332-57836	27.1307	55.7714	1.0396
VWA5A	NW_016564417.1:6886-33927	30.7066	63.1121	1.03937
CENPP	NW_016535437.1:195504-242856	1.52823	3.13966	1.03875
EIF4A3	NW_016548491.1:113567-123465	77.2024	158.597	1.03864
DOHH	NW_016530356.1:704313-710095	7.77734	15.9723	1.03823
PTPRS	NW_016529364.1:51271-105088	2.6177	5.37445	1.03782
SNRPE	NW_016529464.1:269363-274517	85.3893	175.252	1.0373
PPM1D	NW_016539644.1:13178-41478	1.78762	3.66863	1.0372
TM2D2	NW_016537803.1:33802-39945	6.959	14.2811	1.03715
CUNH12orf45	NW_016528469.1:314057-323574	15.9985	32.8292	1.03704
TRIM2	NW_016530605.1:53347-174217	1.59058	3.26384	1.03702
PDLIM5	NW_016527848.1:87093-96838	12.6162	25.8588	1.03538
MORN2	NW_016539356.1:48588-141238	3.0445	6.23717	1.03468
AP1AR	NW_016544606.1:119821-137000	8.55061	17.5159	1.03456
GPRC5B	NW_016529093.1:448717-469597	6.25696	12.8142	1.03421
ALG3	NW_016531713.1:121432-138987	10.0442	20.5692	1.03412
CUNH1orf122	NW_016580194.1:211232-211968	7.68014	15.7255	1.0339
ARL6IP6	NW_016541345.1:167651-195497	9.57487	19.6045	1.03386
RPLP1	NW_016553919.1:40612-43013	2256.94	4620.95	1.03382
FNDC4	NW_016529252.1:60985-64061	4.74525	9.71352	1.03351
LAMA4	NW_016535116.1:26946-179870	2.50317	5.12263	1.03313
ALKBH7	NW_016541615.1:134642-136324	14.983	30.6492	1.03252
IL1B	NW_016530275.1:21749-35320	13.501	27.6066	1.03195
ZCCHC9	NW_016542770.1:125814-134384	21.1358	43.2064	1.03156
LUC7L	NW_016566114.1:5945-26259	30.8491	63.0501	1.03127
SOCS3	NW_016543690.1:308312-311752	4.50141	9.19844	1.03101
PATZ1	NW_016559645.1:2683-41683	4.8268	9.86264	1.03091
FBXO48	NW_016530649.1:303711-306810	0.837453	1.71087	1.03065
PPP6C	NW_016540894.1:5482-13558	12.2727	25.0625	1.03008
AMIGO3	NW_016530420.1:59674-83459	1.59044	3.24697	1.02967
RPS4X	NW_016534234.1:56027-61394	1356.9	2770.16	1.02965
ARFIP2	NW_016544390.1:98429-103269	20.5532	41.9432	1.02907
PKIB	NW_016539140.1:14265-21146	1.58694	3.23812	1.02891
SLC15A4	NW_016535559.1:157156-182798	11.7236	23.9194	1.02876
IL13RA1	NW_016527585.1:21836-53104	14.9836	30.5683	1.02865
STXBP2	NW_016534984.1:3404-11546	24.8453	50.672	1.02822
RAP2B	NW_016544400.1:25739-28053	9.6636	19.7042	1.02787
MARCH9	NW_016527353.1:59395-67192	2.67187	5.44702	1.02762
AMT	NW_016548816.1:216273-221076	0.708724	1.44476	1.02754
UTP3	NW_016530993.1:698804-724277	16.8884	34.4271	1.02751
TNFSF10	NW_016549042.1:3241-25846	58.178	118.541	1.02684
CLIP3	NW_016552767.1:33594-46013	5.43029	11.0639	1.02676
NUDT9	NW_016530595.1:93008-148542	10.0392	20.4534	1.0267
FOXO6	NW_016551658.1:129573-150457	4.13874	8.42736	1.02589
OSTC	NW_016533388.1:150613-159873	24.494	49.8622	1.02552
CFAP206	NW_016545034.1:508-9218	3.07133	6.25215	1.02549
RPS6KA5	NW_016536075.1:26443-112956	3.3416	6.80196	1.02541
P3H3	NW_016538343.1:74462-88667	2.41755	4.92078	1.02534
NDUFS8	NW_016541109.1:153259-157279	34.7072	70.6434	1.02532
CBFA2T2	NW_016536125.1:220898-306805	2.56791	5.22443	1.02468
ZBTB12	NW_016535854.1:38101-40192	3.98273	8.10226	1.02457
CRTC3	NW_016556981.1:2868-39076	5.72556	11.6436	1.02404
SDF2	NW_016536705.1:83424-95858	16.7204	33.9941	1.02367
UBE2B	NW_016553179.1:33872-47014	21.7561	44.2115	1.023
TBX3	NW_016540549.1:276498-290342	3.98025	8.08663	1.02268
ZNF628	NW_016587126.1:164450-169979	1.96674	3.99462	1.02225
CCDC115	NW_016534038.1:4055-19763	28.093	57.0555	1.02216
RAB32	NW_016537778.1:34634-55094	6.68623	13.5793	1.02215
GCNT7	NW_016540444.1:82829-115512	0.805092	1.63484	1.02192
ARHGAP30	NW_016549424.1:13965-28083	1.36735	2.77449	1.02084
MRPL21	NW_016528632.1:6973-17037	35.8001	72.64	1.0208
LYPD6	NW_016540543.1:15987-141892	3.14174	6.37435	1.02071
AQP9	NW_016538704.1:22724-64349	58.4892	118.643	1.02039
RSL1D1	NW_016607825.1:10045-20352	46.8115	94.931	1.02002
MSL2	NW_016541919.1:24487-60269	6.64653	13.4762	1.01974
CHST10	NW_016555704.1:79337-96385	2.78923	5.65494	1.01965
SNX17	NW_016529252.1:144868-150582	22.0236	44.6282	1.01891
EZH2	NW_016561176.1:103471-159887	13.0646	26.4606	1.01818
OTX1	NW_016537324.1:47829-54744	7.12403	14.423	1.01761
UBE3A	NW_016528463.1:439464-538055	12.6138	25.5322	1.01732
MOK	NW_016550679.1:87564-137139	0.774232	1.56706	1.01723
TBRG1	NW_016546185.1:44999-56392	10.1976	20.6274	1.01633
NSMCE2	NW_016529305.1:484188-545043	3.18197	6.43606	1.01626
PTP4A3	NW_016543469.1:18195-37082	3.03072	6.12753	1.01565
CTSV	NW_016534209.1:143943-152128	15.4796	31.2719	1.0145
LAMTOR4	NW_016535701.1:14183-17424	20.4752	41.3578	1.01428
TGIF1	NW_016532065.1:406634-415535	7.97919	16.1116	1.01378
PITPNC1	NW_016566211.1:42666-232537	6.75949	13.6483	1.01374
TMEM245	NW_016536639.1:651637-661203	1.49508	3.0175	1.01313
AP2M1	NW_016531713.1:70674-79597	71.1026	143.438	1.01245
KIF3C	NW_016529741.1:31762-107804	0.605258	1.22098	1.01242
ATF1	NW_016534535.1:63384-106442	26.9747	54.4137	1.01236
RARA	NW_016529768.1:70344-115727	6.43013	12.971	1.01236
TOR1AIP1	NW_016553816.1:166352-230116	7.12649	14.3719	1.01199
SART3	NW_016530057.1:166426-203480	13.1498	26.5108	1.01154
TBC1D23	NW_016541937.1:34709-94736	13.7568	27.7344	1.01153
TADA1	NW_016530037.1:7887-18742	16.8562	33.9712	1.01104
RPS24	NW_016529357.1:48132-54021	1656.11	3336.27	1.01044
ANKRD37	NW_016555877.1:93138-114445	14.568	29.3301	1.00958
USP18	NW_016532930.1:220602-284151	0.635559	1.27954	1.00953
LTBP2	NW_016531496.1:311764-409594	5.8061	11.6875	1.00932
MPLKIP	NW_016544097.1:180979-183349	13.5541	27.276	1.0089
ILKAP	NW_016540597.1:13825-35834	12.8433	25.842	1.0087
COPS6	NW_016529680.1:137107-139735	41.0557	82.6066	1.00867
STX2	NW_016535027.1:482370-504197	1.27064	2.55646	1.00859
KARS	NW_016556824.1:32331-46331	51.4883	103.576	1.00837
TMA16	NW_016536437.1:146677-164509	24.5375	49.3351	1.00762
ATP6V0B	NW_016539336.1:150757-154038	38.1147	76.6131	1.00724
TAX1BP1	NW_016563557.1:12569-67483	57.1624	114.884	1.00703
CD3EAP	NW_016529172.1:276777-293332	10.0402	20.1644	1.00602
PSMB10	NW_016560031.1:122411-125345	1.94159	3.8984	1.00565
USF1	NW_016549424.1:6842-12678	16.337	32.7906	1.00514
COL6A3	NW_016542445.1:26643-108004	0.723379	1.45191	1.00513
EPAS1	NW_016541853.1:239804-324466	17.5157	35.1515	1.00494
LIPT1	NW_016574541.1:41-5795	5.78547	11.607	1.00449
DDX24	NW_016543158.1:492540-512700	37.5687	75.3697	1.00445
RASA4B	NW_016550082.1:103464-126526	2.57108	5.1545	1.00346
CRTC2	NW_016544548.1:74316-83727	9.05009	18.139	1.00309
M6PR	NW_016532302.1:212649-222071	40.9264	82.0265	1.00306
CDS2	NW_016534091.1:178212-248689	2.81002	5.6291	1.00232
MIER1	NW_016535170.1:62282-118399	11.9821	24.0025	1.0023
FUNDC2	NW_016529348.1:10810-30259	29.9598	59.991	1.00172
SLC35F2	NW_016536877.1:49828-134693	0.637048	1.27526	1.00131
RPL21	NW_016557124.1:26556-30946	785.897	1573.19	1.00128
TCF7L1	NW_016541241.1:451397-595534	5.02643	10.0582	1.00077
TMEM39A	NW_016529780.1:98203-124427	5.97942	11.9602	1.00017
PIWIL2	NW_016530343.1:162144-220286	0	1.08065	inf
UBE2QL1	NW_016527393.1:8834-9309	0	2.04706	inf
LRRC4C	NW_016533380.1:15502-200289	0	1.20375	inf
S100Z	NW_016528451.1:32629-34007	0	1.80118	inf
NRN1L	NW_016560031.1:85398-86869	0	1.14393	inf
HCST	NW_016536500.1:229202-230709	0	1.75464	inf
SGCG	NW_016537426.1:47790-95777	0	3.21638	inf
CCL19	NW_016527624.1:536577-538403	0	3.58492	inf
AGR2	NW_016535164.1:43794-53992	0	1.0366	inf
NIPSNAP1	NW_016532944.1:388443-564982	0	1.48202	inf
ZBTB20	NW_016529808.1:21834-184456	0	2.00224	inf
NSL1	NW_016529290.1:3918-24785	0	2.3418	inf
PVALB	NW_016551723.1:84-15791	0	1.31229	inf
ATP6V0D2	NW_016538847.1:25168-68553	0	1.23675	inf
CAMK2N2	NW_016531713.1:139137-170435	0	1.22924	inf
CBX2	NW_016571560.1:133858-143089	6.3455	3.17188	-1.00039
POM121C	NW_016530597.1:8141-39034	4.98571	2.49164	-1.0007
MTHFSD	NW_016531206.1:414643-431779	21.5035	10.7346	-1.0023
FCHSD1	NW_016540699.1:59417-69098	24.8155	12.3804	-1.00318
RNF215	NW_016532943.1:196000-202734	4.28093	2.13569	-1.00322
DDX11	NW_016539482.1:26463-85513	10.8079	5.39073	-1.00353
DHX34	NW_016534369.1:66362-92372	5.29764	2.64229	-1.00356
PARP8	NW_016530692.1:71372-247730	21.2366	10.5863	-1.00435
UPK1B	NW_016545067.1:109692-165578	1.38157	0.688108	-1.0056
CEP164	NW_016544707.1:6995-46584	10.8084	5.37366	-1.00818
CLN8	NW_016541095.1:110639-120596	20.6955	10.2871	-1.00848
SMC2	NW_016547588.1:27828-78207	9.20692	4.57193	-1.00992
CLN5	NW_016534270.1:93240-106521	15.8778	7.87379	-1.01188
HAUS6	NW_016537865.1:18922-54964	18.8058	9.31416	-1.01368
YIPF6	NW_016532378.1:189653-216993	34.1647	16.9144	-1.01426
BRWD3	NW_016533953.1:28549-195529	3.35686	1.6616	-1.01453
TTC21A	NW_016542616.1:248662-271693	2.579	1.27639	-1.01474
MKL2	NW_016530389.1:31115-58954	10.0953	4.99571	-1.01493
PFKFB3	NW_016538167.1:20201-99762	3.31296	1.63927	-1.01507
KRT8	NW_016537779.1:308302-312682	2.38999	1.18258	-1.01507
TMPRSS11A	NW_016530059.1:208857-269391	50.927	25.1891	-1.01563
NBEAL2	NW_016535545.1:9498-38746	45.3424	22.4223	-1.01592
ZNF546	NW_016537549.1:20087-37362	1.94456	0.961355	-1.0163
MANF	NW_016533676.1:83635-87113	39.9036	19.7089	-1.01767
AURKA	NW_016540444.1:10805-27810	4.4629	2.20417	-1.01775
CCND1	NW_016581714.1:2011-12400	140.474	69.3765	-1.01778
PDE8B	NW_016527279.1:150143-355724	1.45571	0.718414	-1.01884
GPRIN1	NW_016537174.1:293273-299033	1.17384	0.579109	-1.01933
POLD1	NW_016533775.1:89941-104720	5.02925	2.48073	-1.01958
LRRC75A	NW_016552527.1:81930-103869	4.22993	2.08487	-1.02067
PREP	NW_016552478.1:271053-337506	170.263	83.8885	-1.02122
CUNH21orf91	NW_016527902.1:23513-56922	20.4164	10.0494	-1.02262
ANKIB1	NW_016562419.1:20576-182699	10.1392	4.98845	-1.02327
ADAMTSL4	NW_016538058.1:3866-23901	44.5603	21.9093	-1.02422
CENPJ	NW_016531557.1:186815-350984	6.84355	3.36353	-1.02477
ALG14	NW_016530748.1:34706-121930	16.5936	8.15472	-1.02492
HSPB2	NW_016532613.1:23732-25884	6.49954	3.19269	-1.02557
MCM4	NW_016538375.1:25306-41155	18.3312	9.00335	-1.02576
SFXN4	NW_016532263.1:441644-457496	6.50416	3.19452	-1.02576
CATSPER3	NW_016530666.1:244597-275866	1.88733	0.925811	-1.02756
SLC43A2	NW_016531248.1:80519-125165	2.68279	1.31578	-1.02781
MPPE1	NW_016540393.1:2917-17814	10.5577	5.17758	-1.02794
SALL2	NW_016530026.1:19513-32644	1.65566	0.811919	-1.028
FER	NW_016554016.1:19738-34519	4.91863	2.40937	-1.0296
TBX6	NW_016534149.1:104871-109252	4.07747	1.99723	-1.02967
LTN1	NW_016534394.1:18423-82389	7.67207	3.756	-1.03042
ANKRD66	NW_016540462.1:291745-295855	2.44222	1.19493	-1.03127
SLC9B2	NW_016590022.1:49-38366	2.67921	1.31077	-1.03139
TTC37	NW_016541016.1:517-33426	6.7573	3.3054	-1.03162
KBTBD8	NW_016542664.1:50769-96441	3.18716	1.55895	-1.0317
TSEN34	NW_016538650.1:43897-49189	9.38136	4.58569	-1.03266
PRSS56	NW_016549990.1:126755-132652	5.39028	2.63056	-1.03499
CRADD	NW_016531132.1:19734-144431	4.50523	2.19742	-1.03579
ZFAND2A	NW_016531357.1:314413-321947	12.1287	5.91574	-1.0358
PLEK2	NW_016536161.1:126834-145960	40.8872	19.9399	-1.03599
PCGF3	NW_016536392.1:128428-191717	12.6925	6.18478	-1.03719
DNMT3B	NW_016528634.1:52772-90349	1.12764	0.549404	-1.03737
ALS2	NW_016531024.1:257462-316336	5.16299	2.51418	-1.03812
KLHDC10	NW_016550003.1:137099-189294	12.4006	6.03837	-1.03818
WHSC1	NW_016550449.1:101671-151656	7.97066	3.88015	-1.03859
C1QA	NW_016543000.1:124212-135070	13.4933	6.56753	-1.03882
ATAD5	NW_016544080.1:6314-62366	2.20339	1.07199	-1.03942
AFF1	NW_016528299.1:36064-226559	15.7194	7.6473	-1.03952
EFCAB14	NW_016539980.1:299836-336042	24.5318	11.9133	-1.04208
PRRC2C	NW_016534785.1:56565-143429	53.1385	25.7991	-1.04244
RFX7	NW_016535933.1:20611-32531	6.94691	3.37129	-1.04307
DLX6	NW_016543766.1:49641-54372	2.00214	0.971438	-1.04335
RAPGEF4	NW_016531925.1:10679-146698	12.6379	6.12984	-1.04384
CAMKK2	NW_016552738.1:23433-88998	4.17447	2.02295	-1.04513
CENPE	NW_016527686.1:29226-108927	3.58663	1.73717	-1.04589
ZRANB2	NW_016535217.1:183443-200700	57.2612	27.7338	-1.04591
FBXO45	NW_016534394.1:95481-113123	1.72271	0.834238	-1.04615
HJURP	NW_016536181.1:19213-33764	12.6043	6.10334	-1.04624
ZBTB9	NW_016530761.1:67526-72063	3.93482	1.90534	-1.04625
RNF208	NW_016590984.1:15397-16882	11.9137	5.76731	-1.04665
AMZ2	NW_016529901.1:129680-136259	49.3889	23.9055	-1.04684
FOSB	NW_016562666.1:20882-25955	1.63054	0.789177	-1.04693
GAS7	NW_016532217.1:69516-288832	28.5972	13.8378	-1.04726
IQSEC1	NW_016530297.1:5206-171709	4.54029	2.1962	-1.04778
MALL	NW_016533813.1:45244-70527	92.8792	44.914	-1.04819
CPM	NW_016531207.1:177037-240673	8.33324	4.02906	-1.04843
USF3	NW_016531156.1:79081-115795	6.15113	2.97279	-1.04903
TAF15	NW_016543267.1:87147-122363	40.8175	19.7266	-1.04905
SLC22A18	NW_016545412.1:57131-77564	2.62296	1.2672	-1.04955
POLM	NW_016535727.1:21805-30519	1.93953	0.93571	-1.05157
PIGG	NW_016536392.1:297695-334227	21.69	10.4516	-1.05331
PRKDC	NW_016537178.1:4799-150495	11.7878	5.67904	-1.05357
BOK	NW_016535085.1:77827-92905	30.6493	14.7541	-1.05474
TMEM241	NW_016533738.1:13980-125475	4.86585	2.34118	-1.05546
GRHL2	NW_016529605.1:89645-227440	27.3188	13.1425	-1.05566
DCLRE1B	NW_016527365.1:110146-124379	7.74489	3.72248	-1.05698
B3GNT5	NW_016533626.1:15833-60010	3.879	1.86423	-1.05711
RPGRIP1L	NW_016536803.1:8736-63944	1.17549	0.564782	-1.0575
CNN2	NW_016588280.1:5899-13029	230.318	110.644	-1.05769
PXMP4	NW_016536125.1:165504-182866	4.51406	2.16479	-1.0602
TUSC5	NW_016542124.1:69492-82244	1.69235	0.811417	-1.06051
E2F2	NW_016536306.1:411-20043	4.77601	2.28777	-1.06186
LMTK3	NW_016561995.1:40550-57014	1.02728	0.491545	-1.06344
SLC22A5	NW_016529404.1:17782-41300	6.99585	3.34692	-1.06366
FAM92A1	NW_016528729.1:31094-35925	1.97923	0.94613	-1.06483
TRPM4	NW_016535442.1:275136-311030	22.9592	10.9737	-1.06502
IGSF9	NW_016527946.1:631693-649812	10.1922	4.87028	-1.06539
LSM11	NW_016528223.1:90747-106237	1.60911	0.768384	-1.06636
ZMIZ1	NW_016530529.1:575565-799647	53.4241	25.5064	-1.06663
WDR62	NW_016533021.1:52900-74415	7.0591	3.36926	-1.06705
SDR16C5	NW_016543701.1:105768-119722	77.9501	37.1719	-1.06834
CCDC113	NW_016535012.1:2847-23725	1.13343	0.540003	-1.06966
MMAA	NW_016554222.1:2698-24844	2.01366	0.959045	-1.07015
SP1	NW_016531419.1:192580-197469	34.0154	16.1859	-1.07145
LTB	NW_016533742.1:203691-210582	1.21706	0.578863	-1.07211
IGSF3	NW_016529152.1:301943-391048	20.6532	9.81978	-1.0726
CNIH3	NW_016538686.1:4233-21014	2.78617	1.32441	-1.07293
SLC9A1	NW_016549423.1:76176-122819	22.1639	10.5254	-1.07433
LRR1	NW_016541829.1:47692-68420	1.27177	0.603723	-1.07487
MXI1	NW_016528148.1:455443-518175	38.2882	18.1716	-1.07522
PLEKHG3	NW_016533209.1:228962-268493	20.467	9.71324	-1.07527
GLMN	NW_016535909.1:14279-55594	6.04479	2.86769	-1.0758
SRRM4	NW_016536067.1:313739-458791	1.03878	0.492265	-1.07739
KIAA1107	NW_016541019.1:37545-53920	1.16312	0.550404	-1.07943
ABCB9	NW_016528156.1:178746-202809	4.21662	1.99485	-1.07981
ZNF660	NW_016530902.1:69923-112518	8.26106	3.90724	-1.08018
DUSP19	NW_016529971.1:81148-96103	14.053	6.64534	-1.08047
RNF183	NW_016565786.1:123275-126819	1.32353	0.625681	-1.08089
PKP3	NW_016536845.1:8349-17819	180.26	85.1942	-1.08125
INVS	NW_016527380.1:210921-359722	2.82395	1.33379	-1.08219
KBTBD3	NW_016542343.1:59443-95722	4.70194	2.2207	-1.08224
MAP2K3	NW_016530153.1:161245-192639	35.0524	16.548	-1.08285
SFPQ	NW_016527730.1:54951-69827	94.0645	44.4018	-1.08303
IGSF23	NW_016538822.1:2962-11968	1.54104	0.727423	-1.08304
ACBD4	NW_016538473.1:440077-446300	14.7071	6.93909	-1.08369
PLEKHH1	NW_016536161.1:246643-284145	30.85	14.5482	-1.08443
GPR137B	NW_016542817.1:6-45104	12.6851	5.97433	-1.08628
WNT8B	NW_016547135.1:335679-340282	4.22078	1.98771	-1.0864
MMP24	NW_016533763.1:95105-138307	1.53618	0.723391	-1.0865
DENND1B	NW_016531821.1:24752-153497	7.73832	3.64336	-1.08675
SLC38A9	NW_016538608.1:115407-203504	8.77501	4.12974	-1.08735
CYHR1	NW_016558201.1:10703-25898	34.6983	16.3295	-1.08738
DOCK1	NW_016527431.1:116222-369344	11.8931	5.59674	-1.08747
PLA2G3	NW_016559841.1:105903-111318	144.172	67.8374	-1.08764
PUM2	NW_016527891.1:402595-470833	21.836	10.2686	-1.08847
KLK15	NW_016533775.1:372796-379502	5.21955	2.45432	-1.0886
ARFGEF1	NW_016530560.1:138930-229055	20.2187	9.50264	-1.08929
IMPACT	NW_016567446.1:10321-35241	11.332	5.32416	-1.08977
PLEKHH3	NW_016558206.1:256728-266937	13.5604	6.3694	-1.09017
TUBA4A	NW_016527297.1:254771-272498	361.566	169.641	-1.09178
TMEM177	NW_016527539.1:221120-231185	9.14661	4.28461	-1.09407
TYRO3	NW_016528671.1:108277-122832	11.1435	5.21964	-1.09418
NGFR	NW_016529190.1:244810-265899	2.66338	1.24659	-1.09527
ISM2	NW_016529565.1:5806-26804	5.88309	2.75234	-1.09591
PLAGL1	NW_016538856.1:173723-217140	17.7604	8.29946	-1.09757
RNF168	NW_016553644.1:10299-18387	3.13032	1.46219	-1.09817
PLD3	NW_016539866.1:29919-46293	111.272	51.9721	-1.09829
SLC25A10	NW_016547565.1:20638-28347	10.1956	4.75453	-1.10058
MYO1G	NW_016541767.1:21671-34451	3.01462	1.40492	-1.10149
ZNF532	NW_016534053.1:282967-351279	25.548	11.9016	-1.10205
GNPAT	NW_016531494.1:127004-207973	27.0897	12.6198	-1.10205
LIG4	NW_016535029.1:92183-98991	9.81018	4.56999	-1.10209
IPP	NW_016536863.1:826-30430	6.06273	2.82097	-1.10378
ATP1B1	NW_016527790.1:634821-650137	42.5185	19.7819	-1.10391
KANK1	NW_016541251.1:56145-110589	64.2816	29.8678	-1.10582
MDM1	NW_016542123.1:102628-133223	2.01401	0.935345	-1.1065
SIT1	NW_016527321.1:564691-588816	5.57731	2.58988	-1.10668
CAPN5	NW_016529064.1:8230-56484	4.4069	2.04568	-1.10718
GTF3C4	NW_016607435.1:107-9856	1.75994	0.816406	-1.10817
NEDD4L	NW_016537849.1:172281-490246	5.00652	2.31868	-1.1105
TEKT1	NW_016530732.1:517702-539774	4.2294	1.95852	-1.11069
RCCD1	NW_016607839.1:20810-24260	23.7924	10.9909	-1.1142
TTLL1	NW_016548093.1:117112-148489	2.60156	1.20154	-1.1145
MYO18A	NW_016544652.1:6288-89801	58.2485	26.8911	-1.11509
PGP	NW_016542702.1:163701-165085	69.9984	32.2972	-1.11591
MLLT6	NW_016565639.1:233682-246749	29.0871	13.4205	-1.11595
ZNF772	NW_016540614.1:6-5830	6.29493	2.90408	-1.11611
OGG1	NW_016544115.1:97473-101738	26.1113	12.0266	-1.11844
TAB3	NW_016541510.1:59182-128352	7.79598	3.58583	-1.12043
PSORS1C2	NW_016549834.1:76051-78755	13.1885	6.06443	-1.12083
PIGO	NW_016539311.1:84940-95147	30.6044	14.0606	-1.12208
SOCS6	NW_016555317.1:99495-131718	6.42959	2.95267	-1.12271
GJA1	NW_016551560.1:46292-59248	784.868	360.383	-1.12292
KIAA0101	NW_016540892.1:6-8159	8.01307	3.67717	-1.12376
CEACAM19	NW_016538822.1:33674-46576	29.1065	13.3492	-1.12459
CAPRIN2	NW_016541537.1:111391-149151	1.55311	0.711206	-1.12682
SETD1B	NW_016528799.1:638205-657629	12.3822	5.66826	-1.12729
TRAK1	NW_016532014.1:194793-333352	65.6253	30.0084	-1.12889
SLK	NW_016539088.1:17489-70394	65.2281	29.8191	-1.12925
ARHGEF19	NW_016530733.1:96218-109461	12.3032	5.61933	-1.13057
KIAA0825	NW_016547824.1:20101-155251	1.18907	0.542533	-1.13205
RNF149	NW_016530552.1:40728-64151	125.941	57.3888	-1.1339
PIGB	NW_016536985.1:4677-61196	8.2657	3.76434	-1.13474
[truncated: 1,203 more rows]
