# Supplementary material for: An RNA-Seq analysis of coronavirus in the skin of the Pangolin
Source: Sci Rep. 2024 Jan 9;14:910. doi: 10.1038/s41598-024-51261-x (PMC10776870; doi:10.1038/s41598-024-51261-x)
Supplement: Supplementary file 6 — Supplementary Table S4. [file 41598_2024_51261_MOESM6_ESM.xlsx]

## Sheet: Table S4
Table S4. KEGG gene set enrichment analysis.
ID	Description	SetSize	EnrichmentScore	NES	Pvalue	Pvalue(adjusted)	qvalues	Rank	Leading Edge	Core Enrichment
hsa05171	Coronavirus disease - COVID-19	183	0.531657013560936	2.01401596384864	1.07516636120781e-09	3.47278734670122e-07	2.72752729527455e-07	2633	tags=46%, list=19%, signal=38%	3627/9636/6227/730/6209/3725/3576/25873/7450/6403/716/4792/719/6139/728/6159/4793/6193/2197/51065/6137/6230/1675/6235/185/5648/8829/11224/6774/6231/6154/9045/6158/6217/51187/6210/7311/6234/6161/4790/6130/6194/6176/6191/6229/4599/720/6144/2353/3553/6204/6141/6222/6208/715/6125/7132/6152/1440/6129/6218/6181/23586/7124/4736/6187/6189/6142/6166/6164/8517/6147/6202/6773/717/6122/5295/6157/6136/6146/61…
hsa03010	Ribosome	118	0.569767714535502	2.04598113897162	1.37710832053601e-08	2.22402993766566e-06	1.746753185522e-06	3202	tags=63%, list=23%, signal=49%	6227/6209/25873/6139/64963/6159/28998/6193/2197/51065/6137/6230/6235/79590/64981/11224/6231/6154/65008/9045/6158/6217/51187/6210/7311/6234/6161/6130/6194/6176/6191/6229/219927/6144/6204/6141/51069/6222/6208/6125/6152/6129/6218/6181/51081/4736/6187/6189/6142/6166/9553/6164/65003/6147/64960/64965/6202/6122/6157/54948/6136/6146/6124/6143/6168/9801/6205/6224/6223/29074/6155/63931/64983/6132
hsa05200	Pathways in cancer	451	0.365010673745251	1.50456409950635	3.50458981461677e-05	0.00326804159801068	0.00256671997758049	2961	tags=29%, list=21%, signal=24%	3481/2791/10235/23604/1439/7042/2787/3725/3576/7852/2149/2771/1910/1284/8324/54567/6688/840/650/1282/4792/3575/5366/7704/51684/5979/10319/5228/2308/4257/581/51176/8772/5747/4791/3913/1909/7040/185/7043/4313/3688/4259/6774/2335/817/2246/2950/8321/2113/91860/6093/109/5156/1027/4790/51561/6655/7481/3280/1487/4616/7048/2324/652/2353/3597/1441/2034/355/6500/10912/5880/7186/7474/3574/4780/5914/836/1647…
hsa04668	TNF signaling pathway	94	0.520626901185909	1.8151123586086	4.04711033809372e-05	0.00326804159801068	0.00256671997758049	3096	tags=43%, list=22%, signal=34%	3627/3725/7128/840/6352/7133/3659/4792/8772/6364/6376/4790/192111/64764/2353/3553/355/7186/7132/602/7412/836/9021/3726/7124/9252/1435/8517/1906/5743/7424/5295/1051/83737/1147/8737/84699/10000/8809/4323
hsa04380	Osteoclast differentiation	95	0.510106719561468	1.78252299971021	7.0923825516012e-05	0.00434345055776538	0.00341134620961856	3274	tags=41%, list=23%, signal=32%	653361/7305/3727/7042/3725/6688/8878/4792/5534/4791/7040/8651/3554/4790/7048/2353/3553/7186/5530/7132/9021/3726/7124/1435/8517/3459/1513/6773/2885/5295/4689/3460/3455/2355/1147/10000/5879/4982/4688
hsa04610	Complement and coagulation cascades	66	0.563105008616812	1.87060418390221	8.71728945708921e-05	0.00434345055776538	0.00341134620961856	2360	tags=38%, list=17%, signal=32%	5054/5329/730/710/7450/2149/1191/7056/716/5627/719/728/2157/3426/1675/5648/4179/5327/720/715/9002/10544/5328/3689/717
hsa04976	Bile secretion	57	-0.544141133580587	-1.85434352737338	0.000103449029959288	0.00434345055776538	0.00341134620961856	1296	tags=26%, list=9%, signal=24%	115/112/6548/481/6344/200931/1080/949/760/8714/113/3156/3949/10257/6550
hsa00592	alpha-Linolenic acid metabolism	19	-0.744467051614637	-1.93635692072627	0.000125224215806512	0.00434345055776538	0.00341134620961856	1040	tags=32%, list=7%, signal=29%	151056/50487/123745/64600/283748/30814
hsa00591	Linoleic acid metabolism	16	-0.788280824738634	-1.9473541494245	0.000131117109449197	0.00434345055776538	0.00341134620961856	1040	tags=38%, list=7%, signal=35%	151056/50487/123745/64600/283748/30814
hsa04062	Chemokine signaling pathway	151	0.455735030502883	1.6745072380171	0.000134472153491188	0.00434345055776538	0.00341134620961856	2934	tags=30%, list=21%, signal=24%	3627/2791/10235/653361/2787/3576/7852/6363/2771/6352/6366/4792/9547/1230/4793/3055/5747/6364/2268/6376/5906/6774/4067/9844/6093/109/4790/6655/5590/57580/5880/10344/9564/7409/8517/23236/10451/6773/2885/5295/729230/2788/2784/1147/2869/10000
hsa04151	PI3K-Akt signaling pathway	294	0.381562438255991	1.51624107585166	0.000151723990026433	0.00445516807077616	0.00349908914797802	3910	tags=36%, list=28%, signal=27%	3481/5105/2791/2787/1311/7450/2149/1284/6446/7010/1282/3575/7057/7060/1292/374/8516/80310/10319/5228/3680/5747/3913/63923/3688/6696/1942/2335/3678/2246/5156/1027/6009/4790/6194/6655/2324/64764/1441/9180/5585/200186/3574/1440/1945/29941/3082/2248/1978/54541/1435/3910/7423/284/8517/3643/57121/1946/7424/3566/2885/2260/5295/7058/3455/1944/3673/3320/5523/2788/2784/1147/285/3791/3570/5155/7529/5562/846…
hsa05144	Malaria	39	0.634643524180897	1.88589161350668	0.000185313855916128	0.00498803128840912	0.00391759993647253	1716	tags=46%, list=12%, signal=41%	2532/5175/2995/7042/1311/3576/6403/7057/7060/7040/7043/975/3553/6383/1440/7412/3082/7124
hsa04060	Cytokine-cytokine receptor interaction	228	0.400837185663407	1.55454296958772	0.000265421926072446	0.00627095562958229	0.00492520875583944	1716	tags=18%, list=12%, signal=16%	3627/1439/7042/3576/7852/6363/8200/6352/57007/650/7133/6366/3575/9547/1489/3625/1230/6364/3624/7040/6376/8771/7043/3554/51561/27242/8743/7048/652/3597/3553/246778/1441/9180/355/1271/3574/7132/1440/268/10344/7124
hsa04061	Viral protein interaction with cytokine and cytokine receptor	69	0.532463281465699	1.78045990821199	0.000278721035285658	0.00627095562958229	0.00492520875583944	1865	tags=25%, list=13%, signal=22%	3627/3576/7852/6363/6352/57007/7133/6366/9547/1230/6364/6376/8743/7132/10344/7124/1435
hsa00600	Sphingolipid metabolism	45	-0.568294805626227	-1.85399998421596	0.000291220849671004	0.00627095562958229	0.00492520875583944	1445	tags=31%, list=10%, signal=28%	7357/57704/6609/2581/8877/10825/253782/55304/56624/130367/125981/55512/768239/4759
hsa05133	Pertussis	59	0.561765840337581	1.83722178765127	0.000360782165785594	0.00728328997179667	0.00572029618120579	1716	tags=37%, list=12%, signal=33%	3725/3576/710/929/2771/840/3659/716/23643/1073/3688/3678/91860/4790/51561/720/2353/3553/715/836/1072/7124
hsa05033	Nicotine addiction	35	-0.606932172096485	-1.85039673294249	0.00050395729439798	0.0094612677937586	0.00743088003355327	24	tags=9%, list=0%, signal=9%	2905/2556/2568
hsa04010	MAPK signaling pathway	245	0.392667653488787	1.53977652496088	0.00052725331358407	0.0094612677937586	0.00743088003355327	2250	tags=27%, list=16%, signal=23%	3481/10235/3727/7042/3725/929/7010/1845/5534/374/80310/5228/6788/4791/4208/7040/6196/1843/7043/5906/1942/27092/6237/22800/2246/4215/4296/11221/3554/5156/4790/6655/4616/7048/2324/6195/1846/2353/3553/355/10912/5880/7186/5530/7132/5598/3315/1945/836/1844/1647/3082/2248/7124/9252/1435/7423/284/8517/3643/1849/8550/23162/2122/1946/7424
hsa04510	Focal adhesion	168	0.421614757946194	1.57700464303139	0.000728588904736053	0.0123860113805129	0.00972797374190519	4270	tags=46%, list=30%, signal=32%	3725/1311/7450/1284/1282/7057/7060/1292/8516/80310/10398/10319/5228/4659/3680/5747/3913/63923/29780/5906/3688/6696/2335/3678/6093/5156/6655/2324/83660/5880/3082/9564/3910/4638/8395/7423/7409/4660/10451/7424/2885/5295/7058/3673/23396/87/3791/5155/10000/93408/7094/5879/330/1293/3611/2889/3674/5594/3265/81/5579/998/5062/858/7414/85366/5501/6464/22801/1499/1278/3915/5829/894/387/6714/5578
hsa04972	Pancreatic secretion	76	-0.461523502548492	-1.65210500596015	0.000889720078785994	0.0140463830962476	0.0110320297415534	1877	tags=25%, list=13%, signal=22%	9635/489/5874/1811/115/112/3708/9545/6548/481/50487/5331/6344/1080/760/113/64600/3709/30814
hsa04933	AGE-RAGE signaling pathway in diabetic complications	85	0.496653187801718	1.7033834962886	0.000954731510395997	0.0140463830962476	0.0110320297415534	2470	tags=34%, list=17%, signal=28%	5054/7042/3725/3576/1284/7056/1282/2308/581/7040/185/7043/4313/6774/2335/1027/4790/7048/5590/3553/7412/836/7124/7423/1906/23236/7424/84812/5295
hsa04514	Cell adhesion molecules	108	0.457455501584403	1.6271827463108	0.000993462265895629	0.0140463830962476	0.0110320297415534	2579	tags=31%, list=18%, signal=25%	7122/5175/90952/57863/947/6403/1003/58494/6402/3385/4359/8516/3680/965/23705/9672/3688/57689/80380/149461/83700/4267/5797/6383/7412/4684/5819/1462/9379/3689/80381/958/24146
hsa05140	Leishmaniasis	47	0.572799936619081	1.78785642673304	0.00100020684586283	0.0140463830962476	0.0110320297415534	3762	tags=51%, list=26%, signal=38%	653361/7042/3725/4792/4793/7040/7043/3688/65108/4790/2353/3553/7124/3459/5743/3689/4689/3460/3586/4688/5594/3716/1915/5579
hsa05418	Fluid shear stress and atherosclerosis	105	0.44942527859417	1.59281164163961	0.00119668570867245	0.0159986794472231	0.0125653633592334	3274	tags=45%, list=23%, signal=35%	5175/653361/3725/10365/1003/8878/7056/4257/5747/4208/1843/4313/445/4259/2950/91860/3554/5327/4790/5590/652/2353/3553/5880/7132/5598/6383/4780/2817/7412/7341/7124/8517/1906/6613/5295/9817/3320/1147/3791/5155/5562/10000/5879/7295/90/4688
hsa04512	ECM-receptor interaction	76	0.479972991948678	1.61905670456606	0.001238287882912	0.0159986794472231	0.0125653633592334	937	tags=21%, list=7%, signal=20%	1311/7450/1284/1282/7057/7060/1292/8516/10319/3680/3913/63923/3688/6696/2335/3678
hsa05323	Rheumatoid arthritis	63	0.527909365142124	1.73507813176757	0.0014650165306478	0.0182000130538169	0.0142942908455919	2327	tags=38%, list=16%, signal=32%	8992/7042/3725/3576/7010/6352/9550/6364/7040/7043/245972/51561/9296/2353/533/534/3553/9114/7124/51606/1435/284/1513/3689
hsa05152	Tuberculosis	124	0.414248673848639	1.49869698721856	0.00168764767672478	0.0197958461888264	0.0155476582418353	1844	tags=24%, list=13%, signal=21%	2207/26253/64581/7042/929/8411/5534/4046/581/8772/7040/7043/817/245972/91860/4790/51561/11151/5994/533/3553/5878/8915/9114/5530/7132/836/7124/972/51606
hsa05165	Human papillomavirus infection	279	0.353738244328825	1.40069988513348	0.00177675433970845	0.0197958461888264	0.0155476582418353	2961	tags=28%, list=21%, signal=23%	8992/9636/1311/7450/1284/8324/3659/1282/7057/7060/1292/8516/10319/2308/9550/581/8772/3680/5747/3913/63923/9519/3688/6696/2335/245972/3678/8321/1108/1027/6009/4790/9296/6655/7481/3280/4242/4599/5590/64764/533/534/7337/5700/355/9114/7474/7132/6908/836/83439/1978/7124/23493/55502/51606/7855/5584/3910/8517/7483/7475/5743/8325/26508/6773/2885/5295/7058/528/7473/3455/5734/3673/5523/1147/84699/10000/1026
hsa04977	Vitamin digestion and absorption	20	-0.683095408542486	-1.79149994276954	0.00177733603552931	0.0197958461888264	0.0155476582418353	1158	tags=45%, list=8%, signal=41%	9227/8884/151056/9963/113235/80704/949/4363/113278
hsa00100	Steroid biosynthesis	15	-0.741136213510498	-1.8006969595793	0.00241783759676919	0.0256912740334392	0.0201779274631215	1556	tags=47%, list=11%, signal=42%	51478/3930/10682/6307/2222/6713/4047
hsa04310	Wnt signaling pathway	139	0.400680762860785	1.46878639342317	0.00246572599082543	0.0256912740334392	0.0201779274631215	2226	tags=24%, list=16%, signal=20%	11197/64321/3725/8324/25805/27123/5534/51176/80319/23500/6423/6422/55366/817/8321/2239/7481/1487/6500/5880/5530/7474/27101/83439/8454/147111/25776/7855/7483/7475/23236/8325/9978
hsa04064	NF-kappa B signaling pathway	90	0.434057028575642	1.4978470853235	0.00414130369425767	0.0415543031294962	0.0326367510321284	2901	tags=31%, list=20%, signal=25%	3576/929/6363/7128/6366/4792/23643/4791/4067/3554/4790/4616/3553/10912/7186/8915/7132/7412/1647/23586/7124/8517/5743/5328/958/1147/3929/8737
hsa04670	Leukocyte transendothelial migration	92	0.449562338775585	1.5601406657653	0.00424548607824574	0.0415543031294962	0.0326367510321284	3276	tags=37%, list=23%, signal=29%	7122/5175/90952/653361/7852/1003/2771/7070/58494/10398/5747/5906/4313/3688/6093/149461/83700/4267/5880/7412/9564/7409/10451/3689/5295/4689/24146/87/93408/26285/5879/50848/4688/1496
hsa04750	Inflammatory mediator regulation of TRP channels	78	-0.429445836572213	-1.54761299622781	0.00500627302233553	0.0475595937121875	0.0373533064514818	1296	tags=18%, list=9%, signal=16%	115/112/5296/3708/5606/5331/3269/113/801/123745/8989/3709/283748/162514
