# Supplementary material for: An RNA-Seq analysis of coronavirus in the skin of the Pangolin
Source: Sci Rep. 2024 Jan 9;14:910. doi: 10.1038/s41598-024-51261-x (PMC10776870; doi:10.1038/s41598-024-51261-x)
Supplement: Supplementary file 7 — Supplementary Table S5. [file 41598_2024_51261_MOESM7_ESM.xlsx]

## Sheet: Table S5
Table S5. GO enrichment analysis in human lung-specific DEGs.
ID	Description	GeneRatio	BgRatio	pvalue	p.adjust	qvalue	geneID	Count
GO:0050792	regulation of viral process	45/1273	208/18670	2.98055244064374e-12	1.65688910175386e-08	1.51129695858746e-08	CTDP1/NELFA/REST/INPP5K/TRIM11/EIF2AK4/SMC3/TARBP2/TMPRSS2/NELFB/MORC2/SMARCB1/NELFE/PSMC3/DDB1/POLR2G/DHX9/VAPB/DDX5/PML/GTF2B/POLR2K/TRIM5/CFL1/CD74/DYNLT1/STAT1/TRIM21/FCN1/LTF/ZC3HAV1/OASL/IFIT5/CCL3/IFITM3/TRIM38/IFITM1/OAS3/APOBEC3A/EIF2AK2/IFITM2/OAS1/IFIT1/CCL4/CCL8	45
GO:0043903	regulation of interspecies interactions between organisms	46/1273	222/18670	8.45271178839266e-12	2.34943124158374e-08	2.14298487814144e-08	CTDP1/NELFA/REST/INPP5K/TRIM11/EIF2AK4/SMC3/TARBP2/TMPRSS2/EXOC2/NELFB/MORC2/SMARCB1/NELFE/PSMC3/DDB1/POLR2G/DHX9/VAPB/DDX5/PML/GTF2B/POLR2K/TRIM5/CFL1/CD74/DYNLT1/STAT1/TRIM21/FCN1/LTF/ZC3HAV1/OASL/IFIT5/CCL3/IFITM3/TRIM38/IFITM1/OAS3/APOBEC3A/EIF2AK2/IFITM2/OAS1/IFIT1/CCL4/CCL8	46
GO:0009615	response to virus	57/1273	323/18670	2.77882111962292e-11	5.0970361519697e-08	4.64915559292907e-08	CYP1A1/CCDC130/MUL1/TRIM11/EIF2AK4/GPATCH3/TARBP2/POLR3C/IL15/IKBKG/RNF216/CREBZF/DHX9/IRAK3/PML/STAT2/TRIM5/CFL1/PARP9/DDX60/PIM2/IRF7/IRF2/IFIH1/IRF9/IFI44/IFNA6/TRIM22/STAT1/BCL3/DMBT1/GBP1/ZC3HAV1/AIM2/GBP3/OASL/IFIT5/TLR7/DDX58/IFITM3/TRIM38/IFI44L/IFITM1/HERC5/OAS2/MX2/OAS3/APOBEC3A/IFIT3/EIF2AK2/IFITM2/CCL11/OAS1/IFIT1/CCL4/CCL8/RNASE2	57
GO:0034341	response to interferon-gamma	42/1273	199/18670	3.66759212230236e-11	5.0970361519697e-08	4.64915559292907e-08	CDC37/SLC26A6/HLA-H/HLA-F/HLA-C/PML/HLA-B/HLA-A/TRIM5/IFI30/PARP9/IRF7/IRF2/CCL2/FCGR1A/IRF9/HLA-DRB5/FCGR1B/TRIM22/STAT1/TRIM21/GBP1/CXCL16/GBP4/CCL18/GBP3/OASL/CCL3/IFITM3/GCH1/TRIM38/GBP5/IFITM1/CCL7/WAS/OAS2/OAS3/IFITM2/CCL11/OAS1/CCL4/CCL8	42
GO:0051607	defense response to virus	45/1273	238/18670	3.45951141745113e-10	3.84628479392217e-07	3.50830873639202e-07	MUL1/TRIM11/EIF2AK4/GPATCH3/TARBP2/POLR3C/IL15/RNF216/DHX9/PML/STAT2/TRIM5/PARP9/DDX60/IRF7/IRF2/IFIH1/IRF9/IFNA6/TRIM22/STAT1/DMBT1/GBP1/ZC3HAV1/AIM2/GBP3/OASL/IFIT5/TLR7/DDX58/IFITM3/TRIM38/IFI44L/IFITM1/HERC5/OAS2/MX2/OAS3/APOBEC3A/IFIT3/EIF2AK2/IFITM2/OAS1/IFIT1/RNASE2	45
GO:0060337	type I interferon signaling pathway	26/1273	95/18670	5.69761241544824e-10	4.52471820249668e-07	4.12712766995702e-07	CDC37/MUL1/EGR1/HLA-H/HLA-F/HLA-C/HLA-B/HLA-A/STAT2/IRF7/IRF2/IRF9/XAF1/IFNA6/STAT1/OASL/IFITM3/IFITM1/ZBP1/OAS2/MX2/OAS3/IFIT3/IFITM2/OAS1/IFIT1	26
GO:0071357	cellular response to type I interferon	26/1273	95/18670	5.69761241544824e-10	4.52471820249668e-07	4.12712766995702e-07	CDC37/MUL1/EGR1/HLA-H/HLA-F/HLA-C/HLA-B/HLA-A/STAT2/IRF7/IRF2/IRF9/XAF1/IFNA6/STAT1/OASL/IFITM3/IFITM1/ZBP1/OAS2/MX2/OAS3/IFIT3/IFITM2/OAS1/IFIT1	26
GO:0060333	interferon-gamma-mediated signaling pathway	25/1273	91/18670	1.11608998520951e-09	7.18573548160883e-07	6.55431927645255e-07	CDC37/HLA-H/HLA-F/HLA-C/PML/HLA-B/HLA-A/TRIM5/IFI30/PARP9/IRF7/IRF2/FCGR1A/IRF9/HLA-DRB5/FCGR1B/TRIM22/STAT1/TRIM21/GBP1/OASL/TRIM38/OAS2/OAS3/OAS1	25
GO:0071346	cellular response to interferon-gamma	37/1273	180/18670	1.16336785994746e-09	7.18573548160883e-07	6.55431927645255e-07	CDC37/SLC26A6/HLA-H/HLA-F/HLA-C/PML/HLA-B/HLA-A/TRIM5/IFI30/PARP9/IRF7/IRF2/CCL2/FCGR1A/IRF9/HLA-DRB5/FCGR1B/TRIM22/STAT1/TRIM21/GBP1/GBP4/CCL18/GBP3/OASL/CCL3/TRIM38/GBP5/CCL7/WAS/OAS2/OAS3/CCL11/OAS1/CCL4/CCL8	37
GO:0034340	response to type I interferon	26/1273	99/18670	1.51164792021502e-09	8.40325078847529e-07	7.66485055965868e-07	CDC37/MUL1/EGR1/HLA-H/HLA-F/HLA-C/HLA-B/HLA-A/STAT2/IRF7/IRF2/IRF9/XAF1/IFNA6/STAT1/OASL/IFITM3/IFITM1/ZBP1/OAS2/MX2/OAS3/IFIT3/IFITM2/OAS1/IFIT1	26
GO:0048525	negative regulation of viral process	26/1273	101/18670	2.40949938914761e-09	1.2176733731156e-06	1.11067546005015e-06	REST/INPP5K/TRIM11/EIF2AK4/MORC2/PSMC3/PML/TRIM5/STAT1/TRIM21/FCN1/LTF/ZC3HAV1/OASL/IFIT5/CCL3/IFITM3/IFITM1/OAS3/APOBEC3A/EIF2AK2/IFITM2/OAS1/IFIT1/CCL4/CCL8	26
GO:0042119	neutrophil activation	68/1273	498/18670	3.00314192764618e-08	1.39120549798209e-05	1.26895918118173e-05	ACTR1B/BCR/ATAD3B/CANT1/SVIP/ATP6V0A1/HLA-H/PRG2/IL15/TMBIM1/XRCC6/PSMD2/PDXK/SERPINB6/QSOX1/PSMC3/ABR/PFKL/EEF1A1/PSMB1/EEF2/ANXA3/CSTB/IQGAP1/NCSTN/CTSC/ATP6V0C/PSEN1/CTSS/ARHGAP9/CD55/PIGR/HP/IL18RAP/DYNLT1/CEACAM6/FPR2/FCAR/FCGR2A/SIGLEC14/SIGLEC5/BIN2/CYBB/CAMP/MMP25/GCA/FCN1/LTF/CLEC12A/LILRB3/SERPINA1/CR1/S100A9/LILRB2/FCGR3B/MNDA/RNASE3/CDA/PLAC8/CD53/FPR1/S100A11/SIRPB1/PADI2/CRISP3/MMP8…	68
GO:0043312	neutrophil degranulation	66/1273	485/18670	5.47405901556949e-08	2.34079185135006e-05	2.13510463789459e-05	ACTR1B/BCR/ATAD3B/CANT1/SVIP/ATP6V0A1/HLA-H/PRG2/TMBIM1/XRCC6/PSMD2/PDXK/SERPINB6/QSOX1/PSMC3/ABR/PFKL/EEF1A1/PSMB1/EEF2/ANXA3/CSTB/IQGAP1/NCSTN/CTSC/ATP6V0C/PSEN1/CTSS/ARHGAP9/CD55/PIGR/HP/DYNLT1/CEACAM6/FPR2/FCAR/FCGR2A/SIGLEC14/SIGLEC5/BIN2/CYBB/CAMP/MMP25/GCA/FCN1/LTF/CLEC12A/LILRB3/SERPINA1/CR1/S100A9/LILRB2/FCGR3B/MNDA/RNASE3/CDA/PLAC8/CD53/FPR1/S100A11/SIRPB1/PADI2/CRISP3/MMP8/CEACAM3/RNAS…	66
GO:0002283	neutrophil activation involved in immune response	66/1273	488/18670	6.93440772211849e-08	2.75345518051833e-05	2.51150691710111e-05	ACTR1B/BCR/ATAD3B/CANT1/SVIP/ATP6V0A1/HLA-H/PRG2/TMBIM1/XRCC6/PSMD2/PDXK/SERPINB6/QSOX1/PSMC3/ABR/PFKL/EEF1A1/PSMB1/EEF2/ANXA3/CSTB/IQGAP1/NCSTN/CTSC/ATP6V0C/PSEN1/CTSS/ARHGAP9/CD55/PIGR/HP/DYNLT1/CEACAM6/FPR2/FCAR/FCGR2A/SIGLEC14/SIGLEC5/BIN2/CYBB/CAMP/MMP25/GCA/FCN1/LTF/CLEC12A/LILRB3/SERPINA1/CR1/S100A9/LILRB2/FCGR3B/MNDA/RNASE3/CDA/PLAC8/CD53/FPR1/S100A11/SIRPB1/PADI2/CRISP3/MMP8/CEACAM3/RNAS…	66
GO:0046782	regulation of viral transcription	18/1273	64/18670	1.59561589812653e-07	5.5958638289116e-05	5.10415089118019e-05	CTDP1/NELFA/REST/INPP5K/TRIM11/TARBP2/NELFB/SMARCB1/NELFE/PSMC3/POLR2G/DHX9/GTF2B/POLR2K/TRIM21/CCL3/IFITM3/CCL4	18
GO:0002446	neutrophil mediated immunity	66/1273	499/18670	1.61061020439981e-07	5.5958638289116e-05	5.10415089118019e-05	ACTR1B/BCR/ATAD3B/CANT1/SVIP/ATP6V0A1/HLA-H/PRG2/TMBIM1/XRCC6/PSMD2/PDXK/SERPINB6/QSOX1/PSMC3/ABR/PFKL/EEF1A1/PSMB1/EEF2/ANXA3/CSTB/IQGAP1/NCSTN/CTSC/ATP6V0C/PSEN1/CTSS/ARHGAP9/CD55/PIGR/HP/DYNLT1/CEACAM6/FPR2/FCAR/FCGR2A/SIGLEC14/SIGLEC5/BIN2/CYBB/CAMP/MMP25/GCA/FCN1/LTF/CLEC12A/LILRB3/SERPINA1/CR1/S100A9/LILRB2/FCGR3B/MNDA/RNASE3/CDA/PLAC8/CD53/FPR1/S100A11/SIRPB1/PADI2/CRISP3/MMP8/CEACAM3/RNAS…	66
GO:1903901	negative regulation of viral life cycle	21/1273	85/18670	1.75388813207029e-07	5.73521419186984e-05	5.23125642859602e-05	INPP5K/TRIM11/EIF2AK4/MORC2/PML/TRIM5/TRIM21/FCN1/LTF/ZC3HAV1/OASL/IFIT5/IFITM3/IFITM1/OAS3/APOBEC3A/EIF2AK2/IFITM2/OAS1/IFIT1/CCL8	21
GO:0002831	regulation of response to biotic stimulus	56/1273	400/18670	2.17698525875077e-07	6.50754171365889e-05	5.93571892610274e-05	NOD1/CDC37/MUL1/ICAM2/MAPKBP1/EIF2AK4/GPATCH3/TARBP2/NFKBIL1/POLR3C/LRSAM1/UNC13B/ARG2/PSMC1/IL15/IKBKG/XRCC6/PSMD2/RNF216/A2M/PSMC3/DHX9/PSMB1/PSMD4/HLA-F/IRAK3/PAK1/CD55/TRIM5/PSMA4/IL18RAP/PSME3/LY86/PARP9/DDX60/IRF7/FPR2/STAT1/FCN1/LTF/AIM2/CR1/DDX58/TREML4/MNDA/ARRB2/CLEC12B/TRIM38/GBP5/SERPINB9/CLEC4A/HERC5/CARD16/ZBP1/IFIT1/FFAR2	56
GO:0019080	viral gene expression	34/1273	191/18670	2.22420026190896e-07	6.50754171365889e-05	5.93571892610274e-05	CTDP1/NELFA/REST/INPP5K/RPL3/RPSA/TRIM11/EIF2AK4/TARBP2/NELFB/EIF3G/RPLP0/SMARCB1/NUP188/NELFE/PSMC3/EIF3B/RPS3A/RPL41/POLR2G/DHX9/EIF3D/RPL18/EIF3A/RPL8/RPL10/RPS3/GTF2B/POLR2K/MCTS1/TRIM21/CCL3/IFITM3/CCL4	34
GO:1903900	regulation of viral life cycle	29/1273	149/18670	2.44939700992627e-07	6.80809898909005e-05	6.20986599832359e-05	INPP5K/TRIM11/EIF2AK4/SMC3/TARBP2/TMPRSS2/MORC2/DDB1/VAPB/DDX5/PML/TRIM5/CD74/TRIM21/FCN1/LTF/ZC3HAV1/OASL/IFIT5/IFITM3/TRIM38/IFITM1/OAS3/APOBEC3A/EIF2AK2/IFITM2/OAS1/IFIT1/CCL8	29
GO:0019079	viral genome replication	25/1273	122/18670	5.94301882824323e-07	0.000157320198410496	0.000143496349351617	INPP5K/EIF2AK4/TARBP2/ATG16L1/MORC2/SMARCB1/HTATSF1/DDB1/VAPB/DDX5/CCL2/LTF/ZC3HAV1/OASL/IFIT5/IFITM3/TRIM38/IFITM1/OAS3/APOBEC3A/EIF2AK2/IFITM2/OAS1/IFIT1/CCL8	25
GO:0043406	positive regulation of MAP kinase activity	40/1273	258/18670	8.83140161984577e-07	0.000223153461839648	0.000203544792357881	MADD/FZD4/NOD1/MUL1/MAP2K7/MAPKAPK5/TGFBR1/CSPG4/TRAF2/EPHA4/DUSP7/PLCE1/AJUBA/SHC2/TNIK/IKBKG/RAPGEF1/ARRB1/GADD45A/MAP4K5/DAB2IP/FGFR1/AKAP13/ILK/UBC/RPS3/IQGAP1/MAP3K13/PSEN1/PAK1/LRRK2/CD74/SAA1/WNT7B/TAOK3/CXCL17/PTK2B/FPR1/MAP2K6/EIF2AK2	40
GO:0045069	regulation of viral genome replication	21/1273	95/18670	1.27951716418443e-06	0.000307349554448301	0.000280342508360547	INPP5K/EIF2AK4/TARBP2/MORC2/DDB1/VAPB/DDX5/LTF/ZC3HAV1/OASL/IFIT5/IFITM3/TRIM38/IFITM1/OAS3/APOBEC3A/EIF2AK2/IFITM2/OAS1/IFIT1/CCL8	21
GO:0045071	negative regulation of viral genome replication	16/1273	59/18670	1.32692738024091e-06	0.000307349554448301	0.000280342508360547	INPP5K/EIF2AK4/MORC2/LTF/ZC3HAV1/OASL/IFIT5/IFITM3/IFITM1/OAS3/APOBEC3A/EIF2AK2/IFITM2/OAS1/IFIT1/CCL8	16
GO:0016579	protein deubiquitination	42/1273	283/18670	1.54383902457668e-06	0.000335974179049959	0.000306451864777583	BAP1/USP19/SMAD1/NFRKB/ACTL6A/OTUD3/SMAD7/OTUD7B/DDB2/APC/TGFBR1/TRAF2/ACTR5/RNF123/PSMC1/USP20/USP30/IKBKG/PSMD2/UBXN1/USP9Y/FOXK2/TRRAP/ATXN7L3/PSMC3/MYC/USP36/USP48/TNIP2/ASXL1/PSMB1/PSMD4/UBC/SIAH2/PSMA4/PSME3/IFIH1/USP15/ACTB/TRIM21/DDX58/ARRB2	42
GO:0022613	ribonucleoprotein complex biogenesis	60/1273	468/18670	1.66645416635429e-06	0.000335974179049959	0.000306451864777583	WDR74/EXOSC7/TSR1/NOL8/URB1/NSUN4/MRPL11/RIOK2/AGO1/PTBP2/TSC1/SRSF10/GCFC2/KRI1/PRPF39/ISY1/FAM207A/UTP6/NLE1/RPL3/ISG20L2/RRP7A/RPSA/RPL7L1/FASTKD2/TARBP2/C1D/ZNF593/RBFA/EIF3G/DDX56/SIRT1/ZNF622/DDX47/DCAF13/RPLP0/WDR75/PWP2/PIH1D1/LUC7L3/USP36/PDCD11/LSM4/EIF3B/LAS1L/RBM5/ABT1/DHX9/NOP16/CPSF7/EIF3D/IMP4/DDX23/EIF3A/RPL10/MCTS1/NOP10/SF3A2/RNU4ATAC/RNU11	60
GO:0043547	positive regulation of GTPase activity	54/1273	405/18670	1.67004990590266e-06	0.000335974179049959	0.000306451864777583	TBCD/SGSM2/ARHGAP10/RAPGEF3/BCR/SGSM3/MYO9B/FAM13B/RGS12/ARHGEF7/TBC1D9/TSC1/AGAP3/RALBP1/NPRL2/EVI5/ARHGEF10L/PLXNB1/ARHGAP4/ARHGAP44/RIC8B/TBC1D17/ARHGAP29/FAM13A/SOS1/GNB5/RAPGEF1/ARHGAP32/ARRB1/GAPVD1/TBC1D2B/RANBP3/DAB2IP/TBC1D16/ARHGEF1/ABR/DOCK9/RCC2/IQGAP1/ARHGAP9/LRRK2/SMAP2/RP2/RGS4/CCL2/CCL18/GPR65/CCL3/PTK2B/RGS18/CCL7/CCL11/CCL4/CCL8	54
GO:1900112	regulation of histone H3-K9 trimethylation	7/1273	11/18670	1.7437126344536e-06	0.000335974179049959	0.000306451864777583	ATRX/KDM4C/SIRT1/LMNA/MECP2/SMARCB1/PIH1D1	7
GO:0071902	positive regulation of protein serine/threonine kinase activity	47/1273	334/18670	1.75269854154503e-06	0.000335974179049959	0.000306451864777583	MADD/FZD4/NOD1/MUL1/MAP2K7/MAPKAPK5/TGFBR1/CSPG4/TRAF2/EPHA4/MNAT1/DUSP7/PLCE1/AJUBA/SHC2/CKS1B/TNIK/IKBKG/RAPGEF1/SIRT1/ARRB1/GADD45A/MAP4K5/DAB2IP/FGFR1/PIH1D1/AKAP13/ILK/UBC/RPS3/DAZAP2/IQGAP1/MAP3K13/PSEN1/PAK1/LRRK2/CD74/SAA1/ACSL1/WNT7B/TAOK3/LTF/CXCL17/PTK2B/FPR1/MAP2K6/EIF2AK2	47
GO:0009896	positive regulation of catabolic process	55/1273	425/18670	3.37589016578617e-06	0.000615362570445345	0.000561290179383878	ATG4B/CHFR/TAF1/SGSM3/KAT5/VPS13D/SESN2/NOD1/CDC37/AMBRA1/SMAD7/RNF144A/MUL1/TSC1/STUB1/CCDC22/SVIP/NPRL2/PACSIN3/DACT1/APC/GGA3/EIF2AK4/PPARA/METTL14/LRSAM1/SGTA/PSMC1/GGA1/IKBKG/VPS11/SIRT1/DVL1/BAG3/OAZ2/DAB2IP/RNF185/NUPR1/DDB1/POLR2G/RNF40/EZR/CSNK1D/PNPT1/CTSC/GSK3A/PSEN1/LRRK2/PIM2/SPTLC2/TRIM22/TRIM21/ZC3HAV1/RNF19B/PTK2B	55
GO:0034612	response to tumor necrosis factor	44/1273	312/18670	3.50778243218423e-06	0.000615362570445345	0.000561290179383878	MADD/RNF31/SMPD4/INPP5K/MAP2K7/TRAF2/PSMC1/IKBKG/TNFRSF25/PSMD2/SIRT1/GSS/DAB2IP/PSMC3/SGMS1/PIAS3/TNFRSF14/DHX9/PSMB1/ILK/PSMD4/RPS3/PSMA4/PSME3/CCL2/TNFSF8/ABCC2/STAT1/GBP1/CXCL16/CCL18/CASP4/AIM2/GBP3/CCL3/PTK2B/TNFSF14/GCH1/CARD16/TNFSF13B/CCL7/CCL11/CCL4/CCL8	44
GO:0043087	regulation of GTPase activity	60/1273	479/18670	3.54229218461073e-06	0.000615362570445345	0.000561290179383878	TBCD/SGSM2/ARHGAP10/RAPGEF3/BCR/SGSM3/MYO9B/FAM13B/RGS12/ARHGEF7/TBC1D9/TSC1/AGAP3/RALBP1/NPRL2/EVI5/ARHGEF10L/PLXNB1/ARHGAP4/ARHGAP44/EPHA4/RIC8B/TBC1D17/ARHGAP29/FAM13A/BBS4/SOS1/AJUBA/GNB5/RAPGEF1/ARHGAP32/ARRB1/GAPVD1/TBC1D2B/RANBP3/DAB2IP/TBC1D16/ARHGEF1/ABR/DOCK9/RCC2/IQGAP1/ARHGAP9/LRRK2/SMAP2/DYNLT1/RP2/RGS4/CCL2/CCL18/GPR65/CCL3/PTK2B/ARRB2/RGS18/CCL7/RHOH/CCL11/CCL4/CCL8	60
GO:0002221	pattern recognition receptor signaling pathway	32/1273	197/18670	3.92412144085065e-06	0.000661036093626932	0.000602950334308695	NOD1/PIK3R4/GPATCH3/NFKBIL1/IKBKG/MFHAS1/DAB2IP/TNIP2/UBC/SFTPA1/IRAK3/FLOT1/SFTPA2/CTSS/TRIM5/DDX60/PELI1/IRF7/IFIH1/ALPK1/DMBT1/PIK3AP1/FCN1/LTF/TLR1/S100A9/TLR7/DDX58/TREML4/ARRB2/MAP2K6/FFAR2	32
GO:0006401	RNA catabolic process	52/1273	397/18670	4.37331523461718e-06	0.00071503704085991	0.000652206176010866	EDC4/PCID2/SKIV2L/EXOSC7/EDC3/MLH1/PAN2/AGO1/SIDT2/RPL3/RPSA/CIRBP/TBRG4/METTL14/AXIN2/PCBP4/PSMC1/DCPS/PSMD2/RPLP0/SMG6/PSMC3/RBM10/LSM4/PAIP1/RPS3A/RPL41/LSM7/POLR2G/DHX9/SMG5/PSMB1/DDX5/RPL18/EIF4G1/PSMD4/UBC/RPL8/RPL10/RPS3/PNPT1/YWHAZ/HELZ2/HNRNPC/ANP32A/PSMA4/PSME3/ZC3HAV1/PATL1/RNASE3/OAS2/RNASE2	52
GO:0042590	antigen processing and presentation of exogenous peptide antigen via MHC class I	18/1273	79/18670	4.58405481075046e-06	0.000728078876941766	0.000664102015740901	HLA-H/PSMC1/IKBKG/PSMD2/PSMC3/PSMB1/PSMD4/HLA-F/HLA-C/HLA-B/HLA-A/IFI30/PSMA4/PSME3/FCGR1A/FCGR1B/CYBB/CLEC4A	18
GO:0031060	regulation of histone methylation	16/1273	65/18670	5.31223780456664e-06	0.000820298054321832	0.000748217821771857	ATRX/BCOR/CTCF/CTR9/PYGO2/KDM1A/MTHFR/DNMT1/EED/KDM4C/SIRT1/LMNA/MECP2/SMARCB1/NELFE/PIH1D1	16
GO:0019058	viral life cycle	45/1273	328/18670	5.7062881534441e-06	0.00085733123905394	0.000781996871554488	ITGB3/INPP5K/CHMP1A/CHMP6/RPSA/TRIM11/EIF2AK4/SMC3/TARBP2/TMPRSS2/VPS18/LRSAM1/ATG16L1/MORC2/SMARCB1/HTATSF1/NUP188/DDB1/TNFRSF14/VAPB/DDX5/UBC/PML/CD55/TRIM5/CD74/DYNLT1/CCL2/TRIM21/FCN1/LTF/ZC3HAV1/CR1/OASL/IFIT5/IFITM3/TRIM38/IFITM1/OAS3/APOBEC3A/EIF2AK2/IFITM2/OAS1/IFIT1/CCL8	45
GO:0070646	protein modification by small protein removal	42/1273	299/18670	6.41675913107047e-06	0.000938704316042652	0.000856219632530927	BAP1/USP19/SMAD1/NFRKB/ACTL6A/OTUD3/SMAD7/OTUD7B/DDB2/APC/TGFBR1/TRAF2/ACTR5/RNF123/PSMC1/USP20/USP30/IKBKG/PSMD2/UBXN1/USP9Y/FOXK2/TRRAP/ATXN7L3/PSMC3/MYC/USP36/USP48/TNIP2/ASXL1/PSMB1/PSMD4/UBC/SIAH2/PSMA4/PSME3/IFIH1/USP15/ACTB/TRIM21/DDX58/ARRB2	42
GO:0031331	positive regulation of cellular catabolic process	48/1273	362/18670	7.24870491396012e-06	0.00103321924658216	0.000942429462093007	CHFR/TAF1/KAT5/VPS13D/SESN2/NOD1/CDC37/AMBRA1/SMAD7/RNF144A/MUL1/TSC1/STUB1/CCDC22/SVIP/NPRL2/PACSIN3/DACT1/EIF2AK4/PPARA/METTL14/LRSAM1/SGTA/PSMC1/IKBKG/VPS11/SIRT1/DVL1/BAG3/DAB2IP/RNF185/NUPR1/POLR2G/RNF40/EZR/CSNK1D/PNPT1/CTSC/GSK3A/PSEN1/LRRK2/PIM2/SPTLC2/TRIM22/TRIM21/ZC3HAV1/RNF19B/PTK2B	48
GO:0006402	mRNA catabolic process	48/1273	364/18670	8.421086928685e-06	0.001170320555914	0.0010674835719862	EDC4/PCID2/SKIV2L/EXOSC7/EDC3/MLH1/PAN2/AGO1/RPL3/RPSA/CIRBP/TBRG4/METTL14/AXIN2/PCBP4/PSMC1/DCPS/PSMD2/RPLP0/SMG6/PSMC3/RBM10/LSM4/PAIP1/RPS3A/RPL41/LSM7/POLR2G/DHX9/SMG5/PSMB1/DDX5/RPL18/EIF4G1/PSMD4/UBC/RPL8/RPL10/RPS3/PNPT1/YWHAZ/HELZ2/HNRNPC/ANP32A/PSMA4/PSME3/ZC3HAV1/PATL1	48
GO:0035456	response to interferon-beta	10/1273	28/18670	8.83846875902157e-06	0.00119836702027807	0.00109306557155859	CDC34/UBE2G2/PNPT1/XAF1/STAT1/AIM2/MNDA/IFITM3/IFITM1/IFITM2	10
GO:0051570	regulation of histone H3-K9 methylation	9/1273	23/18670	1.05487926890857e-05	0.00133799136898735	0.0012204210193829	ATRX/KDM1A/DNMT1/KDM4C/SIRT1/LMNA/MECP2/SMARCB1/PIH1D1	9
GO:0006914	autophagy	60/1273	496/18670	1.05903256404827e-05	0.00133799136898735	0.0012204210193829	ATG4B/PRKAB1/PLEKHM1/ULK3/KAT5/ATP6V0A2/VPS13D/SESN2/NOD1/TEX264/CDC37/CLN3/TMEM208/AMBRA1/MUL1/KLHL3/TSC1/WIPI1/STUB1/TECPR1/SVIP/NPRL2/PIK3R4/CHMP6/EIF2AK4/ATP6V0A1/TBC1D17/VPS18/LRSAM1/ATG16L1/USP30/IKBKG/VPS11/VPS16/SIRT1/FOXK2/BAG3/QSOX1/RNF185/NUPR1/USP36/PRKAG2/ATG9A/VPS39/EEF1A1/EIF4G1/GABARAP/ATP6V0C/NAMPT/GSK3A/PSEN1/CISD2/TRIM5/LRRK2/PIM2/SPTLC2/TRIM22/RAB8A/TRIM21/S100A9	60
GO:0061919	process utilizing autophagic mechanism	60/1273	496/18670	1.05903256404827e-05	0.00133799136898735	0.0012204210193829	ATG4B/PRKAB1/PLEKHM1/ULK3/KAT5/ATP6V0A2/VPS13D/SESN2/NOD1/TEX264/CDC37/CLN3/TMEM208/AMBRA1/MUL1/KLHL3/TSC1/WIPI1/STUB1/TECPR1/SVIP/NPRL2/PIK3R4/CHMP6/EIF2AK4/ATP6V0A1/TBC1D17/VPS18/LRSAM1/ATG16L1/USP30/IKBKG/VPS11/VPS16/SIRT1/FOXK2/BAG3/QSOX1/RNF185/NUPR1/USP36/PRKAG2/ATG9A/VPS39/EEF1A1/EIF4G1/GABARAP/ATP6V0C/NAMPT/GSK3A/PSEN1/CISD2/TRIM5/LRRK2/PIM2/SPTLC2/TRIM22/RAB8A/TRIM21/S100A9	60
GO:0043405	regulation of MAP kinase activity	45/1273	337/18670	1.15743045643136e-05	0.00142981242384487	0.0013041736862292	MADD/SPRED1/FZD4/MBIP/NOD1/INPP5K/MUL1/MAP2K7/MAPKAPK5/TGFBR1/CSPG4/TRAF2/EPHA4/DUSP7/PLCE1/AJUBA/SHC2/TNIK/IKBKG/RAPGEF1/ARRB1/GADD45A/MAP4K5/DAB2IP/FGFR1/AKAP13/ILK/UBC/RPS3/IQGAP1/IRAK3/MAP3K13/PSEN1/PAK1/LRRK2/CD74/RGS4/SAA1/WNT7B/TAOK3/CXCL17/PTK2B/FPR1/MAP2K6/EIF2AK2	45
GO:0019081	viral translation	7/1273	14/18670	1.51072923131877e-05	0.00182568343410892	0.00166525920074657	EIF2AK4/EIF3G/EIF3B/DHX9/EIF3D/EIF3A/MCTS1	7
GO:0071356	cellular response to tumor necrosis factor	40/1273	291/18670	1.77197825251038e-05	0.00206671732016557	0.00188511325044026	MADD/RNF31/SMPD4/INPP5K/TRAF2/PSMC1/IKBKG/TNFRSF25/PSMD2/SIRT1/DAB2IP/PSMC3/SGMS1/PIAS3/TNFRSF14/DHX9/PSMB1/ILK/PSMD4/RPS3/PSMA4/PSME3/CCL2/TNFSF8/ABCC2/STAT1/GBP1/CCL18/CASP4/AIM2/GBP3/CCL3/PTK2B/TNFSF14/CARD16/TNFSF13B/CCL7/CCL11/CCL4/CCL8	40
GO:0046596	regulation of viral entry into host cell	10/1273	30/18670	1.78453735146514e-05	0.00206671732016557	0.00188511325044026	TRIM11/TMPRSS2/TRIM5/CD74/TRIM21/FCN1/IFITM3/TRIM38/IFITM1/IFITM2	10
GO:0052372	modulation by symbiont of entry into host	11/1273	37/18670	2.32496304916147e-05	0.00263764685516094	0.00240587476000232	TRIM11/TMPRSS2/EXOC2/TRIM5/CD74/TRIM21/FCN1/IFITM3/TRIM38/IFITM1/IFITM2	11
GO:0019083	viral transcription	28/1273	177/18670	2.54724924584668e-05	0.00283203171153233	0.00258317886678809	CTDP1/NELFA/REST/INPP5K/RPL3/RPSA/TRIM11/TARBP2/NELFB/RPLP0/SMARCB1/NUP188/NELFE/PSMC3/RPS3A/RPL41/POLR2G/DHX9/RPL18/RPL8/RPL10/RPS3/GTF2B/POLR2K/TRIM21/CCL3/IFITM3/CCL4	28
GO:0019882	antigen processing and presentation	33/1273	226/18670	2.7671408221838e-05	0.00301618349618034	0.00275114908987809	ACTR1B/NOD1/KIF3B/RAB4A/CD8A/HLA-H/PSMC1/IKBKG/PSMD2/PSMC3/RAB34/PSMB1/PSMD4/HLA-F/HLA-C/AP1S2/HLA-B/HLA-A/CTSS/IFI30/PSMA4/CAPZA1/PSME3/RAB8B/CD74/FCGR1A/HLA-DRB5/FCGR1B/CYBB/CTSE/LILRB2/CLEC4A/WAS	33
GO:0071347	cellular response to interleukin-1	28/1273	179/18670	3.14052013354567e-05	0.00335733681199623	0.00306232499661731	NOD1/EGR1/PTGIS/PSMC1/IKBKG/PSMD2/DAB2IP/PSMC3/TNIP2/PSMB1/PSMD4/UBC/IRAK3/PSMA4/PSME3/PELI1/CCL2/ABCC2/IL1A/GBP1/CCL18/GBP3/CCL3/CCL7/IL1RN/CCL11/CCL4/CCL8	28
GO:0048524	positive regulation of viral process	20/1273	107/18670	3.22314231529156e-05	0.00338065059069921	0.00308359017532462	CTDP1/NELFA/TRIM11/SMC3/TARBP2/TMPRSS2/NELFB/SMARCB1/NELFE/DDB1/POLR2G/DHX9/VAPB/GTF2B/POLR2K/CFL1/CD74/TRIM21/TRIM38/IFIT1	20
GO:0051573	negative regulation of histone H3-K9 methylation	6/1273	11/18670	3.40511065976317e-05	0.00350537225141175	0.00319735244601933	KDM1A/DNMT1/KDM4C/SIRT1/SMARCB1/PIH1D1	6
GO:0002479	antigen processing and presentation of exogenous peptide antigen via MHC class I, TAP-dependent	16/1273	75/18670	3.67097513790325e-05	0.00371035468938257	0.0033843229166086	HLA-H/PSMC1/IKBKG/PSMD2/PSMC3/PSMB1/PSMD4/HLA-F/HLA-C/HLA-B/HLA-A/PSMA4/PSME3/FCGR1A/FCGR1B/CYBB	16
GO:2000117	negative regulation of cysteine-type endopeptidase activity	18/1273	92/18670	4.20022237434009e-05	0.00416947074624224	0.00380309608593914	PCID2/SFN/MICAL1/ADORA2A/NLE1/SH3RF1/ARRB1/PIH1D1/CFLAR/YWHAE/SIAH2/CRYAB/CST7/LTF/ARRB2/TNFSF14/SERPINB9/CARD16	18
GO:0036124	histone H3-K9 trimethylation	7/1273	16/18670	4.45988611558267e-05	0.00434956261693405	0.00396736314289229	ATRX/KDM4C/SIRT1/LMNA/MECP2/SMARCB1/PIH1D1	7
GO:0006413	translational initiation	29/1273	193/18670	4.88795515523795e-05	0.00468485219102892	0.00427319055948842	EIF4E2/DHX29/MTIF3/EIF2B4/RPS6KB2/EIF2B5/RPL3/RPSA/EIF2AK4/MIF4GD/HABP4/EIF3G/RPLP0/EIF3B/PAIP1/RPS3A/RPL41/POLR2G/EIF3D/ATF4/RPL18/EIF3A/EIF4G1/RPL8/RPL10/RPS3/MCTS1/EIF1B/EIF2AK2	29
GO:0045732	positive regulation of protein catabolic process	31/1273	214/18670	5.57960743323927e-05	0.00517238476157236	0.00471788326118746	ATG4B/CHFR/TAF1/SGSM3/SMAD7/RNF144A/STUB1/CCDC22/PACSIN3/DACT1/APC/GGA3/SGTA/PSMC1/GGA1/VPS11/DVL1/OAZ2/DAB2IP/RNF185/NUPR1/DDB1/RNF40/EZR/CSNK1D/CTSC/GSK3A/PSEN1/LRRK2/RNF19B/PTK2B	31
GO:0034976	response to endoplasmic reticulum stress	38/1273	285/18670	5.58271425965716e-05	0.00517238476157236	0.00471788326118746	KLHDC3/USP19/GET4/SESN2/UBE2J2/ATF6B/WIPI1/STUB1/AMFR/EIF2B5/SVIP/ANKZF1/PPP2R5B/EIF2AK4/TRAF2/SGTA/CTDSP2/UGGT2/SIRT1/UBXN1/LMNA/DAB2IP/RNF185/NUPR1/BCL2L1/VAPB/ACADVL/ATF4/UBE2G2/EEF2/FLOT1/PML/GSK3A/LRRK2/CCL2/TPP1/CASP4/EIF2AK2	38
GO:0010508	positive regulation of autophagy	21/1273	120/18670	5.71996581918473e-05	0.00521267048997507	0.00475462905108073	KAT5/VPS13D/SESN2/NOD1/CDC37/AMBRA1/MUL1/TSC1/SVIP/NPRL2/EIF2AK4/LRSAM1/IKBKG/SIRT1/BAG3/GSK3A/LRRK2/PIM2/SPTLC2/TRIM22/TRIM21	21
GO:0042254	ribosome biogenesis	39/1273	297/18670	6.29043617880269e-05	0.00564008624483293	0.00514448744877633	WDR74/EXOSC7/TSR1/NOL8/URB1/NSUN4/MRPL11/RIOK2/TSC1/KRI1/FAM207A/UTP6/NLE1/RPL3/ISG20L2/RRP7A/RPSA/RPL7L1/FASTKD2/C1D/ZNF593/RBFA/DDX56/SIRT1/ZNF622/DDX47/DCAF13/RPLP0/WDR75/PWP2/PIH1D1/USP36/PDCD11/LAS1L/ABT1/NOP16/IMP4/RPL10/NOP10	39
GO:0071826	ribonucleoprotein complex subunit organization	33/1273	236/18670	6.64789649789267e-05	0.00586597724314054	0.00535052922812849	TFIP11/MRPL11/AGO1/PTBP2/SRSF10/GCFC2/PRPF39/ISY1/NLE1/RPL3/RRP7A/RPSA/FASTKD2/TARBP2/EIF3G/RPLP0/PWP2/PIH1D1/LUC7L3/LSM4/EIF3B/RBM5/ABT1/DHX9/CPSF7/EIF3D/DDX23/EIF3A/RPL10/MCTS1/SF3A2/RNU4ATAC/RNU11	33
GO:0008630	intrinsic apoptotic signaling pathway in response to DNA damage	19/1273	104/18670	6.96726128672775e-05	0.00598536969285069	0.00545943056976582	MOAP1/CRIP1/SFN/NFATC4/MLH1/KDM1A/PHLDA3/SNAI1/DYRK2/ING2/SIRT1/NUPR1/BCL2L1/RPS3/PML/CD74/ZNF385A/BCL3/BCL2A1	19
GO:0034470	ncRNA processing	47/1273	384/18670	6.99854344370022e-05	0.00598536969285069	0.00545943056976582	WDR74/EXOSC7/TSR1/SEPHS1/NOL8/URB1/SMAD1/TRMT61A/NSUN4/RIOK2/AGO1/OSGEP/TRMU/TRIT1/TOE1/KRI1/FAM207A/UTP6/ISG20L2/RRP7A/ELAC2/RPL7L1/TARBP2/TSEN54/RNF113A/C1D/TRMT12/RBFA/TRMT11/INTS10/TRMT44/DDX56/INTS1/SIRT1/DDX47/DCAF13/WDR75/PWP2/PIH1D1/USP36/PDCD11/ELP2/LAS1L/ABT1/IMP4/NOP10/USB1	47
GO:1903364	positive regulation of cellular protein catabolic process	23/1273	140/18670	7.20567087015988e-05	0.00600638123902012	0.00547859581491558	CHFR/TAF1/SMAD7/RNF144A/STUB1/CCDC22/DACT1/SGTA/PSMC1/VPS11/DVL1/DAB2IP/RNF185/NUPR1/RNF40/EZR/CSNK1D/CTSC/GSK3A/PSEN1/LRRK2/RNF19B/PTK2B	23
GO:0070555	response to interleukin-1	30/1273	207/18670	7.23920746562957e-05	0.00600638123902012	0.00547859581491558	NOD1/MTHFR/EGR1/PTGIS/PSMC1/IKBKG/PSMD2/DAB2IP/PSMC3/TNIP2/PSMB1/PSMD4/UBC/IRAK3/PSMA4/PSME3/PELI1/CCL2/ABCC2/IL1A/GBP1/CD38/CCL18/GBP3/CCL3/CCL7/IL1RN/CCL11/CCL4/CCL8	30
GO:0002474	antigen processing and presentation of peptide antigen via MHC class I	18/1273	96/18670	7.54624660948117e-05	0.00616905660325086	0.00562697676747226	HLA-H/PSMC1/IKBKG/PSMD2/PSMC3/PSMB1/PSMD4/HLA-F/HLA-C/HLA-B/HLA-A/IFI30/PSMA4/PSME3/FCGR1A/FCGR1B/CYBB/CLEC4A	18
GO:1901215	negative regulation of neuron death	30/1273	208/18670	7.91922392112922e-05	0.00633678428634497	0.00577996608767645	NES/NFATC4/NDNF/ITSN1/CLN3/REST/AMBRA1/TSC1/ADORA2A/OXR1/PARP2/UNC5B/TRAF2/PPARA/PSMC1/IKBKG/CHL1/SIRT1/ARRB1/MECP2/BCL2L1/ATF4/EIF4G1/ILK/HLA-F/PSEN1/LRRK2/CCL2/PTK2B/ARRB2	30
GO:0043161	proteasome-mediated ubiquitin-dependent protein catabolic process	50/1273	419/18670	7.9794009721919e-05	0.00633678428634497	0.00577996608767645	FBXW5/ZFAND2B/CHFR/TAF1/KAT5/SPSB3/USP19/KLHL42/FBXO31/SMAD7/RNF144A/UBE2J2/AGAP3/STUB1/AMFR/SVIP/ANKZF1/KCTD10/KCTD2/RMND5B/SGTA/PSMC1/HERC2/PSMD2/SIRT1/GNA12/DVL1/UBXN1/ARRB1/CDC34/RNF216/PSMC3/RNF185/DDB1/PSMB1/CSNK1D/PSMD4/UBC/UBE2G2/SIAH2/PML/GSK3A/PSEN1/PSMA4/PSME3/LRRK2/PELI1/RNF19B/ARRB2/TRIM38	50
GO:0048247	lymphocyte chemotaxis	14/1273	64/18670	8.32107347921983e-05	0.00651504893957508	0.00594256648619747	CCL2/SAA1/CXCL16/CCL18/CKLF/CYP7B1/CCL3/PTK2B/TNFSF14/PADI2/CCL7/CCL11/CCL4/CCL8	14
GO:2000116	regulation of cysteine-type endopeptidase activity	33/1273	239/18670	8.53104025802177e-05	0.0065677724993247	0.005990657185455	PCID2/SFN/NOD1/REST/MICAL1/MUL1/ADORA2A/NLRP1/NLE1/TRAF2/SIRT1/SH3RF1/ARRB1/PIH1D1/MYC/PPM1F/MTCH1/RPS3/CFLAR/YWHAE/SIAH2/PML/CRYAB/CST7/CASP4/LTF/AIM2/S100A9/ARRB2/TNFSF14/SERPINB9/CARD16/CASP5	33
GO:0022618	ribonucleoprotein complex assembly	32/1273	229/18670	8.6247057465498e-05	0.0065677724993247	0.005990657185455	MRPL11/AGO1/PTBP2/SRSF10/GCFC2/PRPF39/ISY1/NLE1/RPL3/RRP7A/RPSA/FASTKD2/TARBP2/EIF3G/RPLP0/PWP2/PIH1D1/LUC7L3/LSM4/EIF3B/RBM5/ABT1/DHX9/CPSF7/EIF3D/DDX23/EIF3A/RPL10/MCTS1/SF3A2/RNU4ATAC/RNU11	32
GO:0010498	proteasomal protein catabolic process	55/1273	477/18670	9.09652204163232e-05	0.00683345486884244	0.00623299383706158	FBXW5/ZFAND2B/CHFR/TAF1/KAT5/SPSB3/USP19/KLHL42/GET4/FBXO31/SMAD7/RNF144A/UBE2J2/AGAP3/STUB1/AMFR/SVIP/ANKZF1/KCTD10/KCTD2/RMND5B/SGTA/PSMC1/HERC2/PSMD2/UGGT2/SIRT1/GNA12/DVL1/UBXN1/ARRB1/CDC34/RNF216/DAB2IP/PSMC3/RNF185/NUPR1/DDB1/RNF40/PSMB1/CSNK1D/PSMD4/UBC/UBE2G2/SIAH2/PML/GSK3A/PSEN1/PSMA4/PSME3/LRRK2/PELI1/RNF19B/ARRB2/TRIM38	55
GO:0050688	regulation of defense response to virus	15/1273	73/18670	0.000100399234286399	0.00744159124530791	0.00678769279379067	MUL1/EIF2AK4/GPATCH3/TARBP2/IL15/RNF216/DHX9/PARP9/DDX60/STAT1/AIM2/DDX58/TRIM38/HERC5/IFIT1	15
GO:0002683	negative regulation of immune system process	51/1273	435/18670	0.000106648359404927	0.00780076618331562	0.00711530674866387	ITPKB/CTR9/DLL1/BCR/LDB1/MEIS1/SMAD7/MUL1/ADORA2A/GPATCH3/PRMT1/TARBP2/ARG2/PAWR/PARP3/BTN2A2/A2M/MYC/PIAS3/TNFRSF14/ABR/EZR/HLA-F/IRAK3/TMEM176B/CD55/NME1/CD74/PELI1/JAK3/CST7/CCL2/LST1/MILR1/GBP1/LTF/LILRB3/C1QC/CR1/LILRB2/SAMSN1/CCL3/MNDA/PTK2B/ARRB2/CLEC12B/TRIM38/SERPINB9/PADI2/STAP1/CYP19A1	51
GO:0042176	regulation of protein catabolic process	46/1273	381/18670	0.000115200665771786	0.00831688962370597	0.00758607801808195	ATG4B/CHFR/TAF1/SGSM3/USP19/BANP/SMAD7/RNF144A/STUB1/CCDC22/SVIP/PACSIN3/DACT1/CHMP6/APC/GGA3/EPHA4/SGTA/PSMC1/GGA1/VPS11/PSMD2/GNA12/DVL1/UBXN1/MYCBP2/OAZ2/DAB2IP/RNF185/NUPR1/DDB1/RNF40/EEF1A1/EZR/CSNK1D/UBE2G2/CYP51A1/IRAK3/PML/CTSC/GSK3A/PSEN1/PSME3/LRRK2/RNF19B/PTK2B	46
GO:0007265	Ras protein signal transduction	52/1273	448/18670	0.000118381439578073	0.00843695413608344	0.0076955923677136	RASSF1/MADD/ITPKB/RALGDS/RAPGEF3/F2RL3/BCR/LZTR1/SGSM3/MYO9B/GRAP/KANK2/ITSN1/ARHGEF7/RND1/STK19/RAB4A/RFXANK/DNMT1/MAPKAPK5/ARHGEF10L/ARHGAP4/ARHGAP44/KCTD10/ARHGAP29/LAT/DOK2/ARHGEF25/SOS1/PLCE1/SHC2/RAB15/RAPGEF1/GNA12/ARRB1/NOTCH2/DAB2IP/ARHGEF1/ABR/AKAP13/RAB34/RND3/FLOT1/RAB11B/RAB8B/CFL1/DYNLT1/LPAR6/RAB8A/GPR65/WAS/RHOH	52
GO:0050691	regulation of defense response to virus by host	10/1273	37/18670	0.000133425958948543	0.00927143632243689	0.00845674795072542	MUL1/EIF2AK4/TARBP2/IL15/RNF216/DHX9/PARP9/STAT1/AIM2/DDX58	10
GO:0051567	histone H3-K9 methylation	10/1273	37/18670	0.000133425958948543	0.00927143632243689	0.00845674795072542	ATRX/KDM1A/EHMT1/DNMT1/KDM4C/SIRT1/LMNA/MECP2/SMARCB1/PIH1D1	10
GO:0002478	antigen processing and presentation of exogenous peptide antigen	26/1273	175/18670	0.000141882750207746	0.00973736059759087	0.00888173109487606	ACTR1B/KIF3B/HLA-H/PSMC1/IKBKG/PSMD2/PSMC3/PSMB1/PSMD4/HLA-F/HLA-C/AP1S2/HLA-B/HLA-A/CTSS/IFI30/PSMA4/CAPZA1/PSME3/CD74/FCGR1A/HLA-DRB5/FCGR1B/CYBB/CTSE/CLEC4A	26
GO:0051851	modulation by host of symbiont process	13/1273	60/18670	0.000164036597775776	0.011120481061409	0.0101433156801786	CTDP1/REST/INPP5K/EIF2AK4/SMC3/SMARCB1/PSMC3/GTF2B/CFL1/LTF/CCL3/CCL4/CCL8	13
GO:0006839	mitochondrial transport	34/1273	258/18670	0.000168771638501889	0.0112697099150412	0.0102794316775553	BAP1/PPP1R13B/MOAP1/RNF31/LETM1/SLC25A29/GRPEL2/SFN/HPS4/SLC25A36/MUL1/UBE2J2/MICALL2/SPG7/MRS2/THEM4/SLC25A23/STARD3/VPS11/AFG3L2/TOMM34/TIMM44/BAG3/USP36/PRKAG2/BCL2L1/YWHAE/PNPT1/YWHAZ/GSK3A/PSEN1/LRRK2/DYNLT1/TIMM23	34
GO:1903052	positive regulation of proteolysis involved in cellular protein catabolic process	20/1273	120/18670	0.000170292432607207	0.0112697099150412	0.0102794316775553	CHFR/TAF1/SMAD7/RNF144A/STUB1/CCDC22/SGTA/PSMC1/DVL1/DAB2IP/RNF185/NUPR1/RNF40/CSNK1D/CTSC/GSK3A/PSEN1/LRRK2/RNF19B/PTK2B	20
GO:0051702	interaction with symbiont	15/1273	77/18670	0.000188416515783954	0.0123224401322706	0.0112396576660223	CTDP1/REST/INPP5K/EIF2AK4/SMC3/SMARCB1/PSMC3/DDB1/GTF2B/CFL1/CAMP/LTF/CCL3/CCL4/CCL8	15
GO:0042326	negative regulation of phosphorylation	53/1273	468/18670	0.000191201959175763	0.0123592057099775	0.0112731926236188	PIK3IP1/SPRED1/MBIP/SFN/INPP5K/MICAL1/SMAD7/ADORA2A/NF2/SNX25/PKIA/NPRL2/SH3BP5/GPD1L/DACT1/CHMP6/NDRG2/APC/ZGPAT/PPP2R5D/PPARA/TARBP2/HDAC3/DUSP7/PRDM15/CTDSP2/AJUBA/LDLRAD4/RAPGEF1/BTN2A2/SIRT1/DVL1/ARRB1/GADD45A/DAB2IP/NUPR1/MYC/PPM1F/PRKAG2/EZR/EIF3A/EIF4G1/ILK/IRAK3/PSEN1/LRRK2/RGS4/GBP1/TAOK3/SAMSN1/ARRB2/RHOH/STAP1	53
GO:0045862	positive regulation of proteolysis	43/1273	358/18670	0.000212626653491161	0.0135861099627283	0.0123922878386802	PRELID1/CHFR/TAF1/NOD1/REST/SMAD7/RNF144A/MUL1/STUB1/CCDC22/CLEC3B/NLRP1/PACSIN3/TRAF2/EPHA4/SGTA/PSMC1/SIRT1/DVL1/ARRB1/DAB2IP/RNF185/NUPR1/MYC/PPM1F/MTCH1/RNF40/CSNK1D/RPS3/CFLAR/PML/CTSC/GSK3A/PSEN1/PSME3/LRRK2/CASP4/AIM2/CR1/RNF19B/S100A9/PTK2B/CASP5	43
GO:0032897	negative regulation of viral transcription	8/1273	26/18670	0.000235457568432628	0.0148177165493635	0.0135156721898646	REST/INPP5K/TRIM11/PSMC3/TRIM21/CCL3/IFITM3/CCL4	8
GO:0031061	negative regulation of histone methylation	7/1273	20/18670	0.000237232734825212	0.0148177165493635	0.0135156721898646	BCOR/KDM1A/DNMT1/KDM4C/SIRT1/SMARCB1/PIH1D1	7
GO:0016236	macroautophagy	37/1273	295/18670	0.000244957872738799	0.0151302312728331	0.0138007259997988	ATG4B/PRKAB1/ULK3/ATP6V0A2/VPS13D/SESN2/NOD1/TEX264/CDC37/CLN3/AMBRA1/KLHL3/TSC1/WIPI1/TECPR1/NPRL2/PIK3R4/CHMP6/ATP6V0A1/LRSAM1/ATG16L1/USP30/IKBKG/VPS16/SIRT1/BAG3/QSOX1/NUPR1/USP36/PRKAG2/ATG9A/GABARAP/ATP6V0C/PSEN1/LRRK2/PIM2/SPTLC2	37
GO:0051701	interaction with host	28/1273	202/18670	0.000266189543338555	0.0162518404355767	0.0148237784868867	THOC6/ITGB3/RPSA/TRIM11/EIF2AK4/SMC3/TMPRSS2/EXOC2/VPS18/DDB1/BCL2L1/TNFRSF14/VAPB/PML/CD55/TRIM5/CD74/DYNLT1/TRIM21/FCN1/CR1/IFITM3/TRIM38/SERPINB9/IFITM1/EIF2AK2/IFITM2/IFIT1	28
GO:0019884	antigen processing and presentation of exogenous antigen	26/1273	182/18670	0.000268963720106684	0.0162518404355767	0.0148237784868867	ACTR1B/KIF3B/HLA-H/PSMC1/IKBKG/PSMD2/PSMC3/PSMB1/PSMD4/HLA-F/HLA-C/AP1S2/HLA-B/HLA-A/CTSS/IFI30/PSMA4/CAPZA1/PSME3/CD74/FCGR1A/HLA-DRB5/FCGR1B/CYBB/CTSE/CLEC4A	26
GO:0034058	endosomal vesicle fusion	5/1273	10/18670	0.000275758962551571	0.01648326960026	0.0150348717895973	VPS8/VPS11/VPS39/SAMD9L/SAMD9	5
GO:1903747	regulation of establishment of protein localization to mitochondrion	14/1273	72/18670	0.000311631362954475	0.0184293483687652	0.0168099470924043	BAP1/PPP1R13B/RNF31/SFN/HPS4/UBE2J2/MICALL2/VPS11/BAG3/USP36/YWHAE/YWHAZ/GSK3A/LRRK2	14
GO:0043281	regulation of cysteine-type endopeptidase activity involved in apoptotic process	29/1273	215/18670	0.000333205063433407	0.0194977573434348	0.0177844741336147	SFN/NOD1/REST/MICAL1/MUL1/ADORA2A/NLRP1/NLE1/TRAF2/SIRT1/SH3RF1/ARRB1/PIH1D1/MYC/PPM1F/MTCH1/RPS3/CFLAR/YWHAE/SIAH2/PML/CRYAB/CASP4/S100A9/ARRB2/TNFSF14/SERPINB9/CARD16/CASP5	29
GO:0051817	modulation of process of other organism involved in symbiotic interaction	17/1273	99/18670	0.000355767982660017	0.0206011897459066	0.0187909470665932	CTDP1/REST/INPP5K/EIF2AK4/SMC3/SMARCB1/PSMC3/BCL2L1/VAPB/GTF2B/CFL1/LTF/CCL3/SERPINB9/EIF2AK2/CCL4/CCL8	17
GO:0007249	I-kappaB kinase/NF-kappaB signaling	34/1273	269/18670	0.000371939252208268	0.0211024833971337	0.0192481916520376	RNF31/TRAF5/NOD1/MUL1/OTUD7B/CCDC22/CANT1/MAPKBP1/TRAF2/NFKBIL1/AJUBA/IKBKG/SIRT1/DAB2IP/AKAP13/TNIP2/UBC/CFLAR/FKBP1A/TRIM5/CD74/PELI1/PIM2/ALPK1/TRIM22/STAT1/BCL3/LTF/IFIT5/TLR7/TRIM38/CARD16/RHOH/IL1RN	34
GO:0061912	selective autophagy	11/1273	49/18670	0.000372017156488415	0.0211024833971337	0.0192481916520376	VPS13D/SESN2/NOD1/TEX264/CDC37/AMBRA1/KLHL3/LRSAM1/USP30/BAG3/SPTLC2	11
GO:1903311	regulation of mRNA metabolic process	39/1273	324/18670	0.00039231441532373	0.0220290488362082	0.0200933390602276	PCID2/EXOSC7/CTR9/REST/SRSF10/KHDRBS3/CWC22/CIRBP/TBRG4/METTL14/AXIN2/RBM19/PCBP4/PSMC1/PSMD2/CDK11B/NELFE/PSMC3/RBM10/PAIP1/RBM5/POLR2G/RNF40/DHX9/SAFB/CPSF7/PSMB1/DDX5/EIF4G1/PSMD4/UBC/PNPT1/YWHAZ/HNRNPC/ANP32A/PSMA4/PSME3/SF3B4/ZC3HAV1	39
GO:0043507	positive regulation of JUN kinase activity	14/1273	74/18670	0.000418608593326417	0.0232704517030155	0.0212256588847721	FZD4/MUL1/MAP2K7/TRAF2/EPHA4/TNIK/MAP4K5/DAB2IP/RPS3/MAP3K13/PAK1/WNT7B/TAOK3/PTK2B	14
GO:0000291	nuclear-transcribed mRNA catabolic process, exonucleolytic	9/1273	35/18670	0.00043288422083279	0.0238257760753414	0.0217321864695315	EDC4/SKIV2L/EXOSC7/EDC3/DCPS/LSM4/LSM7/POLR2G/PATL1	9
GO:1903749	positive regulation of establishment of protein localization to mitochondrion	12/1273	58/18670	0.000455530137037271	0.0248263924685313	0.0226448779164967	BAP1/PPP1R13B/RNF31/SFN/HPS4/UBE2J2/MICALL2/VPS11/USP36/YWHAE/YWHAZ/GSK3A	12
GO:0045943	positive regulation of transcription by RNA polymerase I	7/1273	22/18670	0.000462601798088958	0.0249670232580245	0.022773151368365	TAF1/RASL11A/IPPK/WDR75/SMARCB1/PIH1D1/ATF4	7
GO:1903980	positive regulation of microglial cell activation	5/1273	11/18670	0.000477182175846521	0.025506304957027	0.0232650459620718	CTSC/LRRK2/CCL3/MMP8/STAP1	5
GO:0048002	antigen processing and presentation of peptide antigen	26/1273	189/18670	0.000487885117107942	0.0258300320571719	0.0235603269083605	ACTR1B/KIF3B/HLA-H/PSMC1/IKBKG/PSMD2/PSMC3/PSMB1/PSMD4/HLA-F/HLA-C/AP1S2/HLA-B/HLA-A/CTSS/IFI30/PSMA4/CAPZA1/PSME3/CD74/FCGR1A/HLA-DRB5/FCGR1B/CYBB/CTSE/CLEC4A	26
GO:0043154	negative regulation of cysteine-type endopeptidase activity involved in apoptotic process	15/1273	84/18670	0.000505244477976229	0.0264967363497156	0.0241684473725074	SFN/MICAL1/ADORA2A/NLE1/SH3RF1/ARRB1/PIH1D1/CFLAR/YWHAE/SIAH2/CRYAB/ARRB2/TNFSF14/SERPINB9/CARD16	15
GO:0010975	regulation of neuron projection development	54/1273	499/18670	0.000512697756660356	0.0266363255072422	0.0242957707214258	GAK/SEMA3F/FZD4/ADCY6/ZSWIM8/NFATC4/NDNF/ITSN1/PTK7/TTL/FBXO31/KDM1A/MUL1/SEMA6D/TSC1/PLXNB1/PPP2R5B/ARHGAP4/SEMA3B/ARHGAP44/BAIAP2/FES/EPHA4/DLG4/KATNB1/ZMYND8/NCKIPSD/TNIK/RAPGEF1/DDX56/DVL1/RUFY3/MYCBP2/DAB2IP/FGFR1/ZFYVE27/ILK/DGUOK/CFLAR/IQGAP1/STK24/GSK3A/MAP3K13/PSEN1/PAK1/LRRK2/CFL1/NME1/DYNLT1/SF3A2/CD38/CDH2/S100A9/PTK2B	54
GO:0046330	positive regulation of JNK cascade	21/1273	140/18670	0.000523926320210984	0.0269676519819709	0.0245979832793013	FZD4/NOD1/MUL1/MAP2K7/TRAF2/EPHA4/TNIK/MFHAS1/ZNF622/SH3RF1/GADD45A/MAP4K5/DAB2IP/RPS3/MAP3K13/PAK1/WNT7B/TAOK3/PTK2B/IL1RN/MMP8	21
GO:1903214	regulation of protein targeting to mitochondrion	10/1273	44/18670	0.000614217118623919	0.0313250730498199	0.0285725143448713	BAP1/RNF31/HPS4/UBE2J2/MICALL2/VPS11/BAG3/USP36/GSK3A/LRRK2	10
GO:0035821	modulation of process of other organism	18/1273	113/18670	0.000619960230360691	0.0313305356415916	0.0285774969344253	CTDP1/REST/INPP5K/EIF2AK4/SMC3/SMARCB1/PSMC3/BCL2L1/VAPB/GTF2B/CFL1/LTF/S100A9/CCL3/SERPINB9/EIF2AK2/CCL4/CCL8	18
GO:0071360	cellular response to exogenous dsRNA	6/1273	17/18670	0.00063887913459978	0.0313826632719833	0.0286250440691044	MUL1/DHX9/FLOT1/IFIH1/DDX58/IFIT1	6
GO:0000209	protein polyubiquitination	37/1273	310/18670	0.000641006522400757	0.0313826632719833	0.0286250440691044	FBXW5/CHFR/RNF31/TAF1/KLHL42/FBXO31/RNF144A/UBE2J2/KLHL3/STUB1/DDB2/AMFR/TRAF2/LRSAM1/PSMC1/UBE2O/MGRN1/PSMD2/CDC34/RNF216/PSMC3/RNF40/PSMB1/PSMD4/UBC/UBE2G2/RNF167/SIAH2/TRIM5/PSMA4/PSME3/PELI1/HERC6/TRIM21/RNF19B/TRIM38/HERC5	37
GO:1901800	positive regulation of proteasomal protein catabolic process	17/1273	104/18670	0.000641782707299129	0.0313826632719833	0.0286250440691044	CHFR/TAF1/SMAD7/RNF144A/STUB1/SGTA/PSMC1/DVL1/DAB2IP/RNF185/NUPR1/RNF40/CSNK1D/GSK3A/PSEN1/LRRK2/RNF19B	17
GO:0000187	activation of MAPK activity	22/1273	152/18670	0.000643573234935438	0.0313826632719833	0.0286250440691044	MADD/NOD1/MUL1/MAP2K7/MAPKAPK5/CSPG4/DUSP7/PLCE1/SHC2/IKBKG/ARRB1/MAP4K5/DAB2IP/UBC/MAP3K13/LRRK2/CD74/SAA1/WNT7B/CXCL17/FPR1/MAP2K6	22
GO:0002832	negative regulation of response to biotic stimulus	16/1273	95/18670	0.000654246312338148	0.0316256978285893	0.0288467229888591	MUL1/MAPKBP1/GPATCH3/TARBP2/NFKBIL1/ARG2/A2M/HLA-F/IRAK3/LTF/CR1/ARRB2/CLEC12B/TRIM38/SERPINB9/CARD16	16
GO:0006364	rRNA processing	28/1273	214/18670	0.0006836705385588	0.0324831155884476	0.0296287987785672	WDR74/EXOSC7/TSR1/NOL8/URB1/NSUN4/RIOK2/KRI1/FAM207A/UTP6/ISG20L2/RRP7A/RPL7L1/C1D/RBFA/DDX56/SIRT1/DDX47/DCAF13/WDR75/PWP2/PIH1D1/USP36/PDCD11/LAS1L/ABT1/IMP4/NOP10	28
GO:1903050	regulation of proteolysis involved in cellular protein catabolic process	28/1273	214/18670	0.0006836705385588	0.0324831155884476	0.0296287987785672	CHFR/TAF1/USP19/SMAD7/RNF144A/STUB1/CCDC22/SVIP/EPHA4/SGTA/PSMC1/GNA12/DVL1/UBXN1/DAB2IP/RNF185/NUPR1/RNF40/CSNK1D/UBE2G2/PML/CTSC/GSK3A/PSEN1/PSME3/LRRK2/RNF19B/PTK2B	28
GO:0051017	actin filament bundle assembly	22/1273	153/18670	0.000704325453445516	0.0329132899525698	0.0300211733843703	RAPGEF3/INPP5K/RND1/TSC1/NF2/BAIAP2L1/ARHGEF10L/TGFBR1/BAIAP2/BBS4/PAWR/ARRB1/PPM1F/PXN/RND3/EZR/PAK1/PFN1/GPR65/PTK2B/MARCKS/WAS	22
GO:0007033	vacuole organization	23/1273	163/18670	0.000704565839963268	0.0329132899525698	0.0300211733843703	ATG4B/ULK3/ACP2/HPS4/CLN3/AMBRA1/WIPI1/NPRL2/HOOK2/VPS18/LRSAM1/ATG16L1/FAM160A2/VPS11/VPS16/BAG3/NUPR1/ATG9A/RAB34/GABARAP/PSEN1/LRRK2/TPP1	23
GO:0042771	intrinsic apoptotic signaling pathway in response to DNA damage by p53 class mediator	10/1273	45/18670	0.000742093318635074	0.0341510607357502	0.0311501802793211	KDM1A/PHLDA3/DYRK2/ING2/SIRT1/NUPR1/PML/CD74/ZNF385A/BCL3	10
GO:1903362	regulation of cellular protein catabolic process	31/1273	247/18670	0.00074334922630433	0.0341510607357502	0.0311501802793211	CHFR/TAF1/USP19/SMAD7/RNF144A/STUB1/CCDC22/SVIP/DACT1/EPHA4/SGTA/PSMC1/VPS11/GNA12/DVL1/UBXN1/DAB2IP/RNF185/NUPR1/RNF40/EZR/CSNK1D/UBE2G2/PML/CTSC/GSK3A/PSEN1/PSME3/LRRK2/RNF19B/PTK2B	31
GO:0043122	regulation of I-kappaB kinase/NF-kappaB signaling	30/1273	237/18670	0.000780070339161965	0.0355443525852571	0.0324210424826849	RNF31/TRAF5/NOD1/MUL1/OTUD7B/CCDC22/CANT1/MAPKBP1/TRAF2/AJUBA/IKBKG/SIRT1/DAB2IP/AKAP13/TNIP2/CFLAR/FKBP1A/TRIM5/CD74/PELI1/PIM2/ALPK1/TRIM22/STAT1/LTF/IFIT5/TRIM38/CARD16/RHOH/IL1RN	30
GO:0046328	regulation of JNK cascade	25/1273	185/18670	0.000807813424216599	0.0365092262213014	0.0333011319165713	FZD4/NOD1/MUL1/MAP2K7/DACT1/TRAF2/EPHA4/HDAC3/PHLPP1/TNIK/RAPGEF1/MFHAS1/ZNF622/SH3RF1/GADD45A/MAP4K5/DAB2IP/RPS3/MAP3K13/PAK1/WNT7B/TAOK3/PTK2B/IL1RN/MMP8	25
GO:0010976	positive regulation of neuron projection development	34/1273	281/18670	0.000818957152187209	0.0367143774920056	0.0334882563844294	FZD4/NDNF/ITSN1/PTK7/FBXO31/KDM1A/MUL1/PLXNB1/PPP2R5B/BAIAP2/FES/EPHA4/DLG4/KATNB1/ZMYND8/NCKIPSD/RAPGEF1/DDX56/DVL1/RUFY3/DAB2IP/FGFR1/ZFYVE27/ILK/CFLAR/IQGAP1/MAP3K13/PSEN1/PAK1/NME1/DYNLT1/SF3A2/S100A9/PTK2B	34
GO:0070997	neuron death	40/1273	348/18670	0.000835775148250552	0.0371685923929985	0.0339025590662982	PPP1R13B/NES/NFATC4/NDNF/ITSN1/CLN3/REST/AMBRA1/TSC1/ADORA2A/EGR1/OXR1/NLRP1/PARP2/UNC5B/TRAF2/PPARA/PSMC1/IKBKG/CHL1/THRB/SIRT1/ARRB1/SSH1/CDC34/MECP2/NUPR1/BCL2L1/ATF4/EIF4G1/ILK/HLA-F/NCSTN/NAMPT/PSEN1/LRRK2/CCL2/CCL3/PTK2B/ARRB2	40
GO:0002833	positive regulation of response to biotic stimulus	31/1273	249/18670	0.000850770104085101	0.0372385820566267	0.0339663986833623	NOD1/ICAM2/POLR3C/LRSAM1/UNC13B/PSMC1/IKBKG/XRCC6/PSMD2/PSMC3/DHX9/PSMB1/PSMD4/HLA-F/PAK1/TRIM5/PSMA4/IL18RAP/PSME3/LY86/PARP9/DDX60/IRF7/FPR2/FCN1/AIM2/MNDA/GBP5/CLEC4A/ZBP1/FFAR2	31
GO:0032922	circadian regulation of gene expression	12/1273	62/18670	0.000857493148826701	0.0372385820566267	0.0339663986833623	CRY2/PER3/EGR1/PPARA/HDAC3/SIRT1/MYCBP2/ATF4/CSNK1D/BHLHE40/PML/NAMPT	12
GO:0051898	negative regulation of protein kinase B signaling	12/1273	62/18670	0.000857493148826701	0.0372385820566267	0.0339663986833623	INPP5K/OTUD3/MUL1/PHLDA3/PPP2R5B/PHLPP2/THEM4/PHLPP1/RAPGEF1/BTN2A2/SIRT1/ARRB2	12
GO:0031098	stress-activated protein kinase signaling cascade	37/1273	315/18670	0.000864144106009146	0.0372385820566267	0.0339663986833623	FZD4/NOD1/MUL1/MAP2K7/DACT1/PRMT1/TRAF2/EPHA4/HDAC3/CCM2/PHLPP1/TNIK/IKBKG/CCDC88C/RAPGEF1/MFHAS1/ZNF622/SH3RF1/GADD45A/MAP4K5/DAB2IP/MYC/TNIP2/EZR/UBC/RPS3/STK24/MAP3K13/PAK1/CRYAB/WNT7B/TAOK3/PTK2B/MAP2K6/IL1RN/MMP8/EIF2AK2	37
GO:0031346	positive regulation of cell projection organization	43/1273	383/18670	0.000882143465352939	0.0374627548492413	0.0341708732371016	FZD4/PLEKHM1/NDNF/ITSN1/ARHGEF7/PTK7/FBXO31/KDM1A/MUL1/PLXNB1/APC/PPP2R5B/TGFBR1/PALM/BAIAP2/FES/EPHA4/DLG4/KATNB1/ZMYND8/BBS4/NCKIPSD/RAPGEF1/DDX56/WRAP73/DVL1/RUFY3/DAB2IP/FGFR1/ZFYVE27/ILK/CFLAR/IQGAP1/MAP3K13/PSEN1/PAK1/PFN1/RAB8B/NME1/DYNLT1/SF3A2/S100A9/PTK2B	43
GO:0000956	nuclear-transcribed mRNA catabolic process	27/1273	207/18670	0.000885572098346396	0.0374627548492413	0.0341708732371016	EDC4/PCID2/SKIV2L/EXOSC7/EDC3/MLH1/PAN2/AGO1/RPL3/RPSA/DCPS/RPLP0/SMG6/LSM4/RPS3A/RPL41/LSM7/POLR2G/SMG5/DDX5/RPL18/EIF4G1/RPL8/RPL10/RPS3/HELZ2/PATL1	27
GO:0030330	DNA damage response, signal transduction by p53 class mediator	17/1273	107/18670	0.000894137970125473	0.0374627548492413	0.0341708732371016	SPRED1/ATRX/KAT5/SFN/SESN2/KDM1A/SNAI1/PRMT1/PCBP4/SIRT1/GADD45A/DDX5/PML/CD74/ZNF385A/BCL3/NBN	17
GO:0051056	regulation of small GTPase mediated signal transduction	39/1273	338/18670	0.000896302643451896	0.0374627548492413	0.0341708732371016	MADD/ARHGAP10/ITPKB/F2RL3/BCR/LZTR1/SGSM3/MYO9B/FAM13B/KANK2/ITSN1/ARHGEF7/STK19/RALBP1/ARHGEF10L/ARHGAP4/ARHGAP44/KCTD10/ARHGAP29/FAM13A/ARHGEF25/SOS1/PLCE1/RAPGEF1/ARHGAP32/ARRB1/NOTCH2/A2M/DAB2IP/ARHGEF1/ABR/AKAP13/TRIP10/FLOT1/ARHGAP9/DYNLT1/LPAR6/GPR65/RHOH	39
GO:0150078	positive regulation of neuroinflammatory response	6/1273	18/18670	0.000903365187396032	0.0374761722144369	0.034183111607908	NUPR1/CTSC/LRRK2/CCL3/MMP8/STAP1	6
GO:0002224	toll-like receptor signaling pathway	21/1273	146/18670	0.000917267550695208	0.0377182255021916	0.034403895483674	PIK3R4/NFKBIL1/IKBKG/MFHAS1/DAB2IP/TNIP2/UBC/SFTPA1/IRAK3/FLOT1/SFTPA2/CTSS/PELI1/IRF7/PIK3AP1/LTF/TLR1/S100A9/TLR7/TREML4/ARRB2	21
GO:0045088	regulation of innate immune response	36/1273	305/18670	0.000922770042867072	0.0377182255021916	0.034403895483674	CDC37/MUL1/ICAM2/POLR3C/PSMC1/IKBKG/XRCC6/PSMD2/A2M/PSMC3/DHX9/PSMB1/PSMD4/HLA-F/IRAK3/PAK1/TRIM5/PSMA4/IL18RAP/PSME3/PARP9/IRF7/FPR2/STAT1/FCN1/AIM2/CR1/TREML4/MNDA/ARRB2/CLEC12B/GBP5/SERPINB9/CLEC4A/ZBP1/FFAR2	36
GO:0031349	positive regulation of defense response	43/1273	384/18670	0.000929696327664795	0.0377239553685299	0.0344091218621692	NOD1/ICAM2/POLR3C/LRSAM1/UNC13B/PSMC1/IL15/IKBKG/XRCC6/PSMD2/PSMC3/NUPR1/DHX9/PSMB1/PSMD4/HLA-F/NEAT1/CTSC/PAK1/TRIM5/PSMA4/GPSM3/IL18RAP/PSME3/LRRK2/PARP9/DDX60/IRF7/FPR2/FCN1/CCL18/AIM2/S100A9/TLR7/CCL3/MNDA/LILRA5/GBP5/CLEC4A/ZBP1/MMP8/STAP1/FFAR2	43
GO:0045727	positive regulation of translation	19/1273	127/18670	0.000976786465870494	0.0392313664842068	0.0357840755823982	DHX29/NSUN4/RPS6KB2/EIF2B5/EIF2AK4/TRUB2/CIRBP/FASTKD2/TARBP2/MIF4GD/HABP4/PAIP1/POLR2G/DHX9/EIF3D/EEF2/CDK4/BCL3/PTK2B	19
GO:0031647	regulation of protein stability	34/1273	284/18670	0.000986642535360479	0.0392313664842068	0.0357840755823982	CHFR/TAF1/USP19/GET4/HPS4/PER3/CDC37/OTUD3/SMAD7/MUL1/TSC1/STUB1/NF2/DACT1/GGA3/EPHA4/HDAC3/ZSWIM7/COG7/CCDC88C/VPS11/SIRT1/DVL1/BAG3/LMNA/USP36/TNIP2/FLOT1/VHL/PFN1/LRRK2/PIM2/CRYAB/TRIM21	34
GO:0033209	tumor necrosis factor-mediated signaling pathway	23/1273	167/18670	0.000988017864326129	0.0392313664842068	0.0357840755823982	MADD/RNF31/TRAF2/PSMC1/IKBKG/TNFRSF25/PSMD2/PSMC3/PIAS3/TNFRSF14/PSMB1/ILK/PSMD4/PSMA4/PSME3/TNFSF8/STAT1/CASP4/AIM2/PTK2B/TNFSF14/CARD16/TNFSF13B	23
GO:0061572	actin filament bundle organization	22/1273	157/18670	0.000999719639190312	0.0394144785408436	0.0359510974391917	RAPGEF3/INPP5K/RND1/TSC1/NF2/BAIAP2L1/ARHGEF10L/TGFBR1/BAIAP2/BBS4/PAWR/ARRB1/PPM1F/PXN/RND3/EZR/PAK1/PFN1/GPR65/PTK2B/MARCKS/WAS	22
GO:0006356	regulation of transcription by RNA polymerase I	8/1273	32/18670	0.00109912090998623	0.0427273646056886	0.0389728776106271	TAF1/RASL11A/IPPK/WDR75/SMARCB1/PIH1D1/ATF4/POLR2K	8
GO:1903955	positive regulation of protein targeting to mitochondrion	8/1273	32/18670	0.00109912090998623	0.0427273646056886	0.0389728776106271	BAP1/RNF31/HPS4/UBE2J2/MICALL2/VPS11/USP36/GSK3A	8
GO:0051403	stress-activated MAPK cascade	34/1273	286/18670	0.00111448157963879	0.0430236326473057	0.0392431123473688	FZD4/NOD1/MUL1/MAP2K7/DACT1/PRMT1/TRAF2/EPHA4/HDAC3/CCM2/PHLPP1/TNIK/IKBKG/RAPGEF1/MFHAS1/ZNF622/SH3RF1/GADD45A/MAP4K5/DAB2IP/MYC/TNIP2/EZR/UBC/RPS3/MAP3K13/PAK1/CRYAB/WNT7B/TAOK3/PTK2B/IL1RN/MMP8/EIF2AK2	34
GO:0010821	regulation of mitochondrion organization	24/1273	179/18670	0.00113588980433578	0.0435476649813972	0.0397210975498036	PRELID1/BAP1/PPP1R13B/MOAP1/RNF31/SFN/VPS13D/HPS4/CDC37/MUL1/UBE2J2/MICALL2/USP30/VPS11/BAG3/LMNA/USP36/BCL2L1/YWHAE/YWHAZ/GSK3A/STAT2/LRRK2/ARRB2	24
GO:0006360	transcription by RNA polymerase I	12/1273	64/18670	0.00114952977685877	0.0437687399284788	0.0399227464681233	TAF1/POLR1E/TBP/TTF1/MNAT1/RASL11A/IPPK/WDR75/SMARCB1/PIH1D1/ATF4/POLR2K	12
GO:0070498	interleukin-1-mediated signaling pathway	16/1273	100/18670	0.00115829364367169	0.0438024106474214	0.0399534585146191	NOD1/EGR1/PSMC1/IKBKG/PSMD2/PSMC3/TNIP2/PSMB1/PSMD4/UBC/IRAK3/PSMA4/PSME3/PELI1/IL1A/IL1RN	16
GO:0061052	negative regulation of cell growth involved in cardiac muscle cell development	5/1273	13/18670	0.00118463969493172	0.0440081354382134	0.0401411061069057	CTDP1/PPARA/GSK3A/PAK1/RGS4	5
GO:0070914	UV-damage excision repair	5/1273	13/18670	0.00118463969493172	0.0440081354382134	0.0401411061069057	XPC/DDB2/ACTR5/SIRT1/DDB1	5
GO:0051092	positive regulation of NF-kappaB transcription factor activity	21/1273	149/18670	0.00119512016194927	0.0440081354382134	0.0401411061069057	RNF31/TRAF5/NOD1/TRAF2/IKBKG/DHX9/UBC/RPS3/CFLAR/IRAK3/FLOT1/MAP3K13/TRIM5/IL18RAP/TRIM22/LTF/AIM2/S100A9/TRIM38/CARD16/EIF2AK2	21
GO:0016571	histone methylation	20/1273	139/18670	0.00119539997322724	0.0440081354382134	0.0401411061069057	ATRX/BCOR/CTCF/CTR9/PYGO2/KDM1A/EHMT1/MTHFR/DNMT1/EED/PRMT1/KDM4C/PAGR1/WDR5/SIRT1/LMNA/MECP2/SMARCB1/NELFE/PIH1D1	20
GO:0046597	negative regulation of viral entry into host cell	6/1273	19/18670	0.00124470049687628	0.0455216451456266	0.0415216225308383	TRIM11/TRIM5/FCN1/IFITM3/IFITM1/IFITM2	6
GO:0061647	histone H3-K9 modification	10/1273	48/18670	0.00126288861333544	0.0458527138365065	0.0418235999565336	ATRX/KDM1A/EHMT1/DNMT1/KDM4C/SIRT1/LMNA/MECP2/SMARCB1/PIH1D1	10
GO:0032147	activation of protein kinase activity	38/1273	333/18670	0.00127024967275085	0.0458527138365065	0.0418235999565336	MADD/ADCY6/NOD1/ITGB3/MUL1/MAP2K7/MAPKAPK5/TGFBR1/CSPG4/TRAF2/DUSP7/PLCE1/SHC2/TNIK/IKBKG/RAPGEF1/PILRB/ARRB1/GADD45A/MAP4K5/DAB2IP/PRKAG2/EMP2/UBC/STK24/MAP3K13/PSEN1/PAK1/LRRK2/CD74/SAA1/WNT7B/TAOK3/CXCL17/PTK2B/FPR1/MAP2K6/EIF2AK2	38
GO:0043928	exonucleolytic catabolism of deadenylated mRNA	8/1273	33/18670	0.00136522082325088	0.0489629842351718	0.0446605684590797	EDC4/SKIV2L/EXOSC7/EDC3/DCPS/LSM4/LSM7/PATL1	8
