# Supplementary material for: An RNA-Seq analysis of coronavirus in the skin of the Pangolin
Source: Sci Rep. 2024 Jan 9;14:910. doi: 10.1038/s41598-024-51261-x (PMC10776870; doi:10.1038/s41598-024-51261-x)
Supplement: Supplementary file 8 — Supplementary Table S6. [file 41598_2024_51261_MOESM8_ESM.xlsx]

## Sheet: Table S6
Table S6. GO enrichment analysis in Dahu skin-specific DEGs.
ID	Description	GeneRatio	BgRatio	pvalue	p.adjust	qvalue	geneID	Count
GO:0030198	extracellular matrix organization	100/2494	305/12872	1.3759106988813e-08	3.99151693745465e-05	3.77940944076921e-05	SERPINE1/TTR/ITGA8/PECAM1/ADAMTS4/CSGALNACT1/TGFB2/JAM2/TNFRSF1B/COL28A1/COMP/LAMC3/BGN/LUM/HAPLN2/ELN/COL4A2/RAMP2/ITGA9/MMP17/LOX/FOXC2/ELF3/FBLN5/TIMP1/EFEMP2/MFAP2/ICAM3/PDGFRA/THBS1/MMP28/DDR2/FBLN2/SFRP2/COL14A1/COL6A2/CRISPLD2/SPOCK2/MATN1/EGFLAM/MFAP4/LOXL2/KIF9/POMT1/HTRA1/FAP/VCAN/APBB2/TIMP2/PHLDB2/PTK2/NFKB2/FN1/TGFB1/LAMB2/FOXC1/OLFML2A/DCN/GREM1/PLOD3/SPARC/PRDX4/CCDC80/MMP2/P4HA1/I…	100
GO:0043062	extracellular structure organization	100/2494	305/12872	1.3759106988813e-08	3.99151693745465e-05	3.77940944076921e-05	SERPINE1/TTR/ITGA8/PECAM1/ADAMTS4/CSGALNACT1/TGFB2/JAM2/TNFRSF1B/COL28A1/COMP/LAMC3/BGN/LUM/HAPLN2/ELN/COL4A2/RAMP2/ITGA9/MMP17/LOX/FOXC2/ELF3/FBLN5/TIMP1/EFEMP2/MFAP2/ICAM3/PDGFRA/THBS1/MMP28/DDR2/FBLN2/SFRP2/COL14A1/COL6A2/CRISPLD2/SPOCK2/MATN1/EGFLAM/MFAP4/LOXL2/KIF9/POMT1/HTRA1/FAP/VCAN/APBB2/TIMP2/PHLDB2/PTK2/NFKB2/FN1/TGFB1/LAMB2/FOXC1/OLFML2A/DCN/GREM1/PLOD3/SPARC/PRDX4/CCDC80/MMP2/P4HA1/I…	100
GO:1901342	regulation of vasculature development	88/2494	271/12872	1.64662571186736e-07	0.000318457412675147	0.000301534722464412	THBS4/SERPINE1/MMRN2/TMEM100/ECSCR/MEOX2/GATA6/DLL4/CDH5/CXCR4/RHOJ/ADGRA2/TGFB2/HGF/CD34/SOD2/CXCL8/TNFAIP3/HHEX/PDGFD/KLF2/TEK/COL4A2/GPR4/RAMP2/TIE1/BMP4/WNT5A/FOXC2/LRG1/NPR1/PLXND1/ERAP1/THBS1/EMC10/SFRP2/HEY2/AGTR1/PTGS2/BTG1/CTH/NRP1/MTDH/CX3CL1/FOXC1/DCN/PTPRM/SPARC/RAP1A/SFRP1/RNH1/GPNMB/ITGA5/RHOB/ETS1/RRAS/ITGB1/MAP3K3/EFNA1/STAT3/ROCK1/HYAL1/EFNB2/MAPK7/ISM1/ITGB2/GRN/IL1B/E2F2/SP1/NG…	88
GO:0048514	blood vessel morphogenesis	142/2494	498/12872	3.30726731592579e-07	0.000479719124175036	0.000454227055837281	THBS4/SERPINE1/RAMP1/LEF1/MMRN2/TMEM100/SOX17/HAND2/PRRX1/PECAM1/ECSCR/MEOX2/S1PR1/GATA6/DLL4/CLEC14A/CDH5/CDH13/CXCR4/RHOJ/ADGRA2/TGFB2/HGF/CD34/APOD/CXCL8/TNFAIP3/WNT11/COMP/HHEX/ANGPT1/KLF2/ACKR3/NR2F2/TEK/COL4A2/GPR4/RAMP2/HOXB3/TIE1/BMP4/WNT5A/ARHGAP24/THY1/LOX/FOXC2/LRG1/TBX1/NPR1/PLXND1/PDGFRA/ERAP1/FMNL3/THBS1/EMC10/SFRP2/HEY2/AGTR1/LOXL2/PTGS2/HPGD/FAP/BTG1/FLT4/BAX/CITED1/PTK2/EPGN/FN1/…	142
GO:0045765	regulation of angiogenesis	78/2494	240/12872	7.88746391362392e-07	0.000903689764486235	0.000855668078313043	THBS4/SERPINE1/MMRN2/ECSCR/MEOX2/GATA6/DLL4/CDH5/CXCR4/RHOJ/ADGRA2/TGFB2/HGF/CD34/CXCL8/TNFAIP3/HHEX/KLF2/TEK/COL4A2/GPR4/RAMP2/TIE1/WNT5A/FOXC2/LRG1/NPR1/PLXND1/ERAP1/THBS1/EMC10/SFRP2/AGTR1/PTGS2/BTG1/NRP1/MTDH/CX3CL1/FOXC1/DCN/PTPRM/SPARC/SFRP1/RNH1/GPNMB/ITGA5/RHOB/ETS1/RRAS/ITGB1/MAP3K3/EFNA1/STAT3/ROCK1/HYAL1/MAPK7/ISM1/ITGB2/GRN/IL1B/E2F2/SP1/NGFR/HIPK2/TERT/ANGPTL4/HDAC5/RGCC/GAB1/BRCA1/G…	78
GO:0001525	angiogenesis	121/2494	417/12872	9.3452922904471e-07	0.000903689764486235	0.000855668078313043	THBS4/SERPINE1/RAMP1/LEF1/MMRN2/TMEM100/SOX17/HAND2/PECAM1/ECSCR/MEOX2/S1PR1/GATA6/DLL4/CLEC14A/CDH5/CDH13/CXCR4/RHOJ/ADGRA2/TGFB2/HGF/CD34/APOD/CXCL8/TNFAIP3/HHEX/ANGPT1/KLF2/ACKR3/TEK/COL4A2/GPR4/RAMP2/HOXB3/TIE1/BMP4/WNT5A/ARHGAP24/THY1/FOXC2/LRG1/TBX1/NPR1/PLXND1/PDGFRA/ERAP1/FMNL3/THBS1/EMC10/SFRP2/AGTR1/LOXL2/PTGS2/FAP/BTG1/FLT4/PTK2/EPGN/FN1/NRP1/GPX1/FZD5/MTDH/CX3CL1/FOXC1/DCN/GREM1/TAL1/…	121
GO:1904018	positive regulation of vasculature development	55/2494	158/12872	3.27491116838494e-06	0.00271443351413849	0.00257018968237609	SERPINE1/TMEM100/GATA6/CDH5/CXCR4/RHOJ/HGF/CD34/SOD2/CXCL8/PDGFD/TEK/RAMP2/TIE1/WNT5A/FOXC2/LRG1/ERAP1/THBS1/EMC10/SFRP2/AGTR1/PTGS2/BTG1/CTH/NRP1/MTDH/CX3CL1/RAP1A/ITGA5/RHOB/ETS1/RRAS/ITGB1/MAP3K3/STAT3/HYAL1/EFNB2/ITGB2/GRN/IL1B/SP1/KIT/HIPK2/TERT/ANGPTL4/GAB1/BRCA1/SERPINB7/GHRL/APLNR/ADAM12/CTSH/ADM2/ISL1	55
GO:0050673	epithelial cell proliferation	95/2494	320/12872	4.82248327928074e-06	0.00317178560256935	0.00300323827714753	THBS4/CDKN1C/FZD7/DLL4/CDH13/TGFB2/CCL5/WFDC1/GDF5/HGF/BMP2/CD34/PURA/TNFAIP3/FOXP2/EDNRB/NR2F2/TEK/BMP4/WNT5A/B2M/LRG1/IFT74/TBX1/LIMS2/THBS1/EMC10/SFRP2/MEF2C/AGTR1/AREG/IGFBP3/OSR1/KLF9/IGFBP4/LOXL2/ALDH1A2/HTRA1/ATOH8/FAP/FLT4/BAX/EPGN/NRP1/GPX1/TGFB1/IFT122/IFT57/PTPRM/SPARC/OSR2/SFRP1/AIMP1/LGR4/STAT3/MARVELD3/HYAL1/EFNB2/CCL26/APOE/RIDA/CDKN1B/RPS6KA1/MAGED1/GRN/HES1/CCND1/DLX6/PRKDC/SDR16…	95
GO:0043542	endothelial cell migration	57/2494	168/12872	5.42514991058026e-06	0.00317178560256935	0.00300323827714753	MMRN2/PECAM1/MEOX2/DLL4/CLEC14A/CDH13/RHOJ/ADGRA2/ANGPT1/NR2F2/TEK/BMP4/WNT5A/FOXC2/PLXND1/THBS1/EMC10/MEF2C/LOXL2/PTGS2/ATOH8/FAP/FLT4/PTK2/NRP1/GPX1/PLPP3/TGFB1/RAB13/FOXP1/DCN/GREM1/PTPRM/SPARC/RHOB/ETS1/ITGB1/MAP3K3/EFNA1/EFNB2/APOE/ITGB2/GRN/PTP4A3/SP1/MAP2K3/SH3BP1/HDAC5/SCARB1/DPP4/RGCC/S100A2/GPLD1/EGR3/AMOT/ADGRB1/TDGF1	57
GO:0090130	tissue migration	76/2494	243/12872	5.46671079381137e-06	0.00317178560256935	0.00300323827714753	MMRN2/KRT16/PECAM1/MEOX2/DLL4/CLEC14A/CDH13/RHOJ/ADGRA2/TGFB2/ACTA2/ANGPT1/NR2F2/TEK/BMP4/WNT5A/FOXC2/ZEB2/PLXND1/THBS1/EMC10/MEF2C/LOXL2/PTGS2/ATOH8/FAP/FLT4/PTK2/NRP1/GPX1/PLPP3/TGFB1/RAB13/FOXP1/CORO1C/DCN/GREM1/PTPRM/SPARC/RHOB/ETS1/ITGB1/MAP3K3/EFNA1/MARVELD3/HYAL1/GLIPR2/EFNB2/APOE/ITGB2/GRN/PTP4A3/IQSEC1/GRHL2/SP1/MAP2K3/KANK1/KIT/SH3BP1/DOCK5/HDAC5/PTPN11/ANLN/SCARB1/DPP4/RGCC/HBEGF/PPARD…	76
GO:0090132	epithelium migration	75/2494	240/12872	6.49792637283854e-06	0.00342736080138266	0.00324523231960233	MMRN2/KRT16/PECAM1/MEOX2/DLL4/CLEC14A/CDH13/RHOJ/ADGRA2/TGFB2/ANGPT1/NR2F2/TEK/BMP4/WNT5A/FOXC2/ZEB2/PLXND1/THBS1/EMC10/MEF2C/LOXL2/PTGS2/ATOH8/FAP/FLT4/PTK2/NRP1/GPX1/PLPP3/TGFB1/RAB13/FOXP1/CORO1C/DCN/GREM1/PTPRM/SPARC/RHOB/ETS1/ITGB1/MAP3K3/EFNA1/MARVELD3/HYAL1/GLIPR2/EFNB2/APOE/ITGB2/GRN/PTP4A3/IQSEC1/GRHL2/SP1/MAP2K3/KANK1/KIT/SH3BP1/DOCK5/HDAC5/PTPN11/ANLN/SCARB1/DPP4/RGCC/HBEGF/PPARD/S100A…	75
GO:0010631	epithelial cell migration	74/2494	237/12872	7.72317920424683e-06	0.00373415714525334	0.003535725637453	MMRN2/KRT16/PECAM1/MEOX2/DLL4/CLEC14A/CDH13/RHOJ/ADGRA2/TGFB2/ANGPT1/NR2F2/TEK/BMP4/WNT5A/FOXC2/ZEB2/PLXND1/THBS1/EMC10/MEF2C/LOXL2/PTGS2/ATOH8/FAP/FLT4/PTK2/NRP1/GPX1/PLPP3/TGFB1/RAB13/FOXP1/CORO1C/DCN/GREM1/PTPRM/SPARC/RHOB/ETS1/ITGB1/MAP3K3/EFNA1/MARVELD3/HYAL1/GLIPR2/EFNB2/APOE/ITGB2/GRN/PTP4A3/IQSEC1/SP1/MAP2K3/KANK1/KIT/SH3BP1/DOCK5/HDAC5/PTPN11/ANLN/SCARB1/DPP4/RGCC/HBEGF/PPARD/S100A2/MCC/…	74
GO:0050680	negative regulation of epithelial cell proliferation	40/2494	110/12872	2.17860459042526e-05	0.00972327987203643	0.00920658895338416	CDKN1C/DLL4/TGFB2/WFDC1/GDF5/NR2F2/BMP4/WNT5A/B2M/IFT74/LIMS2/THBS1/SFRP2/MEF2C/KLF9/ATOH8/TGFB1/IFT122/IFT57/PTPRM/SPARC/SFRP1/AIMP1/MARVELD3/EFNB2/APOE/RIDA/CDKN1B/MAGED1/NGFR/GJA1/CDK6/RGCC/PPARD/RGN/MCC/GHRL/EREG/KRT4/ISL1	40
GO:0045766	positive regulation of angiogenesis	47/2494	139/12872	3.86194240905879e-05	0.0160049927552565	0.0151544943104344	SERPINE1/GATA6/CDH5/CXCR4/RHOJ/HGF/CD34/CXCL8/TEK/RAMP2/TIE1/WNT5A/FOXC2/LRG1/ERAP1/THBS1/EMC10/SFRP2/AGTR1/PTGS2/BTG1/NRP1/MTDH/CX3CL1/ITGA5/RHOB/ETS1/RRAS/ITGB1/MAP3K3/STAT3/HYAL1/ITGB2/GRN/IL1B/SP1/HIPK2/TERT/ANGPTL4/GAB1/BRCA1/GHRL/APLNR/ADAM12/CTSH/ADM2/ISL1	47
GO:0050678	regulation of epithelial cell proliferation	80/2494	273/12872	4.36569593779669e-05	0.0168865118873976	0.0159891698942884	THBS4/CDKN1C/FZD7/DLL4/CDH13/TGFB2/CCL5/WFDC1/GDF5/BMP2/TNFAIP3/FOXP2/EDNRB/NR2F2/TEK/BMP4/WNT5A/B2M/LRG1/IFT74/TBX1/LIMS2/THBS1/EMC10/SFRP2/MEF2C/AGTR1/AREG/OSR1/KLF9/ALDH1A2/HTRA1/ATOH8/FLT4/BAX/EPGN/NRP1/GPX1/TGFB1/IFT122/IFT57/PTPRM/SPARC/OSR2/SFRP1/AIMP1/STAT3/MARVELD3/HYAL1/EFNB2/CCL26/APOE/RIDA/CDKN1B/MAGED1/GRN/HES1/CCND1/DLX6/PRKDC/SP1/NGFR/GJA1/CDK6/RGCC/PPARD/TGFA/ESRP2/RGN/MCC/GHRL/AP…	80
GO:0055123	digestive system development	44/2494	129/12872	5.31808701409749e-05	0.019284713034871	0.0182599316622203	AGR2/PTK6/IGF2/SOX17/AHI1/CDKN1C/HLX/GATA6/TGFB2/ADA/RET/CXCL8/WNT11/EDNRB/PKDCC/BMP4/WNT5A/SOX10/TGFB3/ASS1/PDGFRA/CLMP/SFRP2/PCSK5/RBPMS2/ALDH1A2/RARRES2/TGFB1/SFRP1/LGR4/NPY/HES1/YIPF6/HIP1R/KIT/GLI2/BBS7/RARB/CCDC39/CCNB1/PRDM1/STRA6/SPDEF/NKX3-2	44
GO:0048565	digestive tract development	41/2494	118/12872	5.85649247077632e-05	0.0199878643032025	0.0189257177739824	AGR2/PTK6/SOX17/AHI1/HLX/GATA6/TGFB2/ADA/RET/CXCL8/WNT11/EDNRB/PKDCC/BMP4/WNT5A/SOX10/TGFB3/ASS1/PDGFRA/CLMP/SFRP2/PCSK5/RBPMS2/ALDH1A2/RARRES2/TGFB1/SFRP1/LGR4/NPY/HES1/YIPF6/KIT/GLI2/BBS7/RARB/CCDC39/CCNB1/PRDM1/STRA6/SPDEF/NKX3-2	41
GO:0019372	lipoxygenase pathway	10/2494	15/12872	8.43578459376177e-05	0.0255168649392238	0.0241609096895461	GPX4/PTGS2/HPGD/GPX1/LTC4S/PLA2G3/ALOX15B/ALOXE3/ALOX12B/PON3	10
GO:0009952	anterior/posterior pattern specification	60/2494	195/12872	8.6150311890147e-05	0.0255168649392238	0.0241609096895461	LEF1/SOX17/MEOX2/HOXC13/MEOX1/SEMA3C/HOXB7/BMP2/HOXD8/HHEX/NR2F2/HOXB3/BMP4/WNT5A/FOXC2/TCAP/TBX1/ZEB2/HOXD9/SFRP2/HEY2/PCSK5/PBX3/OSR1/ZBTB16/TMED2/HOXC10/ALDH1A2/HOXD10/HES6/RNF2/FZD5/TSHZ1/FOXC1/MSX1/BPTF/SFRP1/PLD6/FUZ/BHLHE41/ATP6AP2/HOXC11/HES1/TBX3/AURKA/TBX6/PRKDC/KAT2A/HIPK2/BTG2/GLI2/GDF11/TCF15/HOXC6/XRCC2/PALB2/HOXA9/HELT/HOXA10/TDGF1	60
GO:0061437	renal system vasculature development	14/2494	26/12872	9.23568017448639e-05	0.0255168649392238	0.0241609096895461	PECAM1/CD34/ACTA2/PDGFD/ANGPT1/TEK/GPR4/BMP4/FOXC2/PDGFRA/OSR1/NRP1/HES1/SERPINB7	14
GO:0061440	kidney vasculature development	14/2494	26/12872	9.23568017448639e-05	0.0255168649392238	0.0241609096895461	PECAM1/CD34/ACTA2/PDGFD/ANGPT1/TEK/GPR4/BMP4/FOXC2/PDGFRA/OSR1/NRP1/HES1/SERPINB7	14
GO:0140014	mitotic nuclear division	70/2494	237/12872	9.78627465525575e-05	0.0258090752499063	0.0244375920697511	NSL1/IGF2/CDKN1C/MZT1/BMP4/EPS8/ANAPC11/NDE1/CHMP2B/EPGN/TGFB1/CCDC8/IK/PPP1R9B/KIF20B/PIBF1/DIS3L2/CDKN1B/AURKAIP1/IL1B/NSMCE2/SMC2/AURKA/CENPE/MYBL2/SGO1/CEP192/CDCA8/NCAPH/NDC80/CHEK1/RACGAP1/SLF1/CDC26/ANLN/PTTG1/TRIP13/RGCC/KIFC1/KIF2C/TGFA/CENPK/ZWINT/CHEK2/MTBP/CDC6/MIS12/TTK/NCAPG/ANAPC1/SPAG5/DLGAP5/CCNB1/CDCA5/DSN1/KIF14/KIF11/KIF18B/CHMP4A/EREG/L3MBTL1/KNTC1/MKI67/NUF2/BTC/GEN1/AURKB/C…	70
GO:0001501	skeletal system development	120/2494	456/12872	0.000141987060965128	0.0342985529642429	0.0324759425824822	PRKRA/HAPLN3/IGF2/HOXD1/HAND2/CDKN1C/PRRX1/ADAMTS4/FLI1/CSGALNACT1/TGFB2/SCARA3/TMEM119/HOXB7/GDF5/BMP2/HOXD8/WNT11/COMP/LUM/HAPLN2/TEK/PKDCC/HOXB3/BMP4/WNT5A/ZEB1/MAF/LOX/FOXC2/PTH1R/TGFB3/TIMP1/TBX1/SP5/TBX15/PDGFRA/HYAL2/SUFU/HOXD9/SFRP2/COL14A1/COL6A2/MEF2C/MATN1/PCSK5/OSR1/ZBTB16/LOXL2/HOXC10/PIP4K2A/VCAN/HOXD10/ADAMTS7/NPR3/EXT1/TGFB1/FOXP1/INSIG1/SLC39A1/FOXC1/MSX1/BBX/NAB1/GREM1/TAL1/SPAR…	120
GO:0007389	pattern specification process	107/2494	399/12872	0.000147460003904553	0.0342985529642429	0.0324759425824822	LHX2/LEF1/SOX17/AHI1/HAND2/MEOX2/DLL4/HOXC13/MEOX1/MNS1/SEMA3C/MID1/HOXB7/BMP2/HOXD8/HHEX/DRC1/NR2F2/HOXB3/CXXC4/BMP4/WNT5A/ZEB1/FOXC2/TCAP/IFT74/TBX1/ZEB2/BICC1/IRX1/SUFU/DYNC2H1/HOXD9/SFRP2/MEF2C/HEY2/PCSK5/IRX4/PBX3/OSR1/ZBTB16/TMED2/HOXC10/ALDH1A2/HOXD10/HES6/CITED1/RNF2/NRP1/FBXL15/IFT122/FZD5/TSHZ1/GORAB/FOXC1/MSX1/IFT57/BPTF/GREM1/AIDA/SFRP1/PLD6/MAFB/BMI1/FUZ/SPRY1/ALG5/BHLHE41/CCDC151/AT…	107
GO:0072012	glomerulus vasculature development	13/2494	24/12872	0.00015252363990872	0.0342985529642429	0.0324759425824822	PECAM1/CD34/ACTA2/PDGFD/ANGPT1/TEK/GPR4/BMP4/FOXC2/PDGFRA/OSR1/HES1/SERPINB7	13
GO:0001667	ameboidal-type cell migration	92/2494	334/12872	0.000153699134276166	0.0342985529642429	0.0324759425824822	MMRN2/SOX17/HAND2/KRT16/PECAM1/MEOX2/NRTN/DLL4/CLEC14A/CDH13/RHOJ/ADGRA2/SEMA3C/TGFB2/CYGB/SEMA3G/RET/WNT11/EDNRB/ANGPT1/NR2F2/TEK/BMP4/WNT5A/FOXC2/SOX10/TIMP1/TBX1/ZEB2/PLXND1/HYAL2/THBS1/EMC10/DDR2/MEF2C/LOXL2/PTGS2/ATOH8/FAP/FLT4/AKAP12/PTK2/FN1/NRP1/GPX1/PLPP3/TGFB1/RAB13/FOXP1/CORO1C/DCN/GREM1/PTPRM/SPARC/RHOB/ETS1/ITGB1/MAP3K3/EFNA1/MARVELD3/HYAL1/GLIPR2/EFNB2/APOE/ITGB2/GRN/PTP4A3/FER/IQSE…	92
GO:0048762	mesenchymal cell differentiation	58/2494	191/12872	0.000166522128675007	0.0357837552063849	0.0338822218150044	LEF1/TMEM100/HAND2/OLFM1/NRTN/BAMBI/SEMA3C/TGFB2/HGF/SEMA3G/BMP2/S100A4/RET/WNT11/EDNRB/BMP4/WNT5A/FOXC2/SOX10/TGFB3/TBX1/ZEB2/TGFB1I1/SFRP2/MEF2C/HEY2/OSR1/LOXL2/DAB2/ALDH1A2/PHLDB2/FN1/NRP1/TGFB1/CORO1C/FOXC1/MSX1/GREM1/SFRP1/EFNA1/GLIPR2/LOXL3/FUZ/SPRY1/HES1/IL1B/EZH2/KBTBD8/USF3/TRIM62/DDX17/FAM83D/AKNA/RGCC/WNT10A/VASN/TIAM1/ISL1	58
GO:0048736	appendage development	50/2494	159/12872	0.000179837862200715	0.0359799750513293	0.0340680146216165	LEF1/HAND2/PRRX1/MEOX2/HOXC13/SEMA3C/TGFB2/GDF5/COMP/NR2F2/PKDCC/BMP4/WNT5A/ECE1/DYNC2H1/HOXD9/SFRP2/PCSK5/OSR1/ZBTB16/HOXC10/ALDH1A2/BAX/HOXD10/IFT122/SLC39A1/MSX1/GREM1/WNT9A/OSR2/CHST11/HOXC11/TBX3/RARA/DLX6/GRHL2/RPGRIP1L/GJA1/KAT2A/BMPR1B/SMOC1/KREMEN2/GLI2/BBS7/RARB/HOXA9/PITX1/FMN1/HOXA10/TBC1D32	50
GO:0060173	limb development	50/2494	159/12872	0.000179837862200715	0.0359799750513293	0.0340680146216165	LEF1/HAND2/PRRX1/MEOX2/HOXC13/SEMA3C/TGFB2/GDF5/COMP/NR2F2/PKDCC/BMP4/WNT5A/ECE1/DYNC2H1/HOXD9/SFRP2/PCSK5/OSR1/ZBTB16/HOXC10/ALDH1A2/BAX/HOXD10/IFT122/SLC39A1/MSX1/GREM1/WNT9A/OSR2/CHST11/HOXC11/TBX3/RARA/DLX6/GRHL2/RPGRIP1L/GJA1/KAT2A/BMPR1B/SMOC1/KREMEN2/GLI2/BBS7/RARB/HOXA9/PITX1/FMN1/HOXA10/TBC1D32	50
GO:0010718	positive regulation of epithelial to mesenchymal transition	18/2494	40/12872	0.000196228892272816	0.0379506677655625	0.0359339855709412	LEF1/OLFM1/BAMBI/TGFB2/BMP2/BMP4/TGFB3/TGFB1I1/LOXL2/DAB2/TGFB1/FOXC1/GLIPR2/IL1B/EZH2/RGCC/TIAM1/ISL1	18
GO:0043588	skin development	67/2494	230/12872	0.000212849287828911	0.0398371473543014	0.0377202184441117	INHBA/LHX2/KRT25/KRT71/KRT16/KRT17/KRT27/LDB2/HOXC13/TGFB2/PRR9/COMP/WNT5A/IFT74/KRT36/FST/SUFU/DACT2/SHARPIN/GORAB/FOXC1/LGR4/AQP3/ROCK1/GAL/FUZ/CTSV/KRT8/GRHL2/LTB/PKP3/KLK5/ALOX15B/CLDN4/KRT10/KRT80/TCF15/ALOXE3/LATS1/ZDHHC21/PPL/WNT10A/PRSS8/KRT78/SCEL/DNASE1L2/ALOX12B/GRHL3/ABCA12/ELOVL1/ASH1L/TGM1/TRIM16/GRHL1/IVL/EREG/CASP14/PI3/MYSM1/SERPINB13/CDSN/KRT3/ACER1/KRT23/KRT4/ASPRV1/KRT18	67
GO:0003002	regionalization	86/2494	312/12872	0.000242212926437442	0.0427653309426075	0.040492799613467	LHX2/LEF1/SOX17/AHI1/MEOX2/DLL4/HOXC13/MEOX1/MNS1/SEMA3C/HOXB7/BMP2/HOXD8/HHEX/NR2F2/HOXB3/CXXC4/BMP4/WNT5A/FOXC2/TCAP/TBX1/ZEB2/IRX1/SUFU/DYNC2H1/HOXD9/SFRP2/MEF2C/HEY2/PCSK5/PBX3/OSR1/ZBTB16/TMED2/HOXC10/ALDH1A2/HOXD10/HES6/RNF2/NRP1/FBXL15/IFT122/FZD5/TSHZ1/GORAB/FOXC1/MSX1/IFT57/BPTF/GREM1/AIDA/SFRP1/PLD6/MAFB/BMI1/FUZ/SPRY1/BHLHE41/ATP6AP2/HOXC11/HES1/TBX3/AURKA/TBX6/C1QA/PRKDC/RPGRIP1L/WNT8…	86
GO:0001837	epithelial to mesenchymal transition	40/2494	121/12872	0.000243236111876258	0.0427653309426075	0.040492799613467	LEF1/TMEM100/OLFM1/BAMBI/TGFB2/HGF/BMP2/S100A4/WNT11/BMP4/WNT5A/TGFB3/TGFB1I1/SFRP2/HEY2/LOXL2/DAB2/PHLDB2/TGFB1/FOXC1/MSX1/GREM1/SFRP1/EFNA1/GLIPR2/LOXL3/FUZ/SPRY1/IL1B/EZH2/KBTBD8/USF3/TRIM62/DDX17/FAM83D/AKNA/RGCC/VASN/TIAM1/ISL1	40
GO:0045444	fat cell differentiation	56/2494	186/12872	0.000272950105224101	0.0465781326620656	0.0441029906862099	WIF1/SH2B2/CCDC85B/BMP2/WNT5A/TMEM64/ARL4A/LRG1/TRIB3/INHBB/ERAP1/PER2/TGFB1I1/LRRC8C/SFRP2/ADIRF/STK3/PLCB1/ZBTB16/RETN/PTGS2/SOCS1/FOXO1/RARRES2/NR4A2/GPX1/AAMDC/TGFB1/INSIG1/GNB3/SFRP1/FTO/RORC/ZNF516/BSCL2/BBS9/ADGRF5/RGS2/CTBP1/HES1/CLIP3/CCND1/TRPM4/ATF5/BBS7/ALOXE3/OSBPL11/CEBPA/NAPEPLD/WNT5B/PPARD/ZBTB7C/DLK2/RORA/TRIO/ADIPOQ	56
