# Supplementary material for: An RNA-Seq analysis of coronavirus in the skin of the Pangolin
Source: Sci Rep. 2024 Jan 9;14:910. doi: 10.1038/s41598-024-51261-x (PMC10776870; doi:10.1038/s41598-024-51261-x)
Supplement: Supplementary file 9 — Supplementary Table S7. [file 41598_2024_51261_MOESM9_ESM.xlsx]

## Sheet: Table S7
Table S7. Interferon-signalling pathway-related gene expression profiles in Dahu skin and human lungs.
	hControl	hCoV+	pControl	pCoV+
AAAS	0.976624	1.52832	1.37087	1.38231
ABCE1	1.08621	0.953928	1.53099	1.44954
ADAR	1.38124	1.5957	1.55773	1.14464
ARIH1	0	0	0.890583	1.14913
B2M	0	0	2.45252	3.07589
BST2	2.15633	2.16302	1.24567	1.68101
CAMK2D	0.765546	0.868801	0.910228	1.26192
CAMK2G	0.668066	0.646955	1.19904	1.19488
CD44	2.22676	2.35784	2.55597	2.84437
DDX58	0.243939	0.196767	0.896201	1.16242
EGR1	2.44014	1.37576	0.883469	1.02181
EIF2AK2	0.644686	2.23513	1.15751	0.94737
EIF4A1	0	0	2.77255	2.71688
EIF4A2	2.21412	1.66176	1.94015	1.98668
EIF4A3	1.90606	1.41414	1.89322	2.20302
EIF4E	0	0	1.69487	1.7825
EIF4E2	1.54374	1.16467e-05	1.55535	1.68848
EIF4G1	2.09293	1.66583	2.03931	1.87437
EIF4G2	2.10628	1.8906	2.25495	2.08483
EIF4G3	0.753716	0.910381	0.977366	1.11278
FCGR1A	0.574498	1.61717	0	0
FLNA	2.44979	1.45896	1.98788	1.98063
FLNB	1.69741	1.49187	1.30797	1.30859
GBP1	0.407365	2.61946	0	0
GBP3	0.920442	2.30807	0	0
GBP4	1.16299	2.17935	0	0
GBP5	0.612446	2.18426	0	0
HERC5	0.510381	1.8929	0	0
HLA-A	1.89994	1.38107	0	0
HLA-B	1.01146	1.53898	0	0
HLA-DQA1	0	2.59281	0	0
HLA-DQB1	0	1.50424	0	0
HLA-DRB3	1.3625	0.452856	0	0
ICAM1	2.47822	2.50636	0	0
IFI30	2.52315	3.17554	1.53245	1.27655
IFI35	1.44454	1.56085	1.06042	1.06114
IFI6	2.02972	4.17436	1.95464	2.31635
IFIT1	0.731662	2.5917	0	0
IFIT2	0.939541	2.71725	0.283178	0.900833
IFIT3	1.34294	3.09573	1.05846	1.2207
IFIT5	0.851552	1.88196	0.798585	1.00939
IFITM1	2.5098	3.9415	0	0
IFITM2	2.82578	4.72786	0	0
IFITM3	1.46211	3.69151	0	0
IFNA6	0	1.18482	0	0
IFNAR2	0.941415	0.791335	0.864491	1.05597
IFNGR1	1.81502	1.56433	1.02493	1.25228
IFNGR2	0.759928	0	1.36144	1.55292
IP6K2	1.65041	1.24296	0.78454	0.924661
IRF1	2.25915	2.09297	0.922549	1.46765
IRF2	1.22473	1.83327	1.08244	1.35851
IRF3	1.48109	1.53077	1.57348	1.40515
IRF5	0.543322	1.27057	1.11137	0.608027
IRF6	0.627928	0.69274	1.76079	2.05753
IRF7	0	0	0.978167	1.19171
IRF9	0	0	1.23762	1.09497
ISG15	2.16896	3.70692	0.0540988	0.915314
ISG20	2.36262	2.37675	1.29847	1.06068
JAK1	1.69774	1.62517	1.61306	1.75217
KPNA1	1.03889	0.927916	1.23653	1.46972
KPNA2	1.27705	1.46556	1.59403	1.52148
KPNA3	0.920775	0.844992	1.31508	1.45532
KPNA4	1.05466	0.629807	1.52776	1.72671
KPNB1	1.3108	1.72578	1.60424	1.63421
MAPK3	1.57724	0.811901	1.88528	1.74551
MID1	0.574137	0.910134	0.459319	1.11835
MX1	1.35919	2.89274	1.34564	1.64916
MX2	0.981816	2.71792	0	0
NUP153	1.25334	0.713412	0	0
NUP160	0.102427	0	1.26056	0.875329
NUP188	0.914015	0.0610187	1.09306	1.18115
NUP205	0.674804	0.437686	1.21083	1.10314
NUP214	0.880017	0.796078	1.1846	1.00214
NUP35	0.933106	1.24199	1.42284	1.43893
NUP43	0.407092	0.763294	1.24285	1.35338
NUP50	0.893369	0.890499	1.39212	1.45528
NUP54	1.07838	0.869645	1.262	1.26801
NUP58	1.05265	0.531803	1.14817	1.26811
NUP62	0	0	1.26532	1.34564
NUP85	1.19353	0.969315	1.40992	1.40359
NUP88	1.0634	0.807394	0	0
NUP93	1.02621	0.72005	1.30103	1.3468
NUP98	1.50821	1.1601	1.35973	1.54871
OAS1	1.09367	2.95965	0	0
OAS2	1.21787	2.97247	1.23279	1.23827
OAS3	0.844752	2.70742	0	0
OASL	1.05019	2.25779	0	0
PIAS1	0.707585	0.482409	1.16798	1.14489
PIN1	1.6093	1.30186	1.71224	1.93849
PLCG1	1.05128	0.103287	1.3521	1.34441
PML	1.32624	2.1091	0.963376	0.815048
PPM1B	1.01584	0.755433	1.29234	1.40475
PRKCD	1.13129	1.04716	1.09743	1.03067
PTAFR	0.756568	1.05814	0.297021	0.469981
PTPN1	1.65861	0.891775	1.41372	1.36737
PTPN11	1.06364	0.702594	1.40337	1.02508
PTPN2	1.47059	1.66774	0	0
PTPN6	1.26346	1.98252	0.607683	0.635111
RAE1	1.2094	0.753236	1.77925	1.76537
RANBP2	1.17104	0.860498	0	0
RNASEL	0.332204	0.421048	1.12687	0.870688
RPS27A	3.03893	3.03198	3.2859	3.43259
RSAD2	1.17529	2.49463	0.113237	0.690251
SAMHD1	1.17046	1.62206	0.666502	0.489739
SEC13	1.85977	1.38974	1.75498	1.71825
SEH1L	1.17416	0.677881	1.42551	1.47406
SOCS1	1.2559	1.96249	0.411527	0.767367
SOCS3	2.43148	2.5263	0.740474	1.00853
STAT1	1.3318	2.24287	1.18276	1.18084
STAT2	1.14187	1.83712	1.29368	1.50652
SUMO1	0.811905	1.36599	1.84444	2.10945
TPR	0	0	1.57879	1.43077
TRIM14	0.814214	1.26859	0.907493	0.728351
TRIM21	1.18561	2.08968	0	0
TRIM22	1.43892	2.46613	0	0
TRIM25	0	0	1.13515	1.28147
TRIM26	0	0	1.06078	1.08885
TRIM29	1.21611	0	2.7179	3.04708
TRIM3	0.75147	0.315985	0.944279	1.13207
TRIM38	0.80385	1.89428	0.746861	0.658823
TRIM5	0.754374	1.51065	0	0
TRIM68	0.402475	0.500225	1.18774	0.772147
TRIM8	1.15362	1.25682	1.18259	1.49851
TYK2	1.03207	1.23136	1.18796	0.930769
UBA52	2.66492	3.15018	3.13656	3.45555
UBB	2.91646	2.51733	2.50506	2.27046
UBC	2.86417	2.19833	2.42555	2.17517
UBE2E1	1.66761	2.0917	0	0
UBE2L6	1.85074	2.75384	0	0
VCAM1	1.56231	1.78053	0.627595	0.89908
XAF1	1.32497	2.14193	0	0
