# Supplementary material for: An RNA-Seq analysis of coronavirus in the skin of the Pangolin
Source: Sci Rep. 2024 Jan 9;14:910. doi: 10.1038/s41598-024-51261-x (PMC10776870; doi:10.1038/s41598-024-51261-x)
Supplement: Supplementary file 10 — Supplementary Table S8. [file 41598_2024_51261_MOESM10_ESM.xlsx]

## Sheet: Table S8
Table S8. ERV genes in the pangolin genome.
Gene ID	Chromosomal Location	BLAST e-value	BLAST Bitscore	Protein Name	UniProt Unique Identifier	Uniprot Entry Name	Organism Name	Organism Identifier	Viral Gene Name
virus|sp|A1Z651|POL_XMRV6_1230	NW_016527380.1:374247-375135	3e-69	268	Gag-Pol polyprotein	A1Z651	POL_XMRV6	Xenotropic MuLV-related virus (isolate VP62)	373193	gag-pol
virus|sp|A1Z651|POL_XMRV6_1220	NW_016527448.1:92941-94369	2e-145	337	Gag-Pol polyprotein	A1Z651	POL_XMRV6	Xenotropic MuLV-related virus (isolate VP62)	373193	gag-pol
virus|sp|A1Z651|POL_XMRV6_1096	NW_016528111.1:123180-124545	0	437	Gag-Pol polyprotein	A1Z651	POL_XMRV6	Xenotropic MuLV-related virus (isolate VP62)	373193	gag-pol
virus|sp|A1Z651|POL_XMRV6_6323	NW_016528505.1:3105-4257	0	399	Gag-Pol polyprotein	A1Z651	POL_XMRV6	Xenotropic MuLV-related virus (isolate VP62)	373193	gag-pol
virus|sp|A1Z651|POL_XMRV6_5612	NW_016528552.1:160354-161494	0	257	Gag-Pol polyprotein	A1Z651	POL_XMRV6	Xenotropic MuLV-related virus (isolate VP62)	373193	gag-pol
virus|sp|A1Z651|POL_XMRV6_4564	NW_016528736.1:65334-66270	0	370	Gag-Pol polyprotein	A1Z651	POL_XMRV6	Xenotropic MuLV-related virus (isolate VP62)	373193	gag-pol
virus|sp|A1Z651|POL_XMRV6_761	NW_016529400.1:332690-441307	0	550	Gag-Pol polyprotein	A1Z651	POL_XMRV6	Xenotropic MuLV-related virus (isolate VP62)	373193	gag-pol
virus|sp|A1Z651|POL_XMRV6_3074	NW_016529752.1:146066-146591	5e-157	126	Gag-Pol polyprotein	A1Z651	POL_XMRV6	Xenotropic MuLV-related virus (isolate VP62)	373193	gag-pol
virus|sp|A1Z651|POL_XMRV6_476	NW_016530398.1:301541-302054	2e-45	172	Gag-Pol polyprotein	A1Z651	POL_XMRV6	Xenotropic MuLV-related virus (isolate VP62)	373193	gag-pol
virus|sp|A1Z651|POL_XMRV6_5577	NW_016531189.1:22181-23162	2e-75	289	Gag-Pol polyprotein	A1Z651	POL_XMRV6	Xenotropic MuLV-related virus (isolate VP62)	373193	gag-pol
virus|sp|A1Z651|POL_XMRV6_2310	NW_016531346.1:465913-468457	6e-152	543	Gag-Pol polyprotein	A1Z651	POL_XMRV6	Xenotropic MuLV-related virus (isolate VP62)	373193	gag-pol
virus|sp|A1Z651|POL_XMRV6_237	NW_016532245.1:28395-29913	0	376	Gag-Pol polyprotein	A1Z651	POL_XMRV6	Xenotropic MuLV-related virus (isolate VP62)	373193	gag-pol
virus|sp|A1Z651|POL_XMRV6_3933	NW_016532459.1:11952-12153	9e-41	74.3	Gag-Pol polyprotein	A1Z651	POL_XMRV6	Xenotropic MuLV-related virus (isolate VP62)	373193	gag-pol
virus|sp|A1Z651|POL_XMRV6_3934	NW_016532459.1:12185-12803	9e-41	72	Gag-Pol polyprotein	A1Z651	POL_XMRV6	Xenotropic MuLV-related virus (isolate VP62)	373193	gag-pol
virus|sp|A1Z651|POL_XMRV6_3935	NW_016532459.1:12807-12969	9e-41	69.3	Gag-Pol polyprotein	A1Z651	POL_XMRV6	Xenotropic MuLV-related virus (isolate VP62)	373193	gag-pol
virus|sp|A1Z651|POL_XMRV6_2277	NW_016533258.1:201440-202805	0	380	Gag-Pol polyprotein	A1Z651	POL_XMRV6	Xenotropic MuLV-related virus (isolate VP62)	373193	gag-pol
virus|sp|A1Z651|POL_XMRV6_2233	NW_016534207.1:39088-40810	1e-107	395	Gag-Pol polyprotein	A1Z651	POL_XMRV6	Xenotropic MuLV-related virus (isolate VP62)	373193	gag-pol
virus|sp|A1Z651|POL_XMRV6_6165	NW_016534383.1:299996-300218	3e-33	79	Gag-Pol polyprotein	A1Z651	POL_XMRV6	Xenotropic MuLV-related virus (isolate VP62)	373193	gag-pol
virus|sp|A1Z651|POL_XMRV6_4048	NW_016534647.1:419385-447340	0	408	Gag-Pol polyprotein	A1Z651	POL_XMRV6	Xenotropic MuLV-related virus (isolate VP62)	373193	gag-pol
virus|sp|A1Z651|POL_XMRV6_4723	NW_016535692.1:4827-5457	5e-41	174	Gag-Pol polyprotein	A1Z651	POL_XMRV6	Xenotropic MuLV-related virus (isolate VP62)	373193	gag-pol
virus|sp|A1Z651|POL_XMRV6_5723	NW_016535789.1:53139-53370	4e-13	82	Gag-Pol polyprotein	A1Z651	POL_XMRV6	Xenotropic MuLV-related virus (isolate VP62)	373193	gag-pol
virus|sp|A1Z651|POL_XMRV6_6090	NW_016535945.1:20681-21530	0	305	Gag-Pol polyprotein	A1Z651	POL_XMRV6	Xenotropic MuLV-related virus (isolate VP62)	373193	gag-pol
virus|sp|A1Z651|POL_XMRV6_2150	NW_016536849.1:17520-19674	0	620	Gag-Pol polyprotein	A1Z651	POL_XMRV6	Xenotropic MuLV-related virus (isolate VP62)	373193	gag-pol
virus|sp|A1Z651|POL_XMRV6_3661	NW_016536994.1:84232-84757	3e-92	221	Gag-Pol polyprotein	A1Z651	POL_XMRV6	Xenotropic MuLV-related virus (isolate VP62)	373193	gag-pol
virus|sp|A1Z651|POL_XMRV6_966	NW_016537262.1:35877-36030	2e-26	62.4	Gag-Pol polyprotein	A1Z651	POL_XMRV6	Xenotropic MuLV-related virus (isolate VP62)	373193	gag-pol
virus|sp|A1Z651|POL_XMRV6_968	NW_016537262.1:38104-39070	0	291	Gag-Pol polyprotein	A1Z651	POL_XMRV6	Xenotropic MuLV-related virus (isolate VP62)	373193	gag-pol
virus|sp|A1Z651|POL_XMRV6_5740	NW_016538353.1:87121-87925	0	255	Gag-Pol polyprotein	A1Z651	POL_XMRV6	Xenotropic MuLV-related virus (isolate VP62)	373193	gag-pol
virus|sp|A1Z651|POL_XMRV6_5088	NW_016538442.1:9244-45040	1e-32	101	Gag-Pol polyprotein	A1Z651	POL_XMRV6	Xenotropic MuLV-related virus (isolate VP62)	373193	gag-pol
virus|sp|A1Z651|POL_XMRV6_4151	NW_016538788.1:17181-18483	9e-108	396	Gag-Pol polyprotein	A1Z651	POL_XMRV6	Xenotropic MuLV-related virus (isolate VP62)	373193	gag-pol
virus|sp|A1Z651|POL_XMRV6_1354	NW_016539016.1:95938-99376	0	698	Gag-Pol polyprotein	A1Z651	POL_XMRV6	Xenotropic MuLV-related virus (isolate VP62)	373193	gag-pol
virus|sp|A1Z651|POL_XMRV6_1659	NW_016540230.1:8945-9404	0	163	Gag-Pol polyprotein	A1Z651	POL_XMRV6	Xenotropic MuLV-related virus (isolate VP62)	373193	gag-pol
virus|sp|A1Z651|POL_XMRV6_390	NW_016541504.1:10612-11527	6e-166	224	Gag-Pol polyprotein	A1Z651	POL_XMRV6	Xenotropic MuLV-related virus (isolate VP62)	373193	gag-pol
virus|sp|A1Z651|POL_XMRV6_5279	NW_016544953.1:90082-90448	9e-146	100	Gag-Pol polyprotein	A1Z651	POL_XMRV6	Xenotropic MuLV-related virus (isolate VP62)	373193	gag-pol
virus|sp|A1Z651|POL_XMRV6_3751	NW_016550067.1:57683-59270	2e-176	370	Gag-Pol polyprotein	A1Z651	POL_XMRV6	Xenotropic MuLV-related virus (isolate VP62)	373193	gag-pol
virus|sp|A1Z651|POL_XMRV6_3109	NW_016552090.1:1881-3210	1e-127	462	Gag-Pol polyprotein	A1Z651	POL_XMRV6	Xenotropic MuLV-related virus (isolate VP62)	373193	gag-pol
virus|sp|A1Z651|POL_XMRV6_1561	NW_016557278.1:43445-43802	6e-19	101	Gag-Pol polyprotein	A1Z651	POL_XMRV6	Xenotropic MuLV-related virus (isolate VP62)	373193	gag-pol
virus|sp|O92815|POL_WDSV_3116	NW_016527365.1:80256-80532	6e-60	82.4	Gag-Pol polyprotein	O92815	POL_WDSV	Walleye dermal sarcoma virus	39720	gag-pol
virus|sp|O92815|POL_WDSV_4391	NW_016527778.1:16409-16691	4e-61	81.6	Gag-Pol polyprotein	O92815	POL_WDSV	Walleye dermal sarcoma virus	39720	gag-pol
virus|sp|O92815|POL_WDSV_4420	NW_016527964.1:126287-126485	2e-23	65.1	Gag-Pol polyprotein	O92815	POL_WDSV	Walleye dermal sarcoma virus	39720	gag-pol
virus|sp|O92815|POL_WDSV_2682	NW_016528841.1:92115-92346	3e-78	68.2	Gag-Pol polyprotein	O92815	POL_WDSV	Walleye dermal sarcoma virus	39720	gag-pol
virus|sp|O92815|POL_WDSV_3887	NW_016529750.1:111753-112068	6e-13	81.3	Gag-Pol polyprotein	O92815	POL_WDSV	Walleye dermal sarcoma virus	39720	gag-pol
virus|sp|O92815|POL_WDSV_3773	NW_016530094.1:467150-467495	4e-16	92	Gag-Pol polyprotein	O92815	POL_WDSV	Walleye dermal sarcoma virus	39720	gag-pol
virus|sp|O92815|POL_WDSV_943	NW_016530324.1:364-766	8e-64	106	Gag-Pol polyprotein	O92815	POL_WDSV	Walleye dermal sarcoma virus	39720	gag-pol
virus|sp|O92815|POL_WDSV_6275	NW_016530542.1:6209-6878	3e-72	162	Gag-Pol polyprotein	O92815	POL_WDSV	Walleye dermal sarcoma virus	39720	gag-pol
virus|sp|O92815|POL_WDSV_2308	NW_016531346.1:168483-177803	6e-16	69.3	Gag-Pol polyprotein	O92815	POL_WDSV	Walleye dermal sarcoma virus	39720	gag-pol
virus|sp|O92815|POL_WDSV_5264	NW_016531588.1:39177-39618	2e-28	132	Gag-Pol polyprotein	O92815	POL_WDSV	Walleye dermal sarcoma virus	39720	gag-pol
virus|sp|O92815|POL_WDSV_5265	NW_016531588.1:39622-40006	1e-29	85.1	Gag-Pol polyprotein	O92815	POL_WDSV	Walleye dermal sarcoma virus	39720	gag-pol
virus|sp|O92815|POL_WDSV_5266	NW_016531588.1:40966-41188	2e-09	69.7	Gag-Pol polyprotein	O92815	POL_WDSV	Walleye dermal sarcoma virus	39720	gag-pol
virus|sp|O92815|POL_WDSV_1192	NW_016531949.1:24726-25194	2e-40	100	Gag-Pol polyprotein	O92815	POL_WDSV	Walleye dermal sarcoma virus	39720	gag-pol
virus|sp|O92815|POL_WDSV_6128	NW_016532302.1:230614-231196	1e-59	137	Gag-Pol polyprotein	O92815	POL_WDSV	Walleye dermal sarcoma virus	39720	gag-pol
virus|sp|O92815|POL_WDSV_2282	NW_016532473.1:129422-129818	3e-18	87.8	Gag-Pol polyprotein	O92815	POL_WDSV	Walleye dermal sarcoma virus	39720	gag-pol
virus|sp|O92815|POL_WDSV_2283	NW_016532473.1:143567-143906	2e-10	73.2	Gag-Pol polyprotein	O92815	POL_WDSV	Walleye dermal sarcoma virus	39720	gag-pol
virus|sp|O92815|POL_WDSV_2285	NW_016532473.1:191921-192224	3e-08	65.9	Gag-Pol polyprotein	O92815	POL_WDSV	Walleye dermal sarcoma virus	39720	gag-pol
virus|sp|O92815|POL_WDSV_4451	NW_016533141.1:39616-39973	1e-39	117	Gag-Pol polyprotein	O92815	POL_WDSV	Walleye dermal sarcoma virus	39720	gag-pol
virus|sp|O92815|POL_WDSV_4453	NW_016533141.1:99268-195526	3e-14	85.5	Gag-Pol polyprotein	O92815	POL_WDSV	Walleye dermal sarcoma virus	39720	gag-pol
virus|sp|O92815|POL_WDSV_3795	NW_016533399.1:31780-32269	2e-25	122	Gag-Pol polyprotein	O92815	POL_WDSV	Walleye dermal sarcoma virus	39720	gag-pol
virus|sp|O92815|POL_WDSV_61	NW_016533824.1:60584-60746	1e-07	63.9	Gag-Pol polyprotein	O92815	POL_WDSV	Walleye dermal sarcoma virus	39720	gag-pol
virus|sp|O92815|POL_WDSV_612	NW_016534295.1:97876-136764	2e-14	60.5	Gag-Pol polyprotein	O92815	POL_WDSV	Walleye dermal sarcoma virus	39720	gag-pol
virus|sp|O92815|POL_WDSV_5859	NW_016535133.1:193243-193486	4e-68	63.9	Gag-Pol polyprotein	O92815	POL_WDSV	Walleye dermal sarcoma virus	39720	gag-pol
virus|sp|O92815|POL_WDSV_2027	NW_016535193.1:32500-399533	1e-10	73.9	Gag-Pol polyprotein	O92815	POL_WDSV	Walleye dermal sarcoma virus	39720	gag-pol
virus|sp|O92815|POL_WDSV_4530	NW_016536082.1:1393-1792	1e-60	97.1	Gag-Pol polyprotein	O92815	POL_WDSV	Walleye dermal sarcoma virus	39720	gag-pol
virus|sp|O92815|POL_WDSV_4015	NW_016537261.1:33695-34073	9e-07	60.8	Gag-Pol polyprotein	O92815	POL_WDSV	Walleye dermal sarcoma virus	39720	gag-pol
virus|sp|O92815|POL_WDSV_1126	NW_016538233.1:16539-16746	6e-27	68.6	Gag-Pol polyprotein	O92815	POL_WDSV	Walleye dermal sarcoma virus	39720	gag-pol
virus|sp|O92815|POL_WDSV_1127	NW_016538233.1:16754-17012	6e-27	80.1	Gag-Pol polyprotein	O92815	POL_WDSV	Walleye dermal sarcoma virus	39720	gag-pol
virus|sp|O92815|POL_WDSV_5064	NW_016538753.1:56327-57140	9e-62	197	Gag-Pol polyprotein	O92815	POL_WDSV	Walleye dermal sarcoma virus	39720	gag-pol
virus|sp|O92815|POL_WDSV_4164	NW_016538788.1:124292-124649	4e-19	87	Gag-Pol polyprotein	O92815	POL_WDSV	Walleye dermal sarcoma virus	39720	gag-pol
virus|sp|O92815|POL_WDSV_5411	NW_016538949.1:18976-19291	1e-27	80.5	Gag-Pol polyprotein	O92815	POL_WDSV	Walleye dermal sarcoma virus	39720	gag-pol
virus|sp|O92815|POL_WDSV_2214	NW_016541204.1:83323-83812	9e-69	121	Gag-Pol polyprotein	O92815	POL_WDSV	Walleye dermal sarcoma virus	39720	gag-pol
virus|sp|O92815|POL_WDSV_2215	NW_016541204.1:83856-84165	9e-69	79.7	Gag-Pol polyprotein	O92815	POL_WDSV	Walleye dermal sarcoma virus	39720	gag-pol
virus|sp|O92815|POL_WDSV_503	NW_016573684.1:12472-13153	2e-72	163	Gag-Pol polyprotein	O92815	POL_WDSV	Walleye dermal sarcoma virus	39720	gag-pol
virus|sp|O92815|POL_WDSV_1271	NW_016603090.1:1396-2206	4e-60	195	Gag-Pol polyprotein	O92815	POL_WDSV	Walleye dermal sarcoma virus	39720	gag-pol
virus|sp|O93209|POL_FFV_3125	NW_016539305.1:141900-142293	3e-24	92	Pro-Pol polyprotein	O93209	POL_FFV	Feline foamy virus	53182	pol
virus|sp|P03330|GAG_WMSV_2718	NW_016528461.1:866101-866392	2e-18	97.8	Gag polyprotein	P03330	GAG_WMSV	Woolly monkey sarcoma virus	11970	gag
virus|sp|P03330|GAG_WMSV_6218	NW_016528635.1:11595-11847	2e-67	116	Gag polyprotein	P03330	GAG_WMSV	Woolly monkey sarcoma virus	11970	gag
virus|sp|P03330|GAG_WMSV_2269	NW_016528642.1:699-996	4e-35	152	Gag polyprotein	P03330	GAG_WMSV	Woolly monkey sarcoma virus	11970	gag
virus|sp|P03330|GAG_WMSV_1674	NW_016529416.1:6727-6922	7e-22	108	Gag polyprotein	P03330	GAG_WMSV	Woolly monkey sarcoma virus	11970	gag
virus|sp|P03330|GAG_WMSV_1602	NW_016530196.1:41128-41272	2e-15	87.4	Gag polyprotein	P03330	GAG_WMSV	Woolly monkey sarcoma virus	11970	gag
virus|sp|P03330|GAG_WMSV_3484	NW_016530415.1:363335-363755	3e-10	70.5	Gag polyprotein	P03330	GAG_WMSV	Woolly monkey sarcoma virus	11970	gag
virus|sp|P03330|GAG_WMSV_3468	NW_016530415.1:72094-185788	1e-36	157	Gag polyprotein	P03330	GAG_WMSV	Woolly monkey sarcoma virus	11970	gag
virus|sp|P03330|GAG_WMSV_4895	NW_016532025.1:200696-200993	1e-37	161	Gag polyprotein	P03330	GAG_WMSV	Woolly monkey sarcoma virus	11970	gag
virus|sp|P03330|GAG_WMSV_5112	NW_016532181.1:57895-58180	6e-08	62.8	Gag polyprotein	P03330	GAG_WMSV	Woolly monkey sarcoma virus	11970	gag
virus|sp|P03330|GAG_WMSV_3910	NW_016532552.1:75241-75541	1e-18	98.2	Gag polyprotein	P03330	GAG_WMSV	Woolly monkey sarcoma virus	11970	gag
virus|sp|P03330|GAG_WMSV_1481	NW_016532707.1:10108-10405	2e-37	160	Gag polyprotein	P03330	GAG_WMSV	Woolly monkey sarcoma virus	11970	gag
virus|sp|P03330|GAG_WMSV_1410	NW_016533550.1:168513-168768	4e-58	87.8	Gag polyprotein	P03330	GAG_WMSV	Woolly monkey sarcoma virus	11970	gag
virus|sp|P03330|GAG_WMSV_1411	NW_016533550.1:168772-169303	4e-58	139	Gag polyprotein	P03330	GAG_WMSV	Woolly monkey sarcoma virus	11970	gag
virus|sp|P03330|GAG_WMSV_1413	NW_016533550.1:169908-170052	2e-07	60.8	Gag polyprotein	P03330	GAG_WMSV	Woolly monkey sarcoma virus	11970	gag
virus|sp|P03330|GAG_WMSV_2968	NW_016535306.1:72976-73306	3e-27	126	Gag polyprotein	P03330	GAG_WMSV	Woolly monkey sarcoma virus	11970	gag
virus|sp|P03330|GAG_WMSV_3388	NW_016535388.1:33566-34370	1e-69	246	Gag polyprotein	P03330	GAG_WMSV	Woolly monkey sarcoma virus	11970	gag
virus|sp|P03330|GAG_WMSV_5710	NW_016535789.1:517-721	2e-35	118	Gag polyprotein	P03330	GAG_WMSV	Woolly monkey sarcoma virus	11970	gag
virus|sp|P03330|GAG_WMSV_5726	NW_016535789.1:56017-56410	7e-35	152	Gag polyprotein	P03330	GAG_WMSV	Woolly monkey sarcoma virus	11970	gag
virus|sp|P03330|GAG_WMSV_2016	NW_016536598.1:315894-316113	1e-08	65.1	Gag polyprotein	P03330	GAG_WMSV	Woolly monkey sarcoma virus	11970	gag
virus|sp|P03330|GAG_WMSV_92	NW_016537085.1:27469-27688	3e-29	133	Gag polyprotein	P03330	GAG_WMSV	Woolly monkey sarcoma virus	11970	gag
virus|sp|P03330|GAG_WMSV_84	NW_016537085.1:4997-5294	4e-10	70.1	Gag polyprotein	P03330	GAG_WMSV	Woolly monkey sarcoma virus	11970	gag
virus|sp|P03330|GAG_WMSV_2429	NW_016537446.1:23221-23548	6e-77	129	Gag polyprotein	P03330	GAG_WMSV	Woolly monkey sarcoma virus	11970	gag
virus|sp|P03330|GAG_WMSV_3259	NW_016537601.1:70296-70500	2e-08	64.3	Gag polyprotein	P03330	GAG_WMSV	Woolly monkey sarcoma virus	11970	gag
virus|sp|P03330|GAG_WMSV_682	NW_016538321.1:167879-168086	3e-11	73.6	Gag polyprotein	P03330	GAG_WMSV	Woolly monkey sarcoma virus	11970	gag
virus|sp|P03330|GAG_WMSV_556	NW_016538646.1:11745-11964	2e-20	104	Gag polyprotein	P03330	GAG_WMSV	Woolly monkey sarcoma virus	11970	gag
virus|sp|P03330|GAG_WMSV_557	NW_016538646.1:11968-12307	1e-32	144	Gag polyprotein	P03330	GAG_WMSV	Woolly monkey sarcoma virus	11970	gag
virus|sp|P03330|GAG_WMSV_5413	NW_016538949.1:29107-29269	1e-07	62	Gag polyprotein	P03330	GAG_WMSV	Woolly monkey sarcoma virus	11970	gag
virus|sp|P03330|GAG_WMSV_4963	NW_016544603.1:61765-111336	1e-70	231	Gag polyprotein	P03330	GAG_WMSV	Woolly monkey sarcoma virus	11970	gag
virus|sp|P03330|GAG_WMSV_3372	NW_016544874.1:42093-42378	8e-10	68.9	Gag polyprotein	P03330	GAG_WMSV	Woolly monkey sarcoma virus	11970	gag
virus|sp|P03330|GAG_WMSV_2058	NW_016545062.1:74143-74278	2e-13	81.3	Gag polyprotein	P03330	GAG_WMSV	Woolly monkey sarcoma virus	11970	gag
virus|sp|P03330|GAG_WMSV_2494	NW_016547123.1:2485-2968	4e-61	168	Gag polyprotein	P03330	GAG_WMSV	Woolly monkey sarcoma virus	11970	gag
virus|sp|P03330|GAG_WMSV_4719	NW_016559778.1:6012-7068	2e-56	223	Gag polyprotein	P03330	GAG_WMSV	Woolly monkey sarcoma virus	11970	gag
virus|sp|P03330|GAG_WMSV_5828	NW_016565214.1:3483-3783	4e-22	109	Gag polyprotein	P03330	GAG_WMSV	Woolly monkey sarcoma virus	11970	gag
virus|sp|P03330|GAG_WMSV_3166	NW_016581771.1:1266-1563	8e-31	138	Gag polyprotein	P03330	GAG_WMSV	Woolly monkey sarcoma virus	11970	gag
virus|sp|P03331|GAG_FRSF5_5487	NW_016528039.1:105923-106235	1e-29	132	Gag polyprotein	P03331	GAG_FRSF5	Friend spleen focus-forming virus (isolate 502)	355329	gag
virus|sp|P03331|GAG_FRSF5_1172	NW_016529313.1:2703-3159	2e-25	117	Gag polyprotein	P03331	GAG_FRSF5	Friend spleen focus-forming virus (isolate 502)	355329	gag
virus|sp|P03331|GAG_FRSF5_4116	NW_016529367.1:95632-95959	4e-17	90.5	Gag polyprotein	P03331	GAG_FRSF5	Friend spleen focus-forming virus (isolate 502)	355329	gag
virus|sp|P03331|GAG_FRSF5_5885	NW_016529383.1:439814-440189	2e-23	111	Gag polyprotein	P03331	GAG_FRSF5	Friend spleen focus-forming virus (isolate 502)	355329	gag
virus|sp|P03331|GAG_FRSF5_3556	NW_016529708.1:93813-94140	7e-25	116	Gag polyprotein	P03331	GAG_FRSF5	Friend spleen focus-forming virus (isolate 502)	355329	gag
virus|sp|P03331|GAG_FRSF5_3888	NW_016529750.1:129372-129717	2e-24	115	Gag polyprotein	P03331	GAG_FRSF5	Friend spleen focus-forming virus (isolate 502)	355329	gag
virus|sp|P03331|GAG_FRSF5_1156	NW_016529808.1:278029-278356	1e-26	122	Gag polyprotein	P03331	GAG_FRSF5	Friend spleen focus-forming virus (isolate 502)	355329	gag
virus|sp|P03331|GAG_FRSF5_919	NW_016529957.1:49434-297059	5e-24	113	Gag polyprotein	P03331	GAG_FRSF5	Friend spleen focus-forming virus (isolate 502)	355329	gag
virus|sp|P03331|GAG_FRSF5_4272	NW_016530195.1:117953-118298	3e-24	114	Gag polyprotein	P03331	GAG_FRSF5	Friend spleen focus-forming virus (isolate 502)	355329	gag
virus|sp|P03331|GAG_FRSF5_3482	NW_016530415.1:357181-357502	1e-25	118	Gag polyprotein	P03331	GAG_FRSF5	Friend spleen focus-forming virus (isolate 502)	355329	gag
virus|sp|P03331|GAG_FRSF5_185	NW_016530469.1:31140-31560	1e-24	115	Gag polyprotein	P03331	GAG_FRSF5	Friend spleen focus-forming virus (isolate 502)	355329	gag
virus|sp|P03331|GAG_FRSF5_2412	NW_016530712.1:2695-3127	6e-24	113	Gag polyprotein	P03331	GAG_FRSF5	Friend spleen focus-forming virus (isolate 502)	355329	gag
virus|sp|P03331|GAG_FRSF5_2571	NW_016530780.1:404475-404916	1e-27	125	Gag polyprotein	P03331	GAG_FRSF5	Friend spleen focus-forming virus (isolate 502)	355329	gag
virus|sp|P03331|GAG_FRSF5_6044	NW_016531030.1:81803-82187	2e-26	121	Gag polyprotein	P03331	GAG_FRSF5	Friend spleen focus-forming virus (isolate 502)	355329	gag
virus|sp|P03331|GAG_FRSF5_3945	NW_016531989.1:157873-158221	4e-26	120	Gag polyprotein	P03331	GAG_FRSF5	Friend spleen focus-forming virus (isolate 502)	355329	gag
virus|sp|P03331|GAG_FRSF5_1120	NW_016532409.1:372893-373241	5e-24	113	Gag polyprotein	P03331	GAG_FRSF5	Friend spleen focus-forming virus (isolate 502)	355329	gag
virus|sp|P03331|GAG_FRSF5_2207	NW_016532699.1:716418-716763	8e-26	119	Gag polyprotein	P03331	GAG_FRSF5	Friend spleen focus-forming virus (isolate 502)	355329	gag
virus|sp|P03331|GAG_FRSF5_1486	NW_016532707.1:36108-36540	7e-25	116	Gag polyprotein	P03331	GAG_FRSF5	Friend spleen focus-forming virus (isolate 502)	355329	gag
virus|sp|P03331|GAG_FRSF5_2168	NW_016532792.1:65100-65427	6e-27	123	Gag polyprotein	P03331	GAG_FRSF5	Friend spleen focus-forming virus (isolate 502)	355329	gag
virus|sp|P03331|GAG_FRSF5_295	NW_016532859.1:103909-104347	4e-27	123	Gag polyprotein	P03331	GAG_FRSF5	Friend spleen focus-forming virus (isolate 502)	355329	gag
virus|sp|P03331|GAG_FRSF5_4874	NW_016532930.1:74439-74895	6e-26	119	Gag polyprotein	P03331	GAG_FRSF5	Friend spleen focus-forming virus (isolate 502)	355329	gag
virus|sp|P03331|GAG_FRSF5_6116	NW_016534801.1:11729-12050	9e-25	115	Gag polyprotein	P03331	GAG_FRSF5	Friend spleen focus-forming virus (isolate 502)	355329	gag
virus|sp|P03331|GAG_FRSF5_924	NW_016534802.1:48005-48419	2e-28	127	Gag polyprotein	P03331	GAG_FRSF5	Friend spleen focus-forming virus (isolate 502)	355329	gag
virus|sp|P03331|GAG_FRSF5_4081	NW_016534935.1:198530-198857	4e-27	123	Gag polyprotein	P03331	GAG_FRSF5	Friend spleen focus-forming virus (isolate 502)	355329	gag
virus|sp|P03331|GAG_FRSF5_3628	NW_016535255.1:310044-310425	8e-24	112	Gag polyprotein	P03331	GAG_FRSF5	Friend spleen focus-forming virus (isolate 502)	355329	gag
virus|sp|P03331|GAG_FRSF5_4767	NW_016536096.1:55347-55590	4e-13	77.4	Gag polyprotein	P03331	GAG_FRSF5	Friend spleen focus-forming virus (isolate 502)	355329	gag
virus|sp|P03331|GAG_FRSF5_1433	NW_016536594.1:44004-44454	1e-29	132	Gag polyprotein	P03331	GAG_FRSF5	Friend spleen focus-forming virus (isolate 502)	355329	gag
virus|sp|P03331|GAG_FRSF5_2007	NW_016536598.1:235187-235664	1e-27	125	Gag polyprotein	P03331	GAG_FRSF5	Friend spleen focus-forming virus (isolate 502)	355329	gag
virus|sp|P03331|GAG_FRSF5_393	NW_016537024.1:245134-245581	2e-27	125	Gag polyprotein	P03331	GAG_FRSF5	Friend spleen focus-forming virus (isolate 502)	355329	gag
virus|sp|P03331|GAG_FRSF5_2691	NW_016537126.1:20532-20958	2e-25	117	Gag polyprotein	P03331	GAG_FRSF5	Friend spleen focus-forming virus (isolate 502)	355329	gag
virus|sp|P03331|GAG_FRSF5_4010	NW_016537261.1:6231-6669	2e-29	131	Gag polyprotein	P03331	GAG_FRSF5	Friend spleen focus-forming virus (isolate 502)	355329	gag
virus|sp|P03331|GAG_FRSF5_2430	NW_016537446.1:23919-24327	8e-26	119	Gag polyprotein	P03331	GAG_FRSF5	Friend spleen focus-forming virus (isolate 502)	355329	gag
virus|sp|P03331|GAG_FRSF5_4462	NW_016537496.1:1508-1847	3e-26	120	Gag polyprotein	P03331	GAG_FRSF5	Friend spleen focus-forming virus (isolate 502)	355329	gag
virus|sp|P03331|GAG_FRSF5_3305	NW_016537876.1:18125-18545	2e-28	128	Gag polyprotein	P03331	GAG_FRSF5	Friend spleen focus-forming virus (isolate 502)	355329	gag
virus|sp|P03331|GAG_FRSF5_1460	NW_016538513.1:184815-185244	1e-25	119	Gag polyprotein	P03331	GAG_FRSF5	Friend spleen focus-forming virus (isolate 502)	355329	gag
virus|sp|P03331|GAG_FRSF5_559	NW_016538646.1:63326-63770	3e-27	124	Gag polyprotein	P03331	GAG_FRSF5	Friend spleen focus-forming virus (isolate 502)	355329	gag
virus|sp|P03331|GAG_FRSF5_4170	NW_016538788.1:179644-179935	2e-21	105	Gag polyprotein	P03331	GAG_FRSF5	Friend spleen focus-forming virus (isolate 502)	355329	gag
virus|sp|P03331|GAG_FRSF5_1350	NW_016539016.1:81809-82103	2e-18	94.7	Gag polyprotein	P03331	GAG_FRSF5	Friend spleen focus-forming virus (isolate 502)	355329	gag
virus|sp|P03331|GAG_FRSF5_642	NW_016539330.1:452-866	2e-27	125	Gag polyprotein	P03331	GAG_FRSF5	Friend spleen focus-forming virus (isolate 502)	355329	gag
virus|sp|P03331|GAG_FRSF5_2775	NW_016540252.1:15391-15805	9e-28	125	Gag polyprotein	P03331	GAG_FRSF5	Friend spleen focus-forming virus (isolate 502)	355329	gag
virus|sp|P03331|GAG_FRSF5_2157	NW_016540305.1:10412-10904	1e-29	132	Gag polyprotein	P03331	GAG_FRSF5	Friend spleen focus-forming virus (isolate 502)	355329	gag
virus|sp|P03331|GAG_FRSF5_3183	NW_016540491.1:18774-19203	2e-28	127	Gag polyprotein	P03331	GAG_FRSF5	Friend spleen focus-forming virus (isolate 502)	355329	gag
virus|sp|P03331|GAG_FRSF5_5864	NW_016541741.1:17311-17716	7e-28	126	Gag polyprotein	P03331	GAG_FRSF5	Friend spleen focus-forming virus (isolate 502)	355329	gag
virus|sp|P03331|GAG_FRSF5_5630	NW_016541940.1:78844-79324	3e-24	114	Gag polyprotein	P03331	GAG_FRSF5	Friend spleen focus-forming virus (isolate 502)	355329	gag
virus|sp|P03331|GAG_FRSF5_4441	NW_016544032.1:17662-17992	9e-20	99.4	Gag polyprotein	P03331	GAG_FRSF5	Friend spleen focus-forming virus (isolate 502)	355329	gag
virus|sp|P03331|GAG_FRSF5_4851	NW_016544891.1:16661-17096	3e-26	120	Gag polyprotein	P03331	GAG_FRSF5	Friend spleen focus-forming virus (isolate 502)	355329	gag
virus|sp|P03331|GAG_FRSF5_5333	NW_016545565.1:63521-63884	1e-23	112	Gag polyprotein	P03331	GAG_FRSF5	Friend spleen focus-forming virus (isolate 502)	355329	gag
virus|sp|P03331|GAG_FRSF5_3754	NW_016550067.1:61947-62379	9e-25	115	Gag polyprotein	P03331	GAG_FRSF5	Friend spleen focus-forming virus (isolate 502)	355329	gag
virus|sp|P03331|GAG_FRSF5_3739	NW_016551902.1:38700-63410	1e-23	112	Gag polyprotein	P03331	GAG_FRSF5	Friend spleen focus-forming virus (isolate 502)	355329	gag
virus|sp|P03331|GAG_FRSF5_5819	NW_016575586.1:1466-1886	2e-26	121	Gag polyprotein	P03331	GAG_FRSF5	Friend spleen focus-forming virus (isolate 502)	355329	gag
virus|sp|P03331|GAG_FRSF5_3611	NW_016579968.1:1222-1672	3e-27	124	Gag polyprotein	P03331	GAG_FRSF5	Friend spleen focus-forming virus (isolate 502)	355329	gag
virus|sp|P03332|GAG_MLVMS_72	NW_016532238.1:131092-132067	2e-63	247	Gag polyprotein	P03332	GAG_MLVMS	Moloney murine leukemia virus (isolate Shinnick)	928306	gag
virus|sp|P03332|GAG_MLVMS_554	NW_016538646.1:10843-11254	2e-09	67.8	Gag polyprotein	P03332	GAG_MLVMS	Moloney murine leukemia virus (isolate Shinnick)	928306	gag
virus|sp|P03332|GAG_MLVMS_622	NW_016540206.1:483-1380	4e-80	167	Gag polyprotein	P03332	GAG_MLVMS	Moloney murine leukemia virus (isolate Shinnick)	928306	gag
virus|sp|P03332|GAG_MLVMS_249	NW_016543792.1:4740-5832	6e-70	211	Gag polyprotein	P03332	GAG_MLVMS	Moloney murine leukemia virus (isolate Shinnick)	928306	gag
virus|sp|P03333|GAG_MLVAB_1955	NW_016528688.1:40323-40593	4e-18	94.7	Gag polyprotein	P03333	GAG_MLVAB	Abelson murine leukemia virus	11788	gag
virus|sp|P03333|GAG_MLVAB_6136	NW_016528914.1:70689-70851	8e-18	65.5	Gag polyprotein	P03333	GAG_MLVAB	Abelson murine leukemia virus	11788	gag
virus|sp|P03333|GAG_MLVAB_2083	NW_016535943.1:321-552	5e-18	94.4	Gag polyprotein	P03333	GAG_MLVAB	Abelson murine leukemia virus	11788	gag
virus|sp|P03333|GAG_MLVAB_344	NW_016539518.1:132187-132430	2e-17	92.4	Gag polyprotein	P03333	GAG_MLVAB	Abelson murine leukemia virus	11788	gag
virus|sp|P03333|GAG_MLVAB_5450	NW_016543559.1:116975-117233	3e-18	95.1	Gag polyprotein	P03333	GAG_MLVAB	Abelson murine leukemia virus	11788	gag
virus|sp|P03333|GAG_MLVAB_2981	NW_016545768.1:110016-110211	2e-18	95.5	Gag polyprotein	P03333	GAG_MLVAB	Abelson murine leukemia virus	11788	gag
virus|sp|P03333|GAG_MLVAB_1456	NW_016547184.1:4056-4317	2e-19	99	Gag polyprotein	P03333	GAG_MLVAB	Abelson murine leukemia virus	11788	gag
virus|sp|P03333|GAG_MLVAB_4460	NW_016552580.1:23704-23875	2e-17	92.4	Gag polyprotein	P03333	GAG_MLVAB	Abelson murine leukemia virus	11788	gag
virus|sp|P03333|GAG_MLVAB_6313	NW_016553368.1:13022-13340	2e-17	92.4	Gag polyprotein	P03333	GAG_MLVAB	Abelson murine leukemia virus	11788	gag
virus|sp|P03336|GAG_MLVAV_5686	NW_016528934.1:23694-24420	5e-62	242	Gag polyprotein	P03336	GAG_MLVAV	AKV murine leukemia virus	11791	gag
virus|sp|P03336|GAG_MLVAV_6272	NW_016530542.1:1-571	5e-77	186	Gag polyprotein	P03336	GAG_MLVAV	AKV murine leukemia virus	11791	gag
virus|sp|P03336|GAG_MLVAV_6273	NW_016530542.1:690-1158	5e-77	127	Gag polyprotein	P03336	GAG_MLVAV	AKV murine leukemia virus	11791	gag
virus|sp|P03336|GAG_MLVAV_5455	NW_016532884.1:40684-41113	2e-22	110	Gag polyprotein	P03336	GAG_MLVAV	AKV murine leukemia virus	11791	gag
virus|sp|P03336|GAG_MLVAV_4752	NW_016533595.1:75270-75735	1e-25	121	Gag polyprotein	P03336	GAG_MLVAV	AKV murine leukemia virus	11791	gag
virus|sp|P03336|GAG_MLVAV_3038	NW_016534251.1:498-1470	3e-61	233	Gag polyprotein	P03336	GAG_MLVAV	AKV murine leukemia virus	11791	gag
virus|sp|P03336|GAG_MLVAV_4721	NW_016535692.1:1120-1513	6e-84	102	Gag polyprotein	P03336	GAG_MLVAV	AKV murine leukemia virus	11791	gag
virus|sp|P03336|GAG_MLVAV_498	NW_016537167.1:42614-43505	4e-70	269	Gag polyprotein	P03336	GAG_MLVAV	AKV murine leukemia virus	11791	gag
virus|sp|P03336|GAG_MLVAV_1699	NW_016537294.1:102024-102483	5e-28	129	Gag polyprotein	P03336	GAG_MLVAV	AKV murine leukemia virus	11791	gag
virus|sp|P03336|GAG_MLVAV_1827	NW_016541387.1:119956-120373	4e-85	115	Gag polyprotein	P03336	GAG_MLVAV	AKV murine leukemia virus	11791	gag
virus|sp|P03337|GAG_FSVGA_4696	NW_016529619.1:163761-239514	2e-42	176	Gag polyprotein	P03337	GAG_FSVGA	Feline sarcoma virus (strain Gardner-Arnstein)	11774	gag
virus|sp|P03337|GAG_FSVGA_2545	NW_016530780.1:130075-130765	6e-26	121	Gag polyprotein	P03337	GAG_FSVGA	Feline sarcoma virus (strain Gardner-Arnstein)	11774	gag
virus|sp|P03337|GAG_FSVGA_3089	NW_016533207.1:61042-61546	9e-43	177	Gag polyprotein	P03337	GAG_FSVGA	Feline sarcoma virus (strain Gardner-Arnstein)	11774	gag
virus|sp|P03337|GAG_FSVGA_1777	NW_016534749.1:1850-2270	4e-38	162	Gag polyprotein	P03337	GAG_FSVGA	Feline sarcoma virus (strain Gardner-Arnstein)	11774	gag
virus|sp|P03337|GAG_FSVGA_6138	NW_016537817.1:5246-5750	2e-41	172	Gag polyprotein	P03337	GAG_FSVGA	Feline sarcoma virus (strain Gardner-Arnstein)	11774	gag
virus|sp|P03337|GAG_FSVGA_173	NW_016542258.1:19782-20172	1e-33	147	Gag polyprotein	P03337	GAG_FSVGA	Feline sarcoma virus (strain Gardner-Arnstein)	11774	gag
virus|sp|P03337|GAG_FSVGA_3901	NW_016542696.1:1289-1622	3e-38	124	Gag polyprotein	P03337	GAG_FSVGA	Feline sarcoma virus (strain Gardner-Arnstein)	11774	gag
virus|sp|P03337|GAG_FSVGA_6161	NW_016546798.1:60-501	4e-40	168	Gag polyprotein	P03337	GAG_FSVGA	Feline sarcoma virus (strain Gardner-Arnstein)	11774	gag
virus|sp|P03337|GAG_FSVGA_5543	NW_016556325.1:17768-18098	8e-36	120	Gag polyprotein	P03337	GAG_FSVGA	Feline sarcoma virus (strain Gardner-Arnstein)	11774	gag
virus|sp|P03337|GAG_FSVGA_1115	NW_016569277.1:1688-2207	1e-43	180	Gag polyprotein	P03337	GAG_FSVGA	Feline sarcoma virus (strain Gardner-Arnstein)	11774	gag
virus|sp|P03337|GAG_FSVGA_1457	NW_016578440.1:507-846	4e-33	112	Gag polyprotein	P03337	GAG_FSVGA	Feline sarcoma virus (strain Gardner-Arnstein)	11774	gag
virus|sp|P03338|GAG_FSVST_1255	NW_016527847.1:65246-65507	4e-12	75.5	Gag polyprotein	P03338	GAG_FSVST	Feline sarcoma virus (strain Snyder-Theilen)	11780	gag
virus|sp|P03338|GAG_FSVST_2273	NW_016528007.1:234751-235003	7e-30	134	Gag polyprotein	P03338	GAG_FSVST	Feline sarcoma virus (strain Snyder-Theilen)	11780	gag
virus|sp|P03338|GAG_FSVST_466	NW_016529149.1:24364-37950	2e-13	79.3	Gag polyprotein	P03338	GAG_FSVST	Feline sarcoma virus (strain Snyder-Theilen)	11780	gag
virus|sp|P03338|GAG_FSVST_1343	NW_016531379.1:418-748	9e-27	124	Gag polyprotein	P03338	GAG_FSVST	Feline sarcoma virus (strain Snyder-Theilen)	11780	gag
virus|sp|P03338|GAG_FSVST_4920	NW_016532592.1:253838-254198	2e-28	129	Gag polyprotein	P03338	GAG_FSVST	Feline sarcoma virus (strain Snyder-Theilen)	11780	gag
virus|sp|P03338|GAG_FSVST_1536	NW_016532632.1:25887-26244	2e-29	132	Gag polyprotein	P03338	GAG_FSVST	Feline sarcoma virus (strain Snyder-Theilen)	11780	gag
virus|sp|P03338|GAG_FSVST_1487	NW_016532707.1:36979-37291	5e-30	134	Gag polyprotein	P03338	GAG_FSVST	Feline sarcoma virus (strain Snyder-Theilen)	11780	gag
virus|sp|P03338|GAG_FSVST_183	NW_016534317.1:20821-21052	3e-11	72.4	Gag polyprotein	P03338	GAG_FSVST	Feline sarcoma virus (strain Snyder-Theilen)	11780	gag
virus|sp|P03338|GAG_FSVST_1778	NW_016534749.1:2687-2792	6e-09	64.7	Gag polyprotein	P03338	GAG_FSVST	Feline sarcoma virus (strain Snyder-Theilen)	11780	gag
virus|sp|P03338|GAG_FSVST_2300	NW_016536595.1:15334-15628	3e-13	79	Gag polyprotein	P03338	GAG_FSVST	Feline sarcoma virus (strain Snyder-Theilen)	11780	gag
virus|sp|P03338|GAG_FSVST_5952	NW_016538847.1:86793-87060	9e-29	130	Gag polyprotein	P03338	GAG_FSVST	Feline sarcoma virus (strain Snyder-Theilen)	11780	gag
virus|sp|P03338|GAG_FSVST_5062	NW_016540608.1:15706-15952	9e-16	87.4	Gag polyprotein	P03338	GAG_FSVST	Feline sarcoma virus (strain Snyder-Theilen)	11780	gag
virus|sp|P03338|GAG_FSVST_3436	NW_016543144.1:2982-3102	2e-09	66.2	Gag polyprotein	P03338	GAG_FSVST	Feline sarcoma virus (strain Snyder-Theilen)	11780	gag
virus|sp|P03338|GAG_FSVST_4965	NW_016544603.1:61765-111336	9e-11	70.9	Gag polyprotein	P03338	GAG_FSVST	Feline sarcoma virus (strain Snyder-Theilen)	11780	gag
virus|sp|P03338|GAG_FSVST_577	NW_016547591.1:218-485	6e-29	131	Gag polyprotein	P03338	GAG_FSVST	Feline sarcoma virus (strain Snyder-Theilen)	11780	gag
virus|sp|P03338|GAG_FSVST_1063	NW_016547780.1:29877-30138	3e-14	82.4	Gag polyprotein	P03338	GAG_FSVST	Feline sarcoma virus (strain Snyder-Theilen)	11780	gag
virus|sp|P03338|GAG_FSVST_3324	NW_016571697.1:890-1076	5e-14	81.6	Gag polyprotein	P03338	GAG_FSVST	Feline sarcoma virus (strain Snyder-Theilen)	11780	gag
virus|sp|P03338|GAG_FSVST_3764	NW_016582950.1:441-789	9e-29	130	Gag polyprotein	P03338	GAG_FSVST	Feline sarcoma virus (strain Snyder-Theilen)	11780	gag
virus|sp|P03339|GAG_FSVGR_2702	NW_016527782.1:125790-126084	5e-21	102	Core protein p15	P03339	GAG_FSVGR	Feline sarcoma virus (strain Gardner-Rasheed)	11775	gag
virus|sp|P03339|GAG_FSVGR_2417	NW_016527806.1:493764-579117	5e-21	102	Core protein p15	P03339	GAG_FSVGR	Feline sarcoma virus (strain Gardner-Rasheed)	11775	gag
virus|sp|P03339|GAG_FSVGR_2274	NW_016528007.1:235735-235969	2e-22	107	Core protein p15	P03339	GAG_FSVGR	Feline sarcoma virus (strain Gardner-Rasheed)	11775	gag
virus|sp|P03339|GAG_FSVGR_5484	NW_016528337.1:47490-47850	8e-20	98.2	Core protein p15	P03339	GAG_FSVGR	Feline sarcoma virus (strain Gardner-Rasheed)	11775	gag
virus|sp|P03339|GAG_FSVGR_4980	NW_016528495.1:311129-311423	6e-23	108	Core protein p15	P03339	GAG_FSVGR	Feline sarcoma virus (strain Gardner-Rasheed)	11775	gag
virus|sp|P03339|GAG_FSVGR_6184	NW_016528881.1:311-605	1e-22	107	Core protein p15	P03339	GAG_FSVGR	Feline sarcoma virus (strain Gardner-Rasheed)	11775	gag
virus|sp|P03339|GAG_FSVGR_4434	NW_016528999.1:57245-88189	2e-21	103	Core protein p15	P03339	GAG_FSVGR	Feline sarcoma virus (strain Gardner-Rasheed)	11775	gag
virus|sp|P03339|GAG_FSVGR_4254	NW_016529259.1:78319-78613	7e-19	95.1	Core protein p15	P03339	GAG_FSVGR	Feline sarcoma virus (strain Gardner-Rasheed)	11775	gag
virus|sp|P03339|GAG_FSVGR_3617	NW_016529519.1:4778-5084	2e-19	96.7	Core protein p15	P03339	GAG_FSVGR	Feline sarcoma virus (strain Gardner-Rasheed)	11775	gag
virus|sp|P03339|GAG_FSVGR_553	NW_016529910.1:50909-51200	2e-20	100	Core protein p15	P03339	GAG_FSVGR	Feline sarcoma virus (strain Gardner-Rasheed)	11775	gag
virus|sp|P03339|GAG_FSVGR_5085	NW_016530117.1:3293-3563	5e-22	101	Core protein p15	P03339	GAG_FSVGR	Feline sarcoma virus (strain Gardner-Rasheed)	11775	gag
virus|sp|P03339|GAG_FSVGR_1960	NW_016530471.1:257209-257500	2e-21	103	Core protein p15	P03339	GAG_FSVGR	Feline sarcoma virus (strain Gardner-Rasheed)	11775	gag
virus|sp|P03339|GAG_FSVGR_4299	NW_016531295.1:18990-19278	2e-25	116	Core protein p15	P03339	GAG_FSVGR	Feline sarcoma virus (strain Gardner-Rasheed)	11775	gag
virus|sp|P03339|GAG_FSVGR_5640	NW_016531686.1:705335-705629	4e-22	105	Core protein p15	P03339	GAG_FSVGR	Feline sarcoma virus (strain Gardner-Rasheed)	11775	gag
virus|sp|P03339|GAG_FSVGR_935	NW_016531742.1:14309-14603	1e-22	107	Core protein p15	P03339	GAG_FSVGR	Feline sarcoma virus (strain Gardner-Rasheed)	11775	gag
virus|sp|P03339|GAG_FSVGR_6126	NW_016532175.1:15532-15826	3e-21	102	Core protein p15	P03339	GAG_FSVGR	Feline sarcoma virus (strain Gardner-Rasheed)	11775	gag
virus|sp|P03339|GAG_FSVGR_4319	NW_016532512.1:12698-12992	1e-19	97.8	Core protein p15	P03339	GAG_FSVGR	Feline sarcoma virus (strain Gardner-Rasheed)	11775	gag
virus|sp|P03339|GAG_FSVGR_4921	NW_016532592.1:254650-254944	1e-21	103	Core protein p15	P03339	GAG_FSVGR	Feline sarcoma virus (strain Gardner-Rasheed)	11775	gag
virus|sp|P03339|GAG_FSVGR_3520	NW_016532758.1:69550-69781	8e-23	108	Core protein p15	P03339	GAG_FSVGR	Feline sarcoma virus (strain Gardner-Rasheed)	11775	gag
virus|sp|P03339|GAG_FSVGR_2280	NW_016533258.1:205936-206230	9e-21	101	Core protein p15	P03339	GAG_FSVGR	Feline sarcoma virus (strain Gardner-Rasheed)	11775	gag
virus|sp|P03339|GAG_FSVGR_5182	NW_016533766.1:86605-86818	3e-26	85.9	Core protein p15	P03339	GAG_FSVGR	Feline sarcoma virus (strain Gardner-Rasheed)	11775	gag
virus|sp|P03339|GAG_FSVGR_755	NW_016533994.1:146708-147002	3e-19	96.3	Core protein p15	P03339	GAG_FSVGR	Feline sarcoma virus (strain Gardner-Rasheed)	11775	gag
virus|sp|P03339|GAG_FSVGR_2246	NW_016534207.1:77289-77541	3e-18	92.8	Core protein p15	P03339	GAG_FSVGR	Feline sarcoma virus (strain Gardner-Rasheed)	11775	gag
virus|sp|P03339|GAG_FSVGR_3549	NW_016534233.1:12189-12483	8e-22	104	Core protein p15	P03339	GAG_FSVGR	Feline sarcoma virus (strain Gardner-Rasheed)	11775	gag
virus|sp|P03339|GAG_FSVGR_5053	NW_016534540.1:915-1206	6e-22	105	Core protein p15	P03339	GAG_FSVGR	Feline sarcoma virus (strain Gardner-Rasheed)	11775	gag
virus|sp|P03339|GAG_FSVGR_5037	NW_016535606.1:31381-31675	5e-22	105	Core protein p15	P03339	GAG_FSVGR	Feline sarcoma virus (strain Gardner-Rasheed)	11775	gag
virus|sp|P03339|GAG_FSVGR_5469	NW_016535666.1:11035-11326	2e-20	100	Core protein p15	P03339	GAG_FSVGR	Feline sarcoma virus (strain Gardner-Rasheed)	11775	gag
virus|sp|P03339|GAG_FSVGR_5290	NW_016535817.1:5775-6066	6e-22	105	Core protein p15	P03339	GAG_FSVGR	Feline sarcoma virus (strain Gardner-Rasheed)	11775	gag
virus|sp|P03339|GAG_FSVGR_2995	NW_016535824.1:526-817	8e-22	104	Core protein p15	P03339	GAG_FSVGR	Feline sarcoma virus (strain Gardner-Rasheed)	11775	gag
virus|sp|P03339|GAG_FSVGR_5324	NW_016536250.1:43979-44264	5e-20	99	Core protein p15	P03339	GAG_FSVGR	Feline sarcoma virus (strain Gardner-Rasheed)	11775	gag
virus|sp|P03339|GAG_FSVGR_4399	NW_016536353.1:2967-3261	1e-21	103	Core protein p15	P03339	GAG_FSVGR	Feline sarcoma virus (strain Gardner-Rasheed)	11775	gag
virus|sp|P03339|GAG_FSVGR_5538	NW_016536363.1:11680-11971	6e-22	105	Core protein p15	P03339	GAG_FSVGR	Feline sarcoma virus (strain Gardner-Rasheed)	11775	gag
virus|sp|P03339|GAG_FSVGR_408	NW_016536607.1:15481-15775	2e-30	133	Core protein p15	P03339	GAG_FSVGR	Feline sarcoma virus (strain Gardner-Rasheed)	11775	gag
virus|sp|P03339|GAG_FSVGR_4426	NW_016536891.1:58417-58711	1e-22	107	Core protein p15	P03339	GAG_FSVGR	Feline sarcoma virus (strain Gardner-Rasheed)	11775	gag
virus|sp|P03339|GAG_FSVGR_3669	NW_016536994.1:97385-97628	1e-15	84.3	Core protein p15	P03339	GAG_FSVGR	Feline sarcoma virus (strain Gardner-Rasheed)	11775	gag
virus|sp|P03339|GAG_FSVGR_2293	NW_016537018.1:3999-4293	2e-30	133	Core protein p15	P03339	GAG_FSVGR	Feline sarcoma virus (strain Gardner-Rasheed)	11775	gag
virus|sp|P03339|GAG_FSVGR_3532	NW_016537152.1:34428-34746	4e-23	108	Core protein p15	P03339	GAG_FSVGR	Feline sarcoma virus (strain Gardner-Rasheed)	11775	gag
virus|sp|P03339|GAG_FSVGR_76	NW_016537753.1:69897-70191	1e-22	107	Core protein p15	P03339	GAG_FSVGR	Feline sarcoma virus (strain Gardner-Rasheed)	11775	gag
virus|sp|P03339|GAG_FSVGR_1885	NW_016538046.1:7174-7468	1e-22	107	Core protein p15	P03339	GAG_FSVGR	Feline sarcoma virus (strain Gardner-Rasheed)	11775	gag
virus|sp|P03339|GAG_FSVGR_2364	NW_016538368.1:105187-105454	8e-25	114	Core protein p15	P03339	GAG_FSVGR	Feline sarcoma virus (strain Gardner-Rasheed)	11775	gag
virus|sp|P03339|GAG_FSVGR_5490	NW_016538408.1:42771-43065	2e-23	110	Core protein p15	P03339	GAG_FSVGR	Feline sarcoma virus (strain Gardner-Rasheed)	11775	gag
virus|sp|P03339|GAG_FSVGR_4591	NW_016538640.1:2274-2568	1e-30	134	Core protein p15	P03339	GAG_FSVGR	Feline sarcoma virus (strain Gardner-Rasheed)	11775	gag
virus|sp|P03339|GAG_FSVGR_5572	NW_016538825.1:145821-146115	4e-21	102	Core protein p15	P03339	GAG_FSVGR	Feline sarcoma virus (strain Gardner-Rasheed)	11775	gag
virus|sp|P03339|GAG_FSVGR_1357	NW_016539016.1:100696-100990	3e-23	109	Core protein p15	P03339	GAG_FSVGR	Feline sarcoma virus (strain Gardner-Rasheed)	11775	gag
virus|sp|P03339|GAG_FSVGR_877	NW_016539172.1:136139-136433	2e-21	103	Core protein p15	P03339	GAG_FSVGR	Feline sarcoma virus (strain Gardner-Rasheed)	11775	gag
virus|sp|P03339|GAG_FSVGR_5857	NW_016539384.1:138599-145060	8e-20	98.2	Core protein p15	P03339	GAG_FSVGR	Feline sarcoma virus (strain Gardner-Rasheed)	11775	gag
virus|sp|P03339|GAG_FSVGR_4414	NW_016539433.1:659781-660120	2e-21	103	Core protein p15	P03339	GAG_FSVGR	Feline sarcoma virus (strain Gardner-Rasheed)	11775	gag
virus|sp|P03339|GAG_FSVGR_523	NW_016539539.1:6547-6850	2e-25	117	Core protein p15	P03339	GAG_FSVGR	Feline sarcoma virus (strain Gardner-Rasheed)	11775	gag
virus|sp|P03339|GAG_FSVGR_1195	NW_016539658.1:586-880	2e-20	100	Core protein p15	P03339	GAG_FSVGR	Feline sarcoma virus (strain Gardner-Rasheed)	11775	gag
virus|sp|P03339|GAG_FSVGR_4312	NW_016539715.1:35701-35995	9e-19	94.7	Core protein p15	P03339	GAG_FSVGR	Feline sarcoma virus (strain Gardner-Rasheed)	11775	gag
virus|sp|P03339|GAG_FSVGR_20	NW_016539801.1:103544-103838	6e-20	98.6	Core protein p15	P03339	GAG_FSVGR	Feline sarcoma virus (strain Gardner-Rasheed)	11775	gag
virus|sp|P03339|GAG_FSVGR_4670	NW_016539825.1:119786-120080	7e-21	101	Core protein p15	P03339	GAG_FSVGR	Feline sarcoma virus (strain Gardner-Rasheed)	11775	gag
virus|sp|P03339|GAG_FSVGR_3644	NW_016540008.1:9683-64315	7e-19	95.1	Core protein p15	P03339	GAG_FSVGR	Feline sarcoma virus (strain Gardner-Rasheed)	11775	gag
virus|sp|P03339|GAG_FSVGR_2635	NW_016540323.1:4252-4546	5e-22	105	Core protein p15	P03339	GAG_FSVGR	Feline sarcoma virus (strain Gardner-Rasheed)	11775	gag
virus|sp|P03339|GAG_FSVGR_777	NW_016540705.1:9278-9572	2e-30	133	Core protein p15	P03339	GAG_FSVGR	Feline sarcoma virus (strain Gardner-Rasheed)	11775	gag
virus|sp|P03339|GAG_FSVGR_5325	NW_016541675.1:9911-10136	3e-20	99.8	Core protein p15	P03339	GAG_FSVGR	Feline sarcoma virus (strain Gardner-Rasheed)	11775	gag
virus|sp|P03339|GAG_FSVGR_5394	NW_016541861.1:136802-307601	8e-22	104	Core protein p15	P03339	GAG_FSVGR	Feline sarcoma virus (strain Gardner-Rasheed)	11775	gag
virus|sp|P03339|GAG_FSVGR_5361	NW_016542317.1:1041-1335	2e-20	100	Core protein p15	P03339	GAG_FSVGR	Feline sarcoma virus (strain Gardner-Rasheed)	11775	gag
virus|sp|P03339|GAG_FSVGR_3122	NW_016542421.1:39108-82767	6e-22	105	Core protein p15	P03339	GAG_FSVGR	Feline sarcoma virus (strain Gardner-Rasheed)	11775	gag
virus|sp|P03339|GAG_FSVGR_3959	NW_016543066.1:2611-2890	4e-20	99.4	Core protein p15	P03339	GAG_FSVGR	Feline sarcoma virus (strain Gardner-Rasheed)	11775	gag
virus|sp|P03339|GAG_FSVGR_785	NW_016543175.1:608-902	1e-19	97.4	Core protein p15	P03339	GAG_FSVGR	Feline sarcoma virus (strain Gardner-Rasheed)	11775	gag
virus|sp|P03339|GAG_FSVGR_3701	NW_016543637.1:694-988	6e-23	108	Core protein p15	P03339	GAG_FSVGR	Feline sarcoma virus (strain Gardner-Rasheed)	11775	gag
virus|sp|P03339|GAG_FSVGR_3326	NW_016543678.1:2998-3292	1e-30	134	Core protein p15	P03339	GAG_FSVGR	Feline sarcoma virus (strain Gardner-Rasheed)	11775	gag
virus|sp|P03339|GAG_FSVGR_372	NW_016544139.1:49587-49881	2e-22	106	Core protein p15	P03339	GAG_FSVGR	Feline sarcoma virus (strain Gardner-Rasheed)	11775	gag
virus|sp|P03339|GAG_FSVGR_5594	NW_016544198.1:3464-3758	3e-30	132	Core protein p15	P03339	GAG_FSVGR	Feline sarcoma virus (strain Gardner-Rasheed)	11775	gag
virus|sp|P03339|GAG_FSVGR_1266	NW_016544569.1:10168-10462	1e-20	100	Core protein p15	P03339	GAG_FSVGR	Feline sarcoma virus (strain Gardner-Rasheed)	11775	gag
virus|sp|P03339|GAG_FSVGR_1056	NW_016544737.1:410-704	2e-22	106	Core protein p15	P03339	GAG_FSVGR	Feline sarcoma virus (strain Gardner-Rasheed)	11775	gag
virus|sp|P03339|GAG_FSVGR_5137	NW_016545167.1:29569-29836	2e-20	100	Core protein p15	P03339	GAG_FSVGR	Feline sarcoma virus (strain Gardner-Rasheed)	11775	gag
virus|sp|P03339|GAG_FSVGR_5498	NW_016545591.1:646754-647033	2e-21	103	Core protein p15	P03339	GAG_FSVGR	Feline sarcoma virus (strain Gardner-Rasheed)	11775	gag
virus|sp|P03339|GAG_FSVGR_5501	NW_016545674.1:13607-13889	2e-19	97.1	Core protein p15	P03339	GAG_FSVGR	Feline sarcoma virus (strain Gardner-Rasheed)	11775	gag
virus|sp|P03339|GAG_FSVGR_5918	NW_016545680.1:2-239	1e-22	107	Core protein p15	P03339	GAG_FSVGR	Feline sarcoma virus (strain Gardner-Rasheed)	11775	gag
virus|sp|P03339|GAG_FSVGR_3588	NW_016545998.1:34567-34861	3e-28	126	Core protein p15	P03339	GAG_FSVGR	Feline sarcoma virus (strain Gardner-Rasheed)	11775	gag
virus|sp|P03339|GAG_FSVGR_4587	NW_016547041.1:4003-4294	3e-21	102	Core protein p15	P03339	GAG_FSVGR	Feline sarcoma virus (strain Gardner-Rasheed)	11775	gag
virus|sp|P03339|GAG_FSVGR_2610	NW_016547313.1:89788-90082	6e-30	131	Core protein p15	P03339	GAG_FSVGR	Feline sarcoma virus (strain Gardner-Rasheed)	11775	gag
virus|sp|P03339|GAG_FSVGR_4641	NW_016547875.1:62566-62857	2e-21	103	Core protein p15	P03339	GAG_FSVGR	Feline sarcoma virus (strain Gardner-Rasheed)	11775	gag
virus|sp|P03339|GAG_FSVGR_6055	NW_016548486.1:118075-118366	5e-20	99	Core protein p15	P03339	GAG_FSVGR	Feline sarcoma virus (strain Gardner-Rasheed)	11775	gag
virus|sp|P03339|GAG_FSVGR_1592	NW_016549973.1:899-1190	2e-21	103	Core protein p15	P03339	GAG_FSVGR	Feline sarcoma virus (strain Gardner-Rasheed)	11775	gag
virus|sp|P03339|GAG_FSVGR_105	NW_016550424.1:60477-62844	3e-25	116	Core protein p15	P03339	GAG_FSVGR	Feline sarcoma virus (strain Gardner-Rasheed)	11775	gag
virus|sp|P03339|GAG_FSVGR_6402	NW_016551119.1:87585-87879	2e-23	110	Core protein p15	P03339	GAG_FSVGR	Feline sarcoma virus (strain Gardner-Rasheed)	11775	gag
virus|sp|P03339|GAG_FSVGR_6197	NW_016552108.1:28274-28445	1e-21	66.6	Core protein p15	P03339	GAG_FSVGR	Feline sarcoma virus (strain Gardner-Rasheed)	11775	gag
virus|sp|P03339|GAG_FSVGR_5263	NW_016552431.1:36681-36975	9e-21	101	Core protein p15	P03339	GAG_FSVGR	Feline sarcoma virus (strain Gardner-Rasheed)	11775	gag
virus|sp|P03339|GAG_FSVGR_2227	NW_016553790.1:4591-4882	5e-20	99	Core protein p15	P03339	GAG_FSVGR	Feline sarcoma virus (strain Gardner-Rasheed)	11775	gag
virus|sp|P03339|GAG_FSVGR_2927	NW_016553936.1:16557-16851	1e-22	107	Core protein p15	P03339	GAG_FSVGR	Feline sarcoma virus (strain Gardner-Rasheed)	11775	gag
virus|sp|P03339|GAG_FSVGR_6332	NW_016555208.1:2386-2680	8e-22	104	Core protein p15	P03339	GAG_FSVGR	Feline sarcoma virus (strain Gardner-Rasheed)	11775	gag
virus|sp|P03339|GAG_FSVGR_641	NW_016558487.1:8003-8297	6e-22	105	Core protein p15	P03339	GAG_FSVGR	Feline sarcoma virus (strain Gardner-Rasheed)	11775	gag
virus|sp|P03339|GAG_FSVGR_2043	NW_016559396.1:1813-2107	4e-21	102	Core protein p15	P03339	GAG_FSVGR	Feline sarcoma virus (strain Gardner-Rasheed)	11775	gag
virus|sp|P03339|GAG_FSVGR_4720	NW_016559778.1:7490-7784	3e-20	99.8	Core protein p15	P03339	GAG_FSVGR	Feline sarcoma virus (strain Gardner-Rasheed)	11775	gag
virus|sp|P03339|GAG_FSVGR_5581	NW_016560073.1:139587-139881	5e-30	132	Core protein p15	P03339	GAG_FSVGR	Feline sarcoma virus (strain Gardner-Rasheed)	11775	gag
virus|sp|P03339|GAG_FSVGR_4471	NW_016560113.1:6924-7218	5e-22	105	Core protein p15	P03339	GAG_FSVGR	Feline sarcoma virus (strain Gardner-Rasheed)	11775	gag
virus|sp|P03339|GAG_FSVGR_4527	NW_016560582.1:44280-44574	5e-19	95.5	Core protein p15	P03339	GAG_FSVGR	Feline sarcoma virus (strain Gardner-Rasheed)	11775	gag
virus|sp|P03339|GAG_FSVGR_1557	NW_016561581.1:3789-4074	2e-20	100	Core protein p15	P03339	GAG_FSVGR	Feline sarcoma virus (strain Gardner-Rasheed)	11775	gag
virus|sp|P03339|GAG_FSVGR_5043	NW_016563715.1:6555-6846	1e-22	107	Core protein p15	P03339	GAG_FSVGR	Feline sarcoma virus (strain Gardner-Rasheed)	11775	gag
virus|sp|P03339|GAG_FSVGR_4713	NW_016564019.1:146-440	7e-21	101	Core protein p15	P03339	GAG_FSVGR	Feline sarcoma virus (strain Gardner-Rasheed)	11775	gag
virus|sp|P03339|GAG_FSVGR_6174	NW_016567640.1:122-374	5e-21	102	Core protein p15	P03339	GAG_FSVGR	Feline sarcoma virus (strain Gardner-Rasheed)	11775	gag
virus|sp|P03339|GAG_FSVGR_4586	NW_016568340.1:23050-188391	4e-23	108	Core protein p15	P03339	GAG_FSVGR	Feline sarcoma virus (strain Gardner-Rasheed)	11775	gag
virus|sp|P03339|GAG_FSVGR_4486	NW_016570253.1:3004-3286	3e-26	119	Core protein p15	P03339	GAG_FSVGR	Feline sarcoma virus (strain Gardner-Rasheed)	11775	gag
virus|sp|P03339|GAG_FSVGR_6340	NW_016570281.1:208-499	6e-22	105	Core protein p15	P03339	GAG_FSVGR	Feline sarcoma virus (strain Gardner-Rasheed)	11775	gag
virus|sp|P03339|GAG_FSVGR_139	NW_016574989.1:7291-7573	1e-23	110	Core protein p15	P03339	GAG_FSVGR	Feline sarcoma virus (strain Gardner-Rasheed)	11775	gag
virus|sp|P03339|GAG_FSVGR_6042	NW_016578165.1:345-639	6e-23	108	Core protein p15	P03339	GAG_FSVGR	Feline sarcoma virus (strain Gardner-Rasheed)	11775	gag
virus|sp|P03339|GAG_FSVGR_4577	NW_016578647.1:5032-5326	8e-25	114	Core protein p15	P03339	GAG_FSVGR	Feline sarcoma virus (strain Gardner-Rasheed)	11775	gag
virus|sp|P03339|GAG_FSVGR_4908	NW_016582024.1:526-820	2e-21	103	Core protein p15	P03339	GAG_FSVGR	Feline sarcoma virus (strain Gardner-Rasheed)	11775	gag
virus|sp|P03339|GAG_FSVGR_6026	NW_016584148.1:1939-2299	5e-22	105	Core protein p15	P03339	GAG_FSVGR	Feline sarcoma virus (strain Gardner-Rasheed)	11775	gag
virus|sp|P03339|GAG_FSVGR_1475	NW_016584705.1:8169-8442	3e-20	99.8	Core protein p15	P03339	GAG_FSVGR	Feline sarcoma virus (strain Gardner-Rasheed)	11775	gag
virus|sp|P03339|GAG_FSVGR_1662	NW_016588253.1:619-928	9e-21	101	Core protein p15	P03339	GAG_FSVGR	Feline sarcoma virus (strain Gardner-Rasheed)	11775	gag
virus|sp|P03339|GAG_FSVGR_2644	NW_016594584.1:615-882	5e-19	95.5	Core protein p15	P03339	GAG_FSVGR	Feline sarcoma virus (strain Gardner-Rasheed)	11775	gag
virus|sp|P03339|GAG_FSVGR_5082	NW_016595140.1:569-863	7e-27	121	Core protein p15	P03339	GAG_FSVGR	Feline sarcoma virus (strain Gardner-Rasheed)	11775	gag
virus|sp|P03339|GAG_FSVGR_4680	NW_016595211.1:514-808	4e-20	99.4	Core protein p15	P03339	GAG_FSVGR	Feline sarcoma virus (strain Gardner-Rasheed)	11775	gag
virus|sp|P03339|GAG_FSVGR_5537	NW_016595275.1:3-294	7e-24	111	Core protein p15	P03339	GAG_FSVGR	Feline sarcoma virus (strain Gardner-Rasheed)	11775	gag
virus|sp|P03339|GAG_FSVGR_2122	NW_016597107.1:1006-1300	3e-22	106	Core protein p15	P03339	GAG_FSVGR	Feline sarcoma virus (strain Gardner-Rasheed)	11775	gag
virus|sp|P03339|GAG_FSVGR_2984	NW_016597857.1:1087-1381	5e-20	99	Core protein p15	P03339	GAG_FSVGR	Feline sarcoma virus (strain Gardner-Rasheed)	11775	gag
virus|sp|P03339|GAG_FSVGR_505	NW_016598651.1:854-1049	3e-23	92.4	Core protein p15	P03339	GAG_FSVGR	Feline sarcoma virus (strain Gardner-Rasheed)	11775	gag
virus|sp|P03340|GAG_FSVMD_4780	NW_016527893.1:109295-109580	3e-58	61.2	Gag polyprotein	P03340	GAG_FSVMD	Feline sarcoma virus (strain McDonough)	11778	gag
virus|sp|P03340|GAG_FSVMD_3557	NW_016529708.1:94562-94970	4e-41	96.7	Gag polyprotein	P03340	GAG_FSVMD	Feline sarcoma virus (strain McDonough)	11778	gag
virus|sp|P03340|GAG_FSVMD_3558	NW_016529708.1:95082-95415	4e-41	97.4	Gag polyprotein	P03340	GAG_FSVMD	Feline sarcoma virus (strain McDonough)	11778	gag
virus|sp|P03340|GAG_FSVMD_6185	NW_016530316.1:29443-29911	1e-49	176	Gag polyprotein	P03340	GAG_FSVMD	Feline sarcoma virus (strain McDonough)	11778	gag
virus|sp|P03340|GAG_FSVMD_4468	NW_016531805.1:566-1271	2e-64	249	Gag polyprotein	P03340	GAG_FSVMD	Feline sarcoma virus (strain McDonough)	11778	gag
virus|sp|P03340|GAG_FSVMD_3911	NW_016532552.1:75856-76591	8e-27	125	Gag polyprotein	P03340	GAG_FSVMD	Feline sarcoma virus (strain McDonough)	11778	gag
virus|sp|P03340|GAG_FSVMD_2409	NW_016532730.1:74100-74259	1e-44	62.4	Gag polyprotein	P03340	GAG_FSVMD	Feline sarcoma virus (strain McDonough)	11778	gag
virus|sp|P03340|GAG_FSVMD_3169	NW_016533748.1:8600-9245	6e-43	178	Gag polyprotein	P03340	GAG_FSVMD	Feline sarcoma virus (strain McDonough)	11778	gag
virus|sp|P03340|GAG_FSVMD_5171	NW_016533766.1:41604-41862	3e-14	83.6	Gag polyprotein	P03340	GAG_FSVMD	Feline sarcoma virus (strain McDonough)	11778	gag
virus|sp|P03340|GAG_FSVMD_5765	NW_016534278.1:19245-19425	7e-09	65.5	Gag polyprotein	P03340	GAG_FSVMD	Feline sarcoma virus (strain McDonough)	11778	gag
virus|sp|P03340|GAG_FSVMD_3609	NW_016535093.1:360721-360865	1e-52	78.6	Gag polyprotein	P03340	GAG_FSVMD	Feline sarcoma virus (strain McDonough)	11778	gag
virus|sp|P03340|GAG_FSVMD_3610	NW_016535093.1:360971-361193	1e-52	89.7	Gag polyprotein	P03340	GAG_FSVMD	Feline sarcoma virus (strain McDonough)	11778	gag
virus|sp|P03340|GAG_FSVMD_4521	NW_016537368.1:63384-63588	9e-09	65.1	Gag polyprotein	P03340	GAG_FSVMD	Feline sarcoma virus (strain McDonough)	11778	gag
virus|sp|P03340|GAG_FSVMD_4449	NW_016538105.1:7292-8081	1e-60	237	Gag polyprotein	P03340	GAG_FSVMD	Feline sarcoma virus (strain McDonough)	11778	gag
virus|sp|P03340|GAG_FSVMD_560	NW_016538646.1:68975-69764	1e-55	220	Gag polyprotein	P03340	GAG_FSVMD	Feline sarcoma virus (strain McDonough)	11778	gag
virus|sp|P03340|GAG_FSVMD_4937	NW_016539450.1:10889-11549	7e-49	198	Gag polyprotein	P03340	GAG_FSVMD	Feline sarcoma virus (strain McDonough)	11778	gag
virus|sp|P03340|GAG_FSVMD_899	NW_016543388.1:4821-5421	2e-44	183	Gag polyprotein	P03340	GAG_FSVMD	Feline sarcoma virus (strain McDonough)	11778	gag
virus|sp|P03340|GAG_FSVMD_3325	NW_016543678.1:2185-2464	7e-41	101	Gag polyprotein	P03340	GAG_FSVMD	Feline sarcoma virus (strain McDonough)	11778	gag
virus|sp|P03340|GAG_FSVMD_1935	NW_016547691.1:1407-2079	2e-48	197	Gag polyprotein	P03340	GAG_FSVMD	Feline sarcoma virus (strain McDonough)	11778	gag
virus|sp|P03340|GAG_FSVMD_166	NW_016548421.1:6-639	8e-67	258	Gag polyprotein	P03340	GAG_FSVMD	Feline sarcoma virus (strain McDonough)	11778	gag
virus|sp|P03340|GAG_FSVMD_1771	NW_016566655.1:4-664	1e-58	231	Gag polyprotein	P03340	GAG_FSVMD	Feline sarcoma virus (strain McDonough)	11778	gag
virus|sp|P03340|GAG_FSVMD_5820	NW_016575586.1:2365-2803	7e-46	133	Gag polyprotein	P03340	GAG_FSVMD	Feline sarcoma virus (strain McDonough)	11778	gag
virus|sp|P03340|GAG_FSVMD_4255	NW_016581419.1:1175-1604	7e-44	130	Gag polyprotein	P03340	GAG_FSVMD	Feline sarcoma virus (strain McDonough)	11778	gag
virus|sp|P03340|GAG_FSVMD_2121	NW_016597107.1:395-719	1e-40	66.6	Gag polyprotein	P03340	GAG_FSVMD	Feline sarcoma virus (strain McDonough)	11778	gag
virus|sp|P03341|GAG_BAEVM_271	NW_016527635.1:1534-1783	1e-17	87.8	Gag polyprotein	P03341	GAG_BAEVM	Baboon endogenous virus (strain M7)	11764	gag
virus|sp|P03341|GAG_BAEVM_124	NW_016528708.1:116757-117030	5e-09	66.2	Gag polyprotein	P03341	GAG_BAEVM	Baboon endogenous virus (strain M7)	11764	gag
virus|sp|P03341|GAG_BAEVM_759	NW_016529400.1:332690-441307	2e-56	223	Gag polyprotein	P03341	GAG_BAEVM	Baboon endogenous virus (strain M7)	11764	gag
virus|sp|P03341|GAG_BAEVM_2444	NW_016529573.1:201830-202013	7e-12	75.9	Gag polyprotein	P03341	GAG_BAEVM	Baboon endogenous virus (strain M7)	11764	gag
virus|sp|P03341|GAG_BAEVM_1600	NW_016530196.1:22687-22846	8e-08	62.4	Gag polyprotein	P03341	GAG_BAEVM	Baboon endogenous virus (strain M7)	11764	gag
virus|sp|P03341|GAG_BAEVM_4008	NW_016530408.1:3035-3695	2e-58	230	Gag polyprotein	P03341	GAG_BAEVM	Baboon endogenous virus (strain M7)	11764	gag
virus|sp|P03341|GAG_BAEVM_2546	NW_016530780.1:130993-131437	5e-29	132	Gag polyprotein	P03341	GAG_BAEVM	Baboon endogenous virus (strain M7)	11764	gag
virus|sp|P03341|GAG_BAEVM_3106	NW_016530851.1:41240-41423	2e-58	67.4	Gag polyprotein	P03341	GAG_BAEVM	Baboon endogenous virus (strain M7)	11764	gag
virus|sp|P03341|GAG_BAEVM_5038	NW_016531157.1:520682-520964	3e-19	77	Gag polyprotein	P03341	GAG_BAEVM	Baboon endogenous virus (strain M7)	11764	gag
virus|sp|P03341|GAG_BAEVM_5039	NW_016531157.1:521230-521374	2e-10	70.9	Gag polyprotein	P03341	GAG_BAEVM	Baboon endogenous virus (strain M7)	11764	gag
virus|sp|P03341|GAG_BAEVM_5040	NW_016531157.1:521382-521685	2e-53	126	Gag polyprotein	P03341	GAG_BAEVM	Baboon endogenous virus (strain M7)	11764	gag
virus|sp|P03341|GAG_BAEVM_542	NW_016531356.1:153576-153723	6e-27	125	Gag polyprotein	P03341	GAG_BAEVM	Baboon endogenous virus (strain M7)	11764	gag
virus|sp|P03341|GAG_BAEVM_6035	NW_016531373.1:2213-20876	5e-14	82.8	Gag polyprotein	P03341	GAG_BAEVM	Baboon endogenous virus (strain M7)	11764	gag
virus|sp|P03341|GAG_BAEVM_321	NW_016531523.1:381480-382494	2e-77	293	Gag polyprotein	P03341	GAG_BAEVM	Baboon endogenous virus (strain M7)	11764	gag
virus|sp|P03341|GAG_BAEVM_3421	NW_016531919.1:21785-22184	1e-67	169	Gag polyprotein	P03341	GAG_BAEVM	Baboon endogenous virus (strain M7)	11764	gag
virus|sp|P03341|GAG_BAEVM_4802	NW_016532199.1:50107-50841	8e-18	95.5	Gag polyprotein	P03341	GAG_BAEVM	Baboon endogenous virus (strain M7)	11764	gag
virus|sp|P03341|GAG_BAEVM_5023	NW_016532285.1:379-535	5e-60	63.9	Gag polyprotein	P03341	GAG_BAEVM	Baboon endogenous virus (strain M7)	11764	gag
virus|sp|P03341|GAG_BAEVM_5024	NW_016532285.1:575-1127	5e-60	193	Gag polyprotein	P03341	GAG_BAEVM	Baboon endogenous virus (strain M7)	11764	gag
virus|sp|P03341|GAG_BAEVM_5454	NW_016532884.1:39382-40258	7e-67	258	Gag polyprotein	P03341	GAG_BAEVM	Baboon endogenous virus (strain M7)	11764	gag
virus|sp|P03341|GAG_BAEVM_4450	NW_016533141.1:25357-25615	1e-14	73.2	Gag polyprotein	P03341	GAG_BAEVM	Baboon endogenous virus (strain M7)	11764	gag
virus|sp|P03341|GAG_BAEVM_4454	NW_016533141.1:99268-195526	1e-65	164	Gag polyprotein	P03341	GAG_BAEVM	Baboon endogenous virus (strain M7)	11764	gag
virus|sp|P03341|GAG_BAEVM_4455	NW_016533141.1:99268-195526	1e-65	112	Gag polyprotein	P03341	GAG_BAEVM	Baboon endogenous virus (strain M7)	11764	gag
virus|sp|P03341|GAG_BAEVM_1412	NW_016533550.1:169615-169897	2e-09	67.4	Gag polyprotein	P03341	GAG_BAEVM	Baboon endogenous virus (strain M7)	11764	gag
virus|sp|P03341|GAG_BAEVM_5727	NW_016535789.1:56757-57198	6e-21	105	Gag polyprotein	P03341	GAG_BAEVM	Baboon endogenous virus (strain M7)	11764	gag
virus|sp|P03341|GAG_BAEVM_4810	NW_016536323.1:184847-195603	3e-24	117	Gag polyprotein	P03341	GAG_BAEVM	Baboon endogenous virus (strain M7)	11764	gag
virus|sp|P03341|GAG_BAEVM_75	NW_016537753.1:68453-69338	2e-77	293	Gag polyprotein	P03341	GAG_BAEVM	Baboon endogenous virus (strain M7)	11764	gag
virus|sp|P03341|GAG_BAEVM_4388	NW_016537768.1:124211-124565	9e-22	108	Gag polyprotein	P03341	GAG_BAEVM	Baboon endogenous virus (strain M7)	11764	gag
virus|sp|P03341|GAG_BAEVM_679	NW_016538321.1:86783-87164	6e-54	101	Gag polyprotein	P03341	GAG_BAEVM	Baboon endogenous virus (strain M7)	11764	gag
virus|sp|P03341|GAG_BAEVM_607	NW_016538870.1:12596-13193	1e-51	172	Gag polyprotein	P03341	GAG_BAEVM	Baboon endogenous virus (strain M7)	11764	gag
virus|sp|P03341|GAG_BAEVM_875	NW_016539172.1:134938-135430	1e-60	191	Gag polyprotein	P03341	GAG_BAEVM	Baboon endogenous virus (strain M7)	11764	gag
virus|sp|P03341|GAG_BAEVM_620	NW_016540206.1:5-479	2e-68	188	Gag polyprotein	P03341	GAG_BAEVM	Baboon endogenous virus (strain M7)	11764	gag
virus|sp|P03341|GAG_BAEVM_2158	NW_016540305.1:11241-12222	3e-72	276	Gag polyprotein	P03341	GAG_BAEVM	Baboon endogenous virus (strain M7)	11764	gag
virus|sp|P03341|GAG_BAEVM_2634	NW_016540323.1:2832-3564	4e-75	209	Gag polyprotein	P03341	GAG_BAEVM	Baboon endogenous virus (strain M7)	11764	gag
virus|sp|P03341|GAG_BAEVM_789	NW_016540392.1:4619-5800	3e-51	72	Gag polyprotein	P03341	GAG_BAEVM	Baboon endogenous virus (strain M7)	11764	gag
virus|sp|P03341|GAG_BAEVM_3300	NW_016540512.1:17376-17559	4e-07	60.1	Gag polyprotein	P03341	GAG_BAEVM	Baboon endogenous virus (strain M7)	11764	gag
virus|sp|P03341|GAG_BAEVM_5425	NW_016543918.1:33268-34033	2e-60	176	Gag polyprotein	P03341	GAG_BAEVM	Baboon endogenous virus (strain M7)	11764	gag
virus|sp|P03341|GAG_BAEVM_2196	NW_016543975.1:51643-52021	2e-20	103	Gag polyprotein	P03341	GAG_BAEVM	Baboon endogenous virus (strain M7)	11764	gag
virus|sp|P03341|GAG_BAEVM_4443	NW_016544032.1:28143-28869	7e-62	191	Gag polyprotein	P03341	GAG_BAEVM	Baboon endogenous virus (strain M7)	11764	gag
virus|sp|P03341|GAG_BAEVM_3175	NW_016544931.1:53894-54875	2e-70	270	Gag polyprotein	P03341	GAG_BAEVM	Baboon endogenous virus (strain M7)	11764	gag
virus|sp|P03341|GAG_BAEVM_5285	NW_016544953.1:109665-110433	3e-53	213	Gag polyprotein	P03341	GAG_BAEVM	Baboon endogenous virus (strain M7)	11764	gag
virus|sp|P03341|GAG_BAEVM_1896	NW_016547085.1:107197-107959	1e-51	207	Gag polyprotein	P03341	GAG_BAEVM	Baboon endogenous virus (strain M7)	11764	gag
virus|sp|P03341|GAG_BAEVM_3133	NW_016548611.1:5207-6068	2e-52	210	Gag polyprotein	P03341	GAG_BAEVM	Baboon endogenous virus (strain M7)	11764	gag
virus|sp|P03341|GAG_BAEVM_3134	NW_016548611.1:6073-6241	1e-11	75.1	Gag polyprotein	P03341	GAG_BAEVM	Baboon endogenous virus (strain M7)	11764	gag
virus|sp|P03341|GAG_BAEVM_3738	NW_016551902.1:38700-63410	6e-69	62	Gag polyprotein	P03341	GAG_BAEVM	Baboon endogenous virus (strain M7)	11764	gag
virus|sp|P03341|GAG_BAEVM_6312	NW_016553368.1:11528-12485	7e-73	278	Gag polyprotein	P03341	GAG_BAEVM	Baboon endogenous virus (strain M7)	11764	gag
virus|sp|P03341|GAG_BAEVM_1407	NW_016562880.1:41868-46451	3e-11	73.9	Gag polyprotein	P03341	GAG_BAEVM	Baboon endogenous virus (strain M7)	11764	gag
virus|sp|P03341|GAG_BAEVM_6023	NW_016584148.1:557-770	2e-52	65.1	Gag polyprotein	P03341	GAG_BAEVM	Baboon endogenous virus (strain M7)	11764	gag
virus|sp|P03341|GAG_BAEVM_5013	NW_016588697.1:8385-9831	3e-57	226	Gag polyprotein	P03341	GAG_BAEVM	Baboon endogenous virus (strain M7)	11764	gag
virus|sp|P03342|GAG_AVISN_5235	NW_016527952.1:35307-35574	3e-13	79.3	Gag polyprotein (Fragment)	P03342	GAG_AVISN	Avian spleen necrosis virus	11899	gag
virus|sp|P03342|GAG_AVISN_4657	NW_016528048.1:1084-1459	6e-11	71.6	Gag polyprotein (Fragment)	P03342	GAG_AVISN	Avian spleen necrosis virus	11899	gag
virus|sp|P03342|GAG_AVISN_4656	NW_016528048.1:668-884	9e-14	80.9	Gag polyprotein (Fragment)	P03342	GAG_AVISN	Avian spleen necrosis virus	11899	gag
virus|sp|P03342|GAG_AVISN_1110	NW_016528111.1:391126-391387	2e-11	73.2	Gag polyprotein (Fragment)	P03342	GAG_AVISN	Avian spleen necrosis virus	11899	gag
virus|sp|P03342|GAG_AVISN_543	NW_016531356.1:154136-154367	1e-11	73.9	Gag polyprotein (Fragment)	P03342	GAG_AVISN	Avian spleen necrosis virus	11899	gag
virus|sp|P03342|GAG_AVISN_5571	NW_016532631.1:117248-117578	6e-28	77	Gag polyprotein (Fragment)	P03342	GAG_AVISN	Avian spleen necrosis virus	11899	gag
virus|sp|P03342|GAG_AVISN_2372	NW_016536266.1:156687-156849	2e-26	77.4	Gag polyprotein (Fragment)	P03342	GAG_AVISN	Avian spleen necrosis virus	11899	gag
virus|sp|P03342|GAG_AVISN_3993	NW_016537878.1:364102-395583	1e-07	60.8	Gag polyprotein (Fragment)	P03342	GAG_AVISN	Avian spleen necrosis virus	11899	gag
virus|sp|P03342|GAG_AVISN_1247	NW_016539285.1:116102-116243	1e-22	65.5	Gag polyprotein (Fragment)	P03342	GAG_AVISN	Avian spleen necrosis virus	11899	gag
virus|sp|P03342|GAG_AVISN_3201	NW_016540237.1:205854-206193	5e-15	85.1	Gag polyprotein (Fragment)	P03342	GAG_AVISN	Avian spleen necrosis virus	11899	gag
virus|sp|P03342|GAG_AVISN_701	NW_016540779.1:21893-22058	8e-08	61.2	Gag polyprotein (Fragment)	P03342	GAG_AVISN	Avian spleen necrosis virus	11899	gag
virus|sp|P03342|GAG_AVISN_4343	NW_016551268.1:13016-13352	4e-18	95.5	Gag polyprotein (Fragment)	P03342	GAG_AVISN	Avian spleen necrosis virus	11899	gag
virus|sp|P03342|GAG_AVISN_170	NW_016561927.1:56088-56355	1e-14	83.6	Gag polyprotein (Fragment)	P03342	GAG_AVISN	Avian spleen necrosis virus	11899	gag
virus|sp|P03342|GAG_AVISN_2937	NW_016562985.1:1241-1655	1e-09	67.4	Gag polyprotein (Fragment)	P03342	GAG_AVISN	Avian spleen necrosis virus	11899	gag
virus|sp|P03342|GAG_AVISN_2936	NW_016562985.1:793-925	1e-19	100	Gag polyprotein (Fragment)	P03342	GAG_AVISN	Avian spleen necrosis virus	11899	gag
virus|sp|P03342|GAG_AVISN_5833	NW_016565214.1:44241-44418	3e-08	62.8	Gag polyprotein (Fragment)	P03342	GAG_AVISN	Avian spleen necrosis virus	11899	gag
virus|sp|P03342|GAG_AVISN_3289	NW_016597632.1:29-317	3e-32	87	Gag polyprotein (Fragment)	P03342	GAG_AVISN	Avian spleen necrosis virus	11899	gag
virus|sp|P03342|GAG_AVISN_3290	NW_016597632.1:433-715	3e-32	76.3	Gag polyprotein (Fragment)	P03342	GAG_AVISN	Avian spleen necrosis virus	11899	gag
virus|sp|P03343|GAG_MMTVG_4594	NW_016529205.1:49906-50137	6e-12	75.1	Gag polyprotein (Fragment)	P03343	GAG_MMTVG	Mouse mammary tumor virus (strain GR)	11760	gag
virus|sp|P03343|GAG_MMTVG_4271	NW_016529275.1:525903-526092	6e-09	65.1	Gag polyprotein (Fragment)	P03343	GAG_MMTVG	Mouse mammary tumor virus (strain GR)	11760	gag
virus|sp|P03343|GAG_MMTVG_4883	NW_016532025.1:44859-45021	5e-09	65.5	Gag polyprotein (Fragment)	P03343	GAG_MMTVG	Mouse mammary tumor virus (strain GR)	11760	gag
virus|sp|P03343|GAG_MMTVG_5582	NW_016532471.1:529192-529390	1e-07	60.8	Gag polyprotein (Fragment)	P03343	GAG_MMTVG	Mouse mammary tumor virus (strain GR)	11760	gag
virus|sp|P03343|GAG_MMTVG_4056	NW_016532742.1:13745-108492	2e-08	63.5	Gag polyprotein (Fragment)	P03343	GAG_MMTVG	Mouse mammary tumor virus (strain GR)	11760	gag
virus|sp|P03343|GAG_MMTVG_4216	NW_016536128.1:117197-117395	1e-12	77.8	Gag polyprotein (Fragment)	P03343	GAG_MMTVG	Mouse mammary tumor virus (strain GR)	11760	gag
virus|sp|P03343|GAG_MMTVG_5660	NW_016536263.1:4961-5156	4e-12	75.9	Gag polyprotein (Fragment)	P03343	GAG_MMTVG	Mouse mammary tumor virus (strain GR)	11760	gag
virus|sp|P03343|GAG_MMTVG_3000	NW_016536315.1:249723-249930	1e-15	87.4	Gag polyprotein (Fragment)	P03343	GAG_MMTVG	Mouse mammary tumor virus (strain GR)	11760	gag
virus|sp|P03343|GAG_MMTVG_633	NW_016538482.1:29941-30184	2e-11	73.2	Gag polyprotein (Fragment)	P03343	GAG_MMTVG	Mouse mammary tumor virus (strain GR)	11760	gag
virus|sp|P03343|GAG_MMTVG_1288	NW_016539806.1:5083-5314	7e-11	71.6	Gag polyprotein (Fragment)	P03343	GAG_MMTVG	Mouse mammary tumor virus (strain GR)	11760	gag
virus|sp|P03343|GAG_MMTVG_2044	NW_016541879.1:48708-48894	5e-12	75.5	Gag polyprotein (Fragment)	P03343	GAG_MMTVG	Mouse mammary tumor virus (strain GR)	11760	gag
virus|sp|P03343|GAG_MMTVG_2756	NW_016582777.1:5-194	4e-08	62.4	Gag polyprotein (Fragment)	P03343	GAG_MMTVG	Mouse mammary tumor virus (strain GR)	11760	gag
virus|sp|P03343|GAG_MMTVG_1316	NW_016584925.1:674-872	3e-10	69.3	Gag polyprotein (Fragment)	P03343	GAG_MMTVG	Mouse mammary tumor virus (strain GR)	11760	gag
virus|sp|P03343|GAG_MMTVG_2108	NW_016601550.1:1700-2021	9e-30	134	Gag polyprotein (Fragment)	P03343	GAG_MMTVG	Mouse mammary tumor virus (strain GR)	11760	gag
virus|sp|P03354|POL_RSVP_5305	NW_016531597.1:30002-30530	6e-40	171	Gag-Pol polyprotein	P03354	POL_RSVP	Rous sarcoma virus (strain Prague C)	11888	gag-pol
virus|sp|P03354|POL_RSVP_1420	NW_016534456.1:1212-1662	9e-41	173	Gag-Pol polyprotein	P03354	POL_RSVP	Rous sarcoma virus (strain Prague C)	11888	gag-pol
virus|sp|P03354|POL_RSVP_4102	NW_016539947.1:4670-4943	7e-35	94.4	Gag-Pol polyprotein	P03354	POL_RSVP	Rous sarcoma virus (strain Prague C)	11888	gag-pol
virus|sp|P03354|POL_RSVP_3059	NW_016554930.1:52644-52947	7e-35	115	Gag-Pol polyprotein	P03354	POL_RSVP	Rous sarcoma virus (strain Prague C)	11888	gag-pol
virus|sp|P03354|POL_RSVP_4405	NW_016567912.1:725-1385	7e-35	154	Gag-Pol polyprotein	P03354	POL_RSVP	Rous sarcoma virus (strain Prague C)	11888	gag-pol
virus|sp|P03354|POL_RSVP_6063	NW_016594479.1:269-629	7e-35	119	Gag-Pol polyprotein	P03354	POL_RSVP	Rous sarcoma virus (strain Prague C)	11888	gag-pol
virus|sp|P03355|POL_MLVMS_6078	NW_016528222.1:63778-64648	2e-45	189	Gag-Pol polyprotein	P03355	POL_MLVMS	Moloney murine leukemia virus (isolate Shinnick)	928306	gag-pol
virus|sp|P03355|POL_MLVMS_1599	NW_016530196.1:19103-19478	3e-14	64.3	Gag-Pol polyprotein	P03355	POL_MLVMS	Moloney murine leukemia virus (isolate Shinnick)	928306	gag-pol
virus|sp|P03355|POL_MLVMS_3485	NW_016530415.1:364353-364683	6e-103	95.1	Gag-Pol polyprotein	P03355	POL_MLVMS	Moloney murine leukemia virus (isolate Shinnick)	928306	gag-pol
virus|sp|P03355|POL_MLVMS_3488	NW_016530415.1:365974-366223	1e-13	84	Gag-Pol polyprotein	P03355	POL_MLVMS	Moloney murine leukemia virus (isolate Shinnick)	928306	gag-pol
virus|sp|P03355|POL_MLVMS_2555	NW_016530780.1:197648-198296	7e-39	167	Gag-Pol polyprotein	P03355	POL_MLVMS	Moloney murine leukemia virus (isolate Shinnick)	928306	gag-pol
virus|sp|P03355|POL_MLVMS_6032	NW_016531373.1:2213-20876	0	68.9	Gag-Pol polyprotein	P03355	POL_MLVMS	Moloney murine leukemia virus (isolate Shinnick)	928306	gag-pol
virus|sp|P03355|POL_MLVMS_5110	NW_016532181.1:48652-50266	3e-105	354	Gag-Pol polyprotein	P03355	POL_MLVMS	Moloney murine leukemia virus (isolate Shinnick)	928306	gag-pol
virus|sp|P03355|POL_MLVMS_4801	NW_016532199.1:48928-49486	1e-170	135	Gag-Pol polyprotein	P03355	POL_MLVMS	Moloney murine leukemia virus (isolate Shinnick)	928306	gag-pol
virus|sp|P03355|POL_MLVMS_65	NW_016532238.1:126160-126442	2e-13	75.1	Gag-Pol polyprotein	P03355	POL_MLVMS	Moloney murine leukemia virus (isolate Shinnick)	928306	gag-pol
virus|sp|P03355|POL_MLVMS_66	NW_016532238.1:126608-127073	1e-41	176	Gag-Pol polyprotein	P03355	POL_MLVMS	Moloney murine leukemia virus (isolate Shinnick)	928306	gag-pol
virus|sp|P03355|POL_MLVMS_67	NW_016532238.1:127731-127863	2e-09	69.3	Gag-Pol polyprotein	P03355	POL_MLVMS	Moloney murine leukemia virus (isolate Shinnick)	928306	gag-pol
virus|sp|P03355|POL_MLVMS_68	NW_016532238.1:128411-128993	1e-58	209	Gag-Pol polyprotein	P03355	POL_MLVMS	Moloney murine leukemia virus (isolate Shinnick)	928306	gag-pol
virus|sp|P03355|POL_MLVMS_69	NW_016532238.1:129083-129263	9e-15	87.4	Gag-Pol polyprotein	P03355	POL_MLVMS	Moloney murine leukemia virus (isolate Shinnick)	928306	gag-pol
virus|sp|P03355|POL_MLVMS_70	NW_016532238.1:129859-130639	6e-141	227	Gag-Pol polyprotein	P03355	POL_MLVMS	Moloney murine leukemia virus (isolate Shinnick)	928306	gag-pol
virus|sp|P03355|POL_MLVMS_71	NW_016532238.1:130656-131088	6e-141	77	Gag-Pol polyprotein	P03355	POL_MLVMS	Moloney murine leukemia virus (isolate Shinnick)	928306	gag-pol
virus|sp|P03355|POL_MLVMS_1498	NW_016532810.1:8514-8844	2e-163	81.6	Gag-Pol polyprotein	P03355	POL_MLVMS	Moloney murine leukemia virus (isolate Shinnick)	928306	gag-pol
virus|sp|P03355|POL_MLVMS_1918	NW_016532839.1:217938-220661	0	355	Gag-Pol polyprotein	P03355	POL_MLVMS	Moloney murine leukemia virus (isolate Shinnick)	928306	gag-pol
virus|sp|P03355|POL_MLVMS_2583	NW_016535717.1:54848-55088	6e-13	81.3	Gag-Pol polyprotein	P03355	POL_MLVMS	Moloney murine leukemia virus (isolate Shinnick)	928306	gag-pol
virus|sp|P03355|POL_MLVMS_4147	NW_016538788.1:7092-7302	2e-07	62.8	Gag-Pol polyprotein	P03355	POL_MLVMS	Moloney murine leukemia virus (isolate Shinnick)	928306	gag-pol
virus|sp|P03355|POL_MLVMS_2915	NW_016538866.1:142469-142661	7e-29	62.8	Gag-Pol polyprotein	P03355	POL_MLVMS	Moloney murine leukemia virus (isolate Shinnick)	928306	gag-pol
virus|sp|P03355|POL_MLVMS_2917	NW_016538866.1:143260-143413	7e-20	104	Gag-Pol polyprotein	P03355	POL_MLVMS	Moloney murine leukemia virus (isolate Shinnick)	928306	gag-pol
virus|sp|P03355|POL_MLVMS_2912	NW_016538866.1:34458-34668	1e-12	80.1	Gag-Pol polyprotein	P03355	POL_MLVMS	Moloney murine leukemia virus (isolate Shinnick)	928306	gag-pol
virus|sp|P03355|POL_MLVMS_5390	NW_016541861.1:136802-307601	3e-77	106	Gag-Pol polyprotein	P03355	POL_MLVMS	Moloney murine leukemia virus (isolate Shinnick)	928306	gag-pol
virus|sp|P03355|POL_MLVMS_2204	NW_016543975.1:101194-101794	2e-142	195	Gag-Pol polyprotein	P03355	POL_MLVMS	Moloney murine leukemia virus (isolate Shinnick)	928306	gag-pol
virus|sp|P03355|POL_MLVMS_4852	NW_016544891.1:18698-20360	0	487	Gag-Pol polyprotein	P03355	POL_MLVMS	Moloney murine leukemia virus (isolate Shinnick)	928306	gag-pol
virus|sp|P03355|POL_MLVMS_5077	NW_016573685.1:2070-2208	2e-09	69.7	Gag-Pol polyprotein	P03355	POL_MLVMS	Moloney murine leukemia virus (isolate Shinnick)	928306	gag-pol
virus|sp|P03355|POL_MLVMS_5079	NW_016573685.1:2873-5590	2e-140	189	Gag-Pol polyprotein	P03355	POL_MLVMS	Moloney murine leukemia virus (isolate Shinnick)	928306	gag-pol
virus|sp|P03355|POL_MLVMS_6181	NW_016606966.1:0-7164	0	2458	Gag-Pol polyprotein	P03355	POL_MLVMS	Moloney murine leukemia virus (isolate Shinnick)	928306	gag-pol
virus|sp|P03356|POL_MLVAV_1235	NW_016527380.1:379815-381795	0	695	Gag-Pol polyprotein	P03356	POL_MLVAV	AKV murine leukemia virus	11791	pol
virus|sp|P03356|POL_MLVAV_1240	NW_016527380.1:404552-404864	3e-11	75.5	Gag-Pol polyprotein	P03356	POL_MLVAV	AKV murine leukemia virus	11791	pol
virus|sp|P03356|POL_MLVAV_2748	NW_016527450.1:82553-84344	0	545	Gag-Pol polyprotein	P03356	POL_MLVAV	AKV murine leukemia virus	11791	pol
virus|sp|P03356|POL_MLVAV_3572	NW_016527591.1:5010-413348	2e-174	343	Gag-Pol polyprotein	P03356	POL_MLVAV	AKV murine leukemia virus	11791	pol
virus|sp|P03356|POL_MLVAV_2505	NW_016527774.1:403186-406924	0	1446	Gag-Pol polyprotein	P03356	POL_MLVAV	AKV murine leukemia virus	11791	pol
virus|sp|P03356|POL_MLVAV_5245	NW_016527952.1:102750-103179	1e-159	115	Gag-Pol polyprotein	P03356	POL_MLVAV	AKV murine leukemia virus	11791	pol
virus|sp|P03356|POL_MLVAV_5241	NW_016527952.1:68711-69122	4e-44	184	Gag-Pol polyprotein	P03356	POL_MLVAV	AKV murine leukemia virus	11791	pol
virus|sp|P03356|POL_MLVAV_820	NW_016528118.1:278907-279138	2e-07	62.8	Gag-Pol polyprotein	P03356	POL_MLVAV	AKV murine leukemia virus	11791	pol
virus|sp|P03356|POL_MLVAV_821	NW_016528118.1:279193-279508	2e-20	106	Gag-Pol polyprotein	P03356	POL_MLVAV	AKV murine leukemia virus	11791	pol
virus|sp|P03356|POL_MLVAV_822	NW_016528118.1:279546-279987	1e-36	160	Gag-Pol polyprotein	P03356	POL_MLVAV	AKV murine leukemia virus	11791	pol
virus|sp|P03356|POL_MLVAV_4978	NW_016528495.1:306498-310623	0	926	Gag-Pol polyprotein	P03356	POL_MLVAV	AKV murine leukemia virus	11791	pol
virus|sp|P03356|POL_MLVAV_121	NW_016528708.1:114278-115070	5e-24	118	Gag-Pol polyprotein	P03356	POL_MLVAV	AKV murine leukemia virus	11791	pol
virus|sp|P03356|POL_MLVAV_116	NW_016528708.1:26469-26889	0	281	Gag-Pol polyprotein	P03356	POL_MLVAV	AKV murine leukemia virus	11791	pol
virus|sp|P03356|POL_MLVAV_3882	NW_016529089.1:274370-277514	0	706	Gag-Pol polyprotein	P03356	POL_MLVAV	AKV murine leukemia virus	11791	pol
virus|sp|P03356|POL_MLVAV_3075	NW_016529752.1:146665-147148	8e-149	118	Gag-Pol polyprotein	P03356	POL_MLVAV	AKV murine leukemia virus	11791	pol
virus|sp|P03356|POL_MLVAV_2391	NW_016530007.1:27192-30240	0	836	Gag-Pol polyprotein	P03356	POL_MLVAV	AKV murine leukemia virus	11791	pol
virus|sp|P03356|POL_MLVAV_1595	NW_016530196.1:9928-10285	7e-41	105	Gag-Pol polyprotein	P03356	POL_MLVAV	AKV murine leukemia virus	11791	pol
virus|sp|P03356|POL_MLVAV_2549	NW_016530780.1:163146-163671	1e-23	117	Gag-Pol polyprotein	P03356	POL_MLVAV	AKV murine leukemia virus	11791	pol
virus|sp|P03356|POL_MLVAV_2567	NW_016530780.1:399445-402219	2e-66	259	Gag-Pol polyprotein	P03356	POL_MLVAV	AKV murine leukemia virus	11791	pol
virus|sp|P03356|POL_MLVAV_2856	NW_016530832.1:112632-112911	3e-170	221	Gag-Pol polyprotein	P03356	POL_MLVAV	AKV murine leukemia virus	11791	pol
virus|sp|P03356|POL_MLVAV_2858	NW_016530832.1:114091-114541	6e-38	111	Gag-Pol polyprotein	P03356	POL_MLVAV	AKV murine leukemia virus	11791	pol
virus|sp|P03356|POL_MLVAV_2859	NW_016530832.1:114638-115136	4e-59	103	Gag-Pol polyprotein	P03356	POL_MLVAV	AKV murine leukemia virus	11791	pol
virus|sp|P03356|POL_MLVAV_2850	NW_016530832.1:17538-18177	4e-59	152	Gag-Pol polyprotein	P03356	POL_MLVAV	AKV murine leukemia virus	11791	pol
virus|sp|P03356|POL_MLVAV_2526	NW_016530845.1:137451-139014	0	592	Gag-Pol polyprotein	P03356	POL_MLVAV	AKV murine leukemia virus	11791	pol
virus|sp|P03356|POL_MLVAV_1794	NW_016530866.1:103688-108206	0	274	Gag-Pol polyprotein	P03356	POL_MLVAV	AKV murine leukemia virus	11791	pol
virus|sp|P03356|POL_MLVAV_192	NW_016531213.1:70932-101627	3e-168	597	Gag-Pol polyprotein	P03356	POL_MLVAV	AKV murine leukemia virus	11791	pol
virus|sp|P03356|POL_MLVAV_2304	NW_016531346.1:153909-154953	1e-86	219	Gag-Pol polyprotein	P03356	POL_MLVAV	AKV murine leukemia virus	11791	pol
virus|sp|P03356|POL_MLVAV_541	NW_016531356.1:16092-152899	3e-119	434	Gag-Pol polyprotein	P03356	POL_MLVAV	AKV murine leukemia virus	11791	pol
virus|sp|P03356|POL_MLVAV_725	NW_016531494.1:347061-349530	5e-177	606	Gag-Pol polyprotein	P03356	POL_MLVAV	AKV murine leukemia virus	11791	pol
virus|sp|P03356|POL_MLVAV_731	NW_016531494.1:491522-491783	4e-16	92	Gag-Pol polyprotein	P03356	POL_MLVAV	AKV murine leukemia virus	11791	pol
virus|sp|P03356|POL_MLVAV_313	NW_016531523.1:238838-239357	2e-149	144	Gag-Pol polyprotein	P03356	POL_MLVAV	AKV murine leukemia virus	11791	pol
virus|sp|P03356|POL_MLVAV_314	NW_016531523.1:256129-256348	6e-61	70.9	Gag-Pol polyprotein	P03356	POL_MLVAV	AKV murine leukemia virus	11791	pol
virus|sp|P03356|POL_MLVAV_317	NW_016531523.1:322587-322872	1e-19	92.8	Gag-Pol polyprotein	P03356	POL_MLVAV	AKV murine leukemia virus	11791	pol
virus|sp|P03356|POL_MLVAV_933	NW_016531742.1:9841-12463	0	1014	Gag-Pol polyprotein	P03356	POL_MLVAV	AKV murine leukemia virus	11791	pol
virus|sp|P03356|POL_MLVAV_5107	NW_016532181.1:39530-39677	4e-10	72	Gag-Pol polyprotein	P03356	POL_MLVAV	AKV murine leukemia virus	11791	pol
virus|sp|P03356|POL_MLVAV_5113	NW_016532181.1:67473-67782	8e-16	90.9	Gag-Pol polyprotein	P03356	POL_MLVAV	AKV murine leukemia virus	11791	pol
virus|sp|P03356|POL_MLVAV_5164	NW_016532203.1:111118-112156	0	447	Gag-Pol polyprotein	P03356	POL_MLVAV	AKV murine leukemia virus	11791	pol
virus|sp|P03356|POL_MLVAV_4736	NW_016532230.1:152876-153203	2e-179	452	Gag-Pol polyprotein	P03356	POL_MLVAV	AKV murine leukemia virus	11791	pol
virus|sp|P03356|POL_MLVAV_4740	NW_016532230.1:248093-248375	3e-21	108	Gag-Pol polyprotein	P03356	POL_MLVAV	AKV murine leukemia virus	11791	pol
virus|sp|P03356|POL_MLVAV_4733	NW_016532230.1:59325-61119	2e-13	82.8	Gag-Pol polyprotein	P03356	POL_MLVAV	AKV murine leukemia virus	11791	pol
virus|sp|P03356|POL_MLVAV_5957	NW_016532314.1:19692-81416	5e-72	277	Gag-Pol polyprotein	P03356	POL_MLVAV	AKV murine leukemia virus	11791	pol
virus|sp|P03356|POL_MLVAV_4314	NW_016532512.1:7550-7811	1e-31	97.8	Gag-Pol polyprotein	P03356	POL_MLVAV	AKV murine leukemia virus	11791	pol
virus|sp|P03356|POL_MLVAV_3908	NW_016532552.1:63580-65818	0	704	Gag-Pol polyprotein	P03356	POL_MLVAV	AKV murine leukemia virus	11791	pol
virus|sp|P03356|POL_MLVAV_3913	NW_016532552.1:77401-78118	1e-125	322	Gag-Pol polyprotein	P03356	POL_MLVAV	AKV murine leukemia virus	11791	pol
virus|sp|P03356|POL_MLVAV_1533	NW_016532632.1:21494-23042	2e-118	431	Gag-Pol polyprotein	P03356	POL_MLVAV	AKV murine leukemia virus	11791	pol
virus|sp|P03356|POL_MLVAV_6400	NW_016532767.1:514083-614970	0	721	Gag-Pol polyprotein	P03356	POL_MLVAV	AKV murine leukemia virus	11791	pol
virus|sp|P03356|POL_MLVAV_4877	NW_016532930.1:77956-79747	2e-161	574	Gag-Pol polyprotein	P03356	POL_MLVAV	AKV murine leukemia virus	11791	pol
virus|sp|P03356|POL_MLVAV_5825	NW_016533028.1:3051-4497	1e-159	568	Gag-Pol polyprotein	P03356	POL_MLVAV	AKV murine leukemia virus	11791	pol
virus|sp|P03356|POL_MLVAV_5529	NW_016533468.1:49490-50729	3e-163	580	Gag-Pol polyprotein	P03356	POL_MLVAV	AKV murine leukemia virus	11791	pol
virus|sp|P03356|POL_MLVAV_5782	NW_016533573.1:90104-91790	0	654	Gag-Pol polyprotein	P03356	POL_MLVAV	AKV murine leukemia virus	11791	pol
virus|sp|P03356|POL_MLVAV_1963	NW_016534075.1:26247-26997	2e-63	223	Gag-Pol polyprotein	P03356	POL_MLVAV	AKV murine leukemia virus	11791	pol
virus|sp|P03356|POL_MLVAV_2242	NW_016534207.1:72785-73496	1e-80	237	Gag-Pol polyprotein	P03356	POL_MLVAV	AKV murine leukemia virus	11791	pol
virus|sp|P03356|POL_MLVAV_179	NW_016534317.1:15034-17146	1e-138	498	Gag-Pol polyprotein	P03356	POL_MLVAV	AKV murine leukemia virus	11791	pol
virus|sp|P03356|POL_MLVAV_6164	NW_016534383.1:298378-299440	0	267	Gag-Pol polyprotein	P03356	POL_MLVAV	AKV murine leukemia virus	11791	pol
virus|sp|P03356|POL_MLVAV_298	NW_016534943.1:152696-154316	0	628	Gag-Pol polyprotein	P03356	POL_MLVAV	AKV murine leukemia virus	11791	pol
virus|sp|P03356|POL_MLVAV_5035	NW_016535606.1:26310-27183	9e-23	114	Gag-Pol polyprotein	P03356	POL_MLVAV	AKV murine leukemia virus	11791	pol
virus|sp|P03356|POL_MLVAV_5033	NW_016535606.1:8732-9083	0	327	Gag-Pol polyprotein	P03356	POL_MLVAV	AKV murine leukemia virus	11791	pol
virus|sp|P03356|POL_MLVAV_6089	NW_016535945.1:19111-20668	0	457	Gag-Pol polyprotein	P03356	POL_MLVAV	AKV murine leukemia virus	11791	pol
virus|sp|P03356|POL_MLVAV_406	NW_016536607.1:10719-12516	5e-162	576	Gag-Pol polyprotein	P03356	POL_MLVAV	AKV murine leukemia virus	11791	pol
virus|sp|P03356|POL_MLVAV_2686	NW_016537126.1:9666-17999	8e-155	454	Gag-Pol polyprotein	P03356	POL_MLVAV	AKV murine leukemia virus	11791	pol
virus|sp|P03356|POL_MLVAV_2115	NW_016537604.1:192537-192813	2e-15	75.9	Gag-Pol polyprotein	P03356	POL_MLVAV	AKV murine leukemia virus	11791	pol
virus|sp|P03356|POL_MLVAV_2116	NW_016537604.1:193251-193449	5e-33	66.2	Gag-Pol polyprotein	P03356	POL_MLVAV	AKV murine leukemia virus	11791	pol
virus|sp|P03356|POL_MLVAV_74	NW_016537753.1:64795-68308	0	1252	Gag-Pol polyprotein	P03356	POL_MLVAV	AKV murine leukemia virus	11791	pol
virus|sp|P03356|POL_MLVAV_4231	NW_016537812.1:18823-19174	7e-07	61.2	Gag-Pol polyprotein	P03356	POL_MLVAV	AKV murine leukemia virus	11791	pol
virus|sp|P03356|POL_MLVAV_675	NW_016538321.1:25071-25677	5e-89	137	Gag-Pol polyprotein	P03356	POL_MLVAV	AKV murine leukemia virus	11791	pol
virus|sp|P03356|POL_MLVAV_681	NW_016538321.1:88875-90648	4e-136	490	Gag-Pol polyprotein	P03356	POL_MLVAV	AKV murine leukemia virus	11791	pol
virus|sp|P03356|POL_MLVAV_5558	NW_016538462.1:77339-79244	0	608	Gag-Pol polyprotein	P03356	POL_MLVAV	AKV murine leukemia virus	11791	pol
virus|sp|P03356|POL_MLVAV_302	NW_016538490.1:420928-424740	0	345	Gag-Pol polyprotein	P03356	POL_MLVAV	AKV murine leukemia virus	11791	pol
virus|sp|P03356|POL_MLVAV_4154	NW_016538788.1:21891-22335	3e-26	125	Gag-Pol polyprotein	P03356	POL_MLVAV	AKV murine leukemia virus	11791	pol
virus|sp|P03356|POL_MLVAV_1246	NW_016539285.1:115087-115711	9e-36	157	Gag-Pol polyprotein	P03356	POL_MLVAV	AKV murine leukemia virus	11791	pol
virus|sp|P03356|POL_MLVAV_5853	NW_016539384.1:56798-58394	1e-85	322	Gag-Pol polyprotein	P03356	POL_MLVAV	AKV murine leukemia virus	11791	pol
virus|sp|P03356|POL_MLVAV_4410	NW_016539433.1:654619-656412	2e-20	105	Gag-Pol polyprotein	P03356	POL_MLVAV	AKV murine leukemia virus	11791	pol
virus|sp|P03356|POL_MLVAV_4411	NW_016539433.1:654619-656412	0	425	Gag-Pol polyprotein	P03356	POL_MLVAV	AKV murine leukemia virus	11791	pol
virus|sp|P03356|POL_MLVAV_4935	NW_016539450.1:7994-9332	3e-96	357	Gag-Pol polyprotein	P03356	POL_MLVAV	AKV murine leukemia virus	11791	pol
virus|sp|P03356|POL_MLVAV_700	NW_016540779.1:21088-21523	1e-148	157	Gag-Pol polyprotein	P03356	POL_MLVAV	AKV murine leukemia virus	11791	pol
virus|sp|P03356|POL_MLVAV_3792	NW_016541011.1:122216-127906	1e-167	595	Gag-Pol polyprotein	P03356	POL_MLVAV	AKV murine leukemia virus	11791	pol
virus|sp|P03356|POL_MLVAV_2579	NW_016541479.1:31003-32806	8e-168	416	Gag-Pol polyprotein	P03356	POL_MLVAV	AKV murine leukemia virus	11791	pol
virus|sp|P03356|POL_MLVAV_388	NW_016541504.1:9590-9896	8e-23	76.6	Gag-Pol polyprotein	P03356	POL_MLVAV	AKV murine leukemia virus	11791	pol
virus|sp|P03356|POL_MLVAV_5391	NW_016541861.1:136802-307601	1e-37	163	Gag-Pol polyprotein	P03356	POL_MLVAV	AKV murine leukemia virus	11791	pol
virus|sp|P03356|POL_MLVAV_5633	NW_016541940.1:96449-97340	5e-48	197	Gag-Pol polyprotein	P03356	POL_MLVAV	AKV murine leukemia virus	11791	pol
virus|sp|P03356|POL_MLVAV_26	NW_016542686.1:39165-39693	2e-154	124	Gag-Pol polyprotein	P03356	POL_MLVAV	AKV murine leukemia virus	11791	pol
virus|sp|P03356|POL_MLVAV_1372	NW_016542833.1:107023-107377	2e-154	112	Gag-Pol polyprotein	P03356	POL_MLVAV	AKV murine leukemia virus	11791	pol
virus|sp|P03356|POL_MLVAV_3135	NW_016542851.1:13036-16758	2e-164	584	Gag-Pol polyprotein	P03356	POL_MLVAV	AKV murine leukemia virus	11791	pol
virus|sp|P03356|POL_MLVAV_2201	NW_016543975.1:97816-98491	5e-60	237	Gag-Pol polyprotein	P03356	POL_MLVAV	AKV murine leukemia virus	11791	pol
virus|sp|P03356|POL_MLVAV_5592	NW_016544198.1:416-2162	0	773	Gag-Pol polyprotein	P03356	POL_MLVAV	AKV murine leukemia virus	11791	pol
virus|sp|P03356|POL_MLVAV_1875	NW_016544876.1:14258-15722	5e-169	599	Gag-Pol polyprotein	P03356	POL_MLVAV	AKV murine leukemia virus	11791	pol
virus|sp|P03356|POL_MLVAV_5331	NW_016545565.1:58686-59214	0	177	Gag-Pol polyprotein	P03356	POL_MLVAV	AKV murine leukemia virus	11791	pol
virus|sp|P03356|POL_MLVAV_4494	NW_016547569.1:232143-232401	1e-09	70.5	Gag-Pol polyprotein	P03356	POL_MLVAV	AKV murine leukemia virus	11791	pol
virus|sp|P03356|POL_MLVAV_3429	NW_016548844.1:49060-53167	0	313	Gag-Pol polyprotein	P03356	POL_MLVAV	AKV murine leukemia virus	11791	pol
virus|sp|P03356|POL_MLVAV_594	NW_016549758.1:37019-37592	4e-33	135	Gag-Pol polyprotein	P03356	POL_MLVAV	AKV murine leukemia virus	11791	pol
virus|sp|P03356|POL_MLVAV_140	NW_016551929.1:27457-27697	0	70.5	Gag-Pol polyprotein	P03356	POL_MLVAV	AKV murine leukemia virus	11791	pol
virus|sp|P03356|POL_MLVAV_3110	NW_016552090.1:3212-5000	2e-174	617	Gag-Pol polyprotein	P03356	POL_MLVAV	AKV murine leukemia virus	11791	pol
virus|sp|P03356|POL_MLVAV_5788	NW_016553035.1:684-1917	0	532	Gag-Pol polyprotein	P03356	POL_MLVAV	AKV murine leukemia virus	11791	pol
virus|sp|P03356|POL_MLVAV_646	NW_016557158.1:3535-3874	5e-154	108	Gag-Pol polyprotein	P03356	POL_MLVAV	AKV murine leukemia virus	11791	pol
virus|sp|P03356|POL_MLVAV_648	NW_016557158.1:5487-5637	6e-78	71.6	Gag-Pol polyprotein	P03356	POL_MLVAV	AKV murine leukemia virus	11791	pol
virus|sp|P03356|POL_MLVAV_1400	NW_016558985.1:25977-26580	0	230	Gag-Pol polyprotein	P03356	POL_MLVAV	AKV murine leukemia virus	11791	pol
virus|sp|P03356|POL_MLVAV_4838	NW_016565600.1:49109-49478	3e-71	84.3	Gag-Pol polyprotein	P03356	POL_MLVAV	AKV murine leukemia virus	11791	pol
virus|sp|P03356|POL_MLVAV_4839	NW_016565600.1:49575-50307	3e-71	187	Gag-Pol polyprotein	P03356	POL_MLVAV	AKV murine leukemia virus	11791	pol
virus|sp|P03356|POL_MLVAV_4840	NW_016565600.1:50312-52916	0	649	Gag-Pol polyprotein	P03356	POL_MLVAV	AKV murine leukemia virus	11791	pol
virus|sp|P03356|POL_MLVAV_1205	NW_016567762.1:3696-5505	0	669	Gag-Pol polyprotein	P03356	POL_MLVAV	AKV murine leukemia virus	11791	pol
virus|sp|P03358|POL_RSFFV_1222	NW_016527448.1:95036-95369	7e-13	75.1	Pol polyprotein (Fragment)	P03358	POL_RSFFV	Rauscher spleen focus-forming virus	11821	pol
virus|sp|P03358|POL_RSFFV_4624	NW_016527536.1:51658-51979	3e-13	76.3	Pol polyprotein (Fragment)	P03358	POL_RSFFV	Rauscher spleen focus-forming virus	11821	pol
virus|sp|P03358|POL_RSFFV_4252	NW_016527538.1:2697-3012	4e-13	75.9	Pol polyprotein (Fragment)	P03358	POL_RSFFV	Rauscher spleen focus-forming virus	11821	pol
virus|sp|P03358|POL_RSFFV_4327	NW_016527855.1:2780-3014	8e-12	71.6	Pol polyprotein (Fragment)	P03358	POL_RSFFV	Rauscher spleen focus-forming virus	11821	pol
virus|sp|P03358|POL_RSFFV_6143	NW_016528098.1:713-857	4e-13	68.6	Pol polyprotein (Fragment)	P03358	POL_RSFFV	Rauscher spleen focus-forming virus	11821	pol
virus|sp|P03358|POL_RSFFV_550	NW_016529106.1:1157-1448	1e-13	77.8	Pol polyprotein (Fragment)	P03358	POL_RSFFV	Rauscher spleen focus-forming virus	11821	pol
virus|sp|P03358|POL_RSFFV_1555	NW_016529614.1:501-732	1e-14	80.9	Pol polyprotein (Fragment)	P03358	POL_RSFFV	Rauscher spleen focus-forming virus	11821	pol
virus|sp|P03358|POL_RSFFV_5677	NW_016529663.1:235492-235795	2e-14	80.1	Pol polyprotein (Fragment)	P03358	POL_RSFFV	Rauscher spleen focus-forming virus	11821	pol
virus|sp|P03358|POL_RSFFV_3144	NW_016530838.1:104974-105175	5e-14	76.3	Pol polyprotein (Fragment)	P03358	POL_RSFFV	Rauscher spleen focus-forming virus	11821	pol
virus|sp|P03358|POL_RSFFV_3107	NW_016530851.1:43640-43973	2e-12	73.9	Pol polyprotein (Fragment)	P03358	POL_RSFFV	Rauscher spleen focus-forming virus	11821	pol
virus|sp|P03358|POL_RSFFV_2910	NW_016532082.1:43821-43950	1e-11	71.2	Pol polyprotein (Fragment)	P03358	POL_RSFFV	Rauscher spleen focus-forming virus	11821	pol
virus|sp|P03358|POL_RSFFV_1125	NW_016532409.1:378175-378382	4e-13	75.9	Pol polyprotein (Fragment)	P03358	POL_RSFFV	Rauscher spleen focus-forming virus	11821	pol
virus|sp|P03358|POL_RSFFV_2171	NW_016532792.1:70888-71218	2e-14	80.1	Pol polyprotein (Fragment)	P03358	POL_RSFFV	Rauscher spleen focus-forming virus	11821	pol
virus|sp|P03358|POL_RSFFV_3152	NW_016533019.1:3528-3837	4e-16	85.9	Pol polyprotein (Fragment)	P03358	POL_RSFFV	Rauscher spleen focus-forming virus	11821	pol
virus|sp|P03358|POL_RSFFV_512	NW_016533643.1:102303-102597	2e-12	73.9	Pol polyprotein (Fragment)	P03358	POL_RSFFV	Rauscher spleen focus-forming virus	11821	pol
virus|sp|P03358|POL_RSFFV_1634	NW_016533749.1:21523-21856	6e-14	78.6	Pol polyprotein (Fragment)	P03358	POL_RSFFV	Rauscher spleen focus-forming virus	11821	pol
virus|sp|P03358|POL_RSFFV_3863	NW_016534235.1:102908-103202	1e-14	80.9	Pol polyprotein (Fragment)	P03358	POL_RSFFV	Rauscher spleen focus-forming virus	11821	pol
virus|sp|P03358|POL_RSFFV_3406	NW_016534481.1:1620-1950	2e-14	80.1	Pol polyprotein (Fragment)	P03358	POL_RSFFV	Rauscher spleen focus-forming virus	11821	pol
virus|sp|P03358|POL_RSFFV_1021	NW_016534786.1:73730-74063	6e-14	78.6	Pol polyprotein (Fragment)	P03358	POL_RSFFV	Rauscher spleen focus-forming virus	11821	pol
virus|sp|P03358|POL_RSFFV_6195	NW_016534825.1:128172-128376	4e-13	75.9	Pol polyprotein (Fragment)	P03358	POL_RSFFV	Rauscher spleen focus-forming virus	11821	pol
virus|sp|P03358|POL_RSFFV_4814	NW_016536323.1:184847-195603	4e-12	72.8	Pol polyprotein (Fragment)	P03358	POL_RSFFV	Rauscher spleen focus-forming virus	11821	pol
virus|sp|P03358|POL_RSFFV_3129	NW_016537253.1:9596-9929	3e-14	79.7	Pol polyprotein (Fragment)	P03358	POL_RSFFV	Rauscher spleen focus-forming virus	11821	pol
virus|sp|P03358|POL_RSFFV_5642	NW_016537666.1:9002-9374	8e-12	71.6	Pol polyprotein (Fragment)	P03358	POL_RSFFV	Rauscher spleen focus-forming virus	11821	pol
virus|sp|P03358|POL_RSFFV_6129	NW_016538050.1:1595-1925	4e-15	82.4	Pol polyprotein (Fragment)	P03358	POL_RSFFV	Rauscher spleen focus-forming virus	11821	pol
virus|sp|P03358|POL_RSFFV_2363	NW_016538368.1:93629-93938	2e-14	80.5	Pol polyprotein (Fragment)	P03358	POL_RSFFV	Rauscher spleen focus-forming virus	11821	pol
virus|sp|P03358|POL_RSFFV_3064	NW_016539084.1:2307-2538	1e-14	80.9	Pol polyprotein (Fragment)	P03358	POL_RSFFV	Rauscher spleen focus-forming virus	11821	pol
virus|sp|P03358|POL_RSFFV_5343	NW_016539147.1:109235-109580	2e-14	80.5	Pol polyprotein (Fragment)	P03358	POL_RSFFV	Rauscher spleen focus-forming virus	11821	pol
virus|sp|P03358|POL_RSFFV_5924	NW_016540397.1:264981-265110	3e-12	65.9	Pol polyprotein (Fragment)	P03358	POL_RSFFV	Rauscher spleen focus-forming virus	11821	pol
virus|sp|P03358|POL_RSFFV_50	NW_016541199.1:7-136	1e-11	70.9	Pol polyprotein (Fragment)	P03358	POL_RSFFV	Rauscher spleen focus-forming virus	11821	pol
virus|sp|P03358|POL_RSFFV_5326	NW_016542632.1:270320-270629	8e-17	88.2	Pol polyprotein (Fragment)	P03358	POL_RSFFV	Rauscher spleen focus-forming virus	11821	pol
virus|sp|P03358|POL_RSFFV_4103	NW_016542947.1:818-1124	2e-17	90.5	Pol polyprotein (Fragment)	P03358	POL_RSFFV	Rauscher spleen focus-forming virus	11821	pol
virus|sp|P03358|POL_RSFFV_1770	NW_016543579.1:767-956	1e-11	71.2	Pol polyprotein (Fragment)	P03358	POL_RSFFV	Rauscher spleen focus-forming virus	11821	pol
virus|sp|P03358|POL_RSFFV_3553	NW_016550548.1:19945-20074	3e-12	73.2	Pol polyprotein (Fragment)	P03358	POL_RSFFV	Rauscher spleen focus-forming virus	11821	pol
virus|sp|P03358|POL_RSFFV_1129	NW_016551344.1:3040-3271	2e-14	68.6	Pol polyprotein (Fragment)	P03358	POL_RSFFV	Rauscher spleen focus-forming virus	11821	pol
virus|sp|P03358|POL_RSFFV_5987	NW_016552711.1:1095-1308	4e-13	75.9	Pol polyprotein (Fragment)	P03358	POL_RSFFV	Rauscher spleen focus-forming virus	11821	pol
virus|sp|P03358|POL_RSFFV_4504	NW_016553548.1:561-768	7e-13	75.1	Pol polyprotein (Fragment)	P03358	POL_RSFFV	Rauscher spleen focus-forming virus	11821	pol
virus|sp|P03358|POL_RSFFV_1274	NW_016554789.1:18120-18354	5e-12	72.4	Pol polyprotein (Fragment)	P03358	POL_RSFFV	Rauscher spleen focus-forming virus	11821	pol
virus|sp|P03358|POL_RSFFV_4917	NW_016560520.1:4053-4182	2e-12	73.9	Pol polyprotein (Fragment)	P03358	POL_RSFFV	Rauscher spleen focus-forming virus	11821	pol
virus|sp|P03358|POL_RSFFV_2268	NW_016560762.1:30935-31121	6e-12	65.5	Pol polyprotein (Fragment)	P03358	POL_RSFFV	Rauscher spleen focus-forming virus	11821	pol
virus|sp|P03358|POL_RSFFV_5849	NW_016562127.1:1015-1276	8e-12	71.6	Pol polyprotein (Fragment)	P03358	POL_RSFFV	Rauscher spleen focus-forming virus	11821	pol
virus|sp|P03358|POL_RSFFV_6403	NW_016564367.1:33-162	2e-12	73.9	Pol polyprotein (Fragment)	P03358	POL_RSFFV	Rauscher spleen focus-forming virus	11821	pol
virus|sp|P03358|POL_RSFFV_2213	NW_016566107.1:945-1071	1e-11	70.9	Pol polyprotein (Fragment)	P03358	POL_RSFFV	Rauscher spleen focus-forming virus	11821	pol
virus|sp|P03358|POL_RSFFV_5052	NW_016567040.1:6473-6707	9e-13	74.7	Pol polyprotein (Fragment)	P03358	POL_RSFFV	Rauscher spleen focus-forming virus	11821	pol
virus|sp|P03358|POL_RSFFV_2809	NW_016567970.1:41-170	2e-12	73.9	Pol polyprotein (Fragment)	P03358	POL_RSFFV	Rauscher spleen focus-forming virus	11821	pol
virus|sp|P03358|POL_RSFFV_4002	NW_016572676.1:1066-1270	3e-15	82.8	Pol polyprotein (Fragment)	P03358	POL_RSFFV	Rauscher spleen focus-forming virus	11821	pol
virus|sp|P03358|POL_RSFFV_5793	NW_016573957.1:103-427	3e-13	76.3	Pol polyprotein (Fragment)	P03358	POL_RSFFV	Rauscher spleen focus-forming virus	11821	pol
virus|sp|P03358|POL_RSFFV_2792	NW_016575240.1:11-200	1e-11	70.9	Pol polyprotein (Fragment)	P03358	POL_RSFFV	Rauscher spleen focus-forming virus	11821	pol
virus|sp|P03358|POL_RSFFV_1175	NW_016578008.1:0-177	6e-12	72	Pol polyprotein (Fragment)	P03358	POL_RSFFV	Rauscher spleen focus-forming virus	11821	pol
virus|sp|P03358|POL_RSFFV_5566	NW_016581458.1:13833-14163	2e-12	73.9	Pol polyprotein (Fragment)	P03358	POL_RSFFV	Rauscher spleen focus-forming virus	11821	pol
virus|sp|P03358|POL_RSFFV_1540	NW_016588122.1:606-813	2e-12	73.6	Pol polyprotein (Fragment)	P03358	POL_RSFFV	Rauscher spleen focus-forming virus	11821	pol
virus|sp|P03358|POL_RSFFV_973	NW_016596759.1:0-276	4e-13	75.9	Pol polyprotein (Fragment)	P03358	POL_RSFFV	Rauscher spleen focus-forming virus	11821	pol
virus|sp|P03359|POL_WMSV_2740	NW_016527450.1:52483-52684	2e-21	109	Gag-Pol polyprotein	P03359	POL_WMSV	Woolly monkey sarcoma virus	11970	pol
virus|sp|P03359|POL_WMSV_2502	NW_016527774.1:401717-401834	3e-33	66.6	Gag-Pol polyprotein	P03359	POL_WMSV	Woolly monkey sarcoma virus	11970	pol
virus|sp|P03359|POL_WMSV_2503	NW_016527774.1:401835-402027	3e-33	103	Gag-Pol polyprotein	P03359	POL_WMSV	Woolly monkey sarcoma virus	11970	pol
virus|sp|P03359|POL_WMSV_5670	NW_016528234.1:425672-425885	1e-42	75.1	Gag-Pol polyprotein	P03359	POL_WMSV	Woolly monkey sarcoma virus	11970	pol
virus|sp|P03359|POL_WMSV_6210	NW_016528635.1:2512-2638	8e-08	64.3	Gag-Pol polyprotein	P03359	POL_WMSV	Woolly monkey sarcoma virus	11970	pol
virus|sp|P03359|POL_WMSV_2125	NW_016528667.1:5388-5538	6e-11	74.7	Gag-Pol polyprotein	P03359	POL_WMSV	Woolly monkey sarcoma virus	11970	pol
virus|sp|P03359|POL_WMSV_2126	NW_016528667.1:6087-7065	2e-144	297	Gag-Pol polyprotein	P03359	POL_WMSV	Woolly monkey sarcoma virus	11970	pol
virus|sp|P03359|POL_WMSV_234	NW_016528993.1:41831-84839	0	384	Gag-Pol polyprotein	P03359	POL_WMSV	Woolly monkey sarcoma virus	11970	pol
virus|sp|P03359|POL_WMSV_4333	NW_016529219.1:190049-214402	1e-150	511	Gag-Pol polyprotein	P03359	POL_WMSV	Woolly monkey sarcoma virus	11970	pol
virus|sp|P03359|POL_WMSV_4115	NW_016529367.1:94729-95236	3e-64	209	Gag-Pol polyprotein	P03359	POL_WMSV	Woolly monkey sarcoma virus	11970	pol
virus|sp|P03359|POL_WMSV_1681	NW_016529416.1:19326-19593	1e-52	213	Gag-Pol polyprotein	P03359	POL_WMSV	Woolly monkey sarcoma virus	11970	pol
virus|sp|P03359|POL_WMSV_4037	NW_016529613.1:57436-57640	1e-09	70.5	Gag-Pol polyprotein	P03359	POL_WMSV	Woolly monkey sarcoma virus	11970	pol
virus|sp|P03359|POL_WMSV_4040	NW_016529613.1:69929-70169	2e-09	69.7	Gag-Pol polyprotein	P03359	POL_WMSV	Woolly monkey sarcoma virus	11970	pol
virus|sp|P03359|POL_WMSV_2711	NW_016529723.1:126646-126877	3e-07	62.4	Gag-Pol polyprotein	P03359	POL_WMSV	Woolly monkey sarcoma virus	11970	pol
virus|sp|P03359|POL_WMSV_3892	NW_016529750.1:131456-134663	0	896	Gag-Pol polyprotein	P03359	POL_WMSV	Woolly monkey sarcoma virus	11970	pol
virus|sp|P03359|POL_WMSV_886	NW_016530734.1:7463-8321	0	250	Gag-Pol polyprotein	P03359	POL_WMSV	Woolly monkey sarcoma virus	11970	pol
virus|sp|P03359|POL_WMSV_2525	NW_016530845.1:136394-137093	2e-36	159	Gag-Pol polyprotein	P03359	POL_WMSV	Woolly monkey sarcoma virus	11970	pol
virus|sp|P03359|POL_WMSV_194	NW_016531213.1:70932-101627	1e-18	100	Gag-Pol polyprotein	P03359	POL_WMSV	Woolly monkey sarcoma virus	11970	pol
virus|sp|P03359|POL_WMSV_195	NW_016531213.1:70932-101627	1e-06	60.1	Gag-Pol polyprotein	P03359	POL_WMSV	Woolly monkey sarcoma virus	11970	pol
virus|sp|P03359|POL_WMSV_228	NW_016531504.1:0-183	1e-12	80.5	Gag-Pol polyprotein	P03359	POL_WMSV	Woolly monkey sarcoma virus	11970	pol
virus|sp|P03359|POL_WMSV_4891	NW_016532025.1:132962-133205	7e-20	82.8	Gag-Pol polyprotein	P03359	POL_WMSV	Woolly monkey sarcoma virus	11970	pol
virus|sp|P03359|POL_WMSV_4890	NW_016532025.1:72453-72714	3e-08	65.5	Gag-Pol polyprotein	P03359	POL_WMSV	Woolly monkey sarcoma virus	11970	pol
virus|sp|P03359|POL_WMSV_5167	NW_016532203.1:114067-114379	4e-18	98.6	Gag-Pol polyprotein	P03359	POL_WMSV	Woolly monkey sarcoma virus	11970	pol
virus|sp|P03359|POL_WMSV_1501	NW_016532810.1:25001-25262	9e-50	134	Gag-Pol polyprotein	P03359	POL_WMSV	Woolly monkey sarcoma virus	11970	pol
virus|sp|P03359|POL_WMSV_1497	NW_016532810.1:7286-7604	5e-09	68.2	Gag-Pol polyprotein	P03359	POL_WMSV	Woolly monkey sarcoma virus	11970	pol
virus|sp|P03359|POL_WMSV_4875	NW_016532930.1:75302-75833	1e-38	122	Gag-Pol polyprotein	P03359	POL_WMSV	Woolly monkey sarcoma virus	11970	pol
virus|sp|P03359|POL_WMSV_5826	NW_016533028.1:4517-6359	2e-83	315	Gag-Pol polyprotein	P03359	POL_WMSV	Woolly monkey sarcoma virus	11970	pol
virus|sp|P03359|POL_WMSV_5180	NW_016533766.1:84367-85849	0	453	Gag-Pol polyprotein	P03359	POL_WMSV	Woolly monkey sarcoma virus	11970	pol
virus|sp|P03359|POL_WMSV_1972	NW_016534075.1:134538-134814	4e-47	67	Gag-Pol polyprotein	P03359	POL_WMSV	Woolly monkey sarcoma virus	11970	pol
virus|sp|P03359|POL_WMSV_1773	NW_016534108.1:26174-106097	1e-146	75.5	Gag-Pol polyprotein	P03359	POL_WMSV	Woolly monkey sarcoma virus	11970	pol
virus|sp|P03359|POL_WMSV_2234	NW_016534207.1:58601-59168	1e-31	143	Gag-Pol polyprotein	P03359	POL_WMSV	Woolly monkey sarcoma virus	11970	pol
virus|sp|P03359|POL_WMSV_181	NW_016534317.1:17150-18581	0	331	Gag-Pol polyprotein	P03359	POL_WMSV	Woolly monkey sarcoma virus	11970	pol
virus|sp|P03359|POL_WMSV_4083	NW_016534935.1:219612-219813	1e-08	67	Gag-Pol polyprotein	P03359	POL_WMSV	Woolly monkey sarcoma virus	11970	pol
virus|sp|P03359|POL_WMSV_4458	NW_016535202.1:3281-3398	3e-09	68.9	Gag-Pol polyprotein	P03359	POL_WMSV	Woolly monkey sarcoma virus	11970	pol
virus|sp|P03359|POL_WMSV_2969	NW_016535306.1:73647-75240	5e-137	493	Gag-Pol polyprotein	P03359	POL_WMSV	Woolly monkey sarcoma virus	11970	pol
virus|sp|P03359|POL_WMSV_2971	NW_016535306.1:75248-76322	2e-30	64.7	Gag-Pol polyprotein	P03359	POL_WMSV	Woolly monkey sarcoma virus	11970	pol
virus|sp|P03359|POL_WMSV_1946	NW_016535431.1:0-189	2e-16	93.2	Gag-Pol polyprotein	P03359	POL_WMSV	Woolly monkey sarcoma virus	11970	pol
virus|sp|P03359|POL_WMSV_6092	NW_016535945.1:22519-23278	4e-127	192	Gag-Pol polyprotein	P03359	POL_WMSV	Woolly monkey sarcoma virus	11970	pol
virus|sp|P03359|POL_WMSV_2689	NW_016537126.1:9666-17999	2e-11	76.6	Gag-Pol polyprotein	P03359	POL_WMSV	Woolly monkey sarcoma virus	11970	pol
virus|sp|P03359|POL_WMSV_676	NW_016538321.1:25780-26689	5e-38	164	Gag-Pol polyprotein	P03359	POL_WMSV	Woolly monkey sarcoma virus	11970	pol
virus|sp|P03359|POL_WMSV_680	NW_016538321.1:87268-87664	1e-13	83.6	Gag-Pol polyprotein	P03359	POL_WMSV	Woolly monkey sarcoma virus	11970	pol
virus|sp|P03359|POL_WMSV_5997	NW_016538754.1:15400-15655	2e-30	127	Gag-Pol polyprotein	P03359	POL_WMSV	Woolly monkey sarcoma virus	11970	pol
virus|sp|P03359|POL_WMSV_4153	NW_016538788.1:21117-21420	3e-79	148	Gag-Pol polyprotein	P03359	POL_WMSV	Woolly monkey sarcoma virus	11970	pol
virus|sp|P03359|POL_WMSV_2914	NW_016538866.1:141761-141914	7e-15	87.8	Gag-Pol polyprotein	P03359	POL_WMSV	Woolly monkey sarcoma virus	11970	pol
virus|sp|P03359|POL_WMSV_2919	NW_016538866.1:143840-143978	5e-15	88.2	Gag-Pol polyprotein	P03359	POL_WMSV	Woolly monkey sarcoma virus	11970	pol
virus|sp|P03359|POL_WMSV_6176	NW_016539127.1:16629-18962	3e-168	343	Gag-Pol polyprotein	P03359	POL_WMSV	Woolly monkey sarcoma virus	11970	pol
virus|sp|P03359|POL_WMSV_1245	NW_016539285.1:7307-7448	9e-07	60.8	Gag-Pol polyprotein	P03359	POL_WMSV	Woolly monkey sarcoma virus	11970	pol
virus|sp|P03359|POL_WMSV_1762	NW_016539317.1:73213-75595	0	347	Gag-Pol polyprotein	P03359	POL_WMSV	Woolly monkey sarcoma virus	11970	pol
virus|sp|P03359|POL_WMSV_657	NW_016540010.1:36216-36420	6e-10	71.2	Gag-Pol polyprotein	P03359	POL_WMSV	Woolly monkey sarcoma virus	11970	pol
virus|sp|P03359|POL_WMSV_650	NW_016540010.1:6132-6336	2e-11	76.3	Gag-Pol polyprotein	P03359	POL_WMSV	Woolly monkey sarcoma virus	11970	pol
virus|sp|P03359|POL_WMSV_2772	NW_016540252.1:3622-3919	2e-32	145	Gag-Pol polyprotein	P03359	POL_WMSV	Woolly monkey sarcoma virus	11970	pol
virus|sp|P03359|POL_WMSV_774	NW_016540705.1:5171-5318	5e-08	65.1	Gag-Pol polyprotein	P03359	POL_WMSV	Woolly monkey sarcoma virus	11970	pol
virus|sp|P03359|POL_WMSV_1822	NW_016541387.1:114479-115361	5e-07	61.6	Gag-Pol polyprotein	P03359	POL_WMSV	Woolly monkey sarcoma virus	11970	pol
virus|sp|P03359|POL_WMSV_1812	NW_016541387.1:20762-21050	3e-155	338	Gag-Pol polyprotein	P03359	POL_WMSV	Woolly monkey sarcoma virus	11970	pol
virus|sp|P03359|POL_WMSV_1815	NW_016541387.1:92208-93924	1e-117	180	Gag-Pol polyprotein	P03359	POL_WMSV	Woolly monkey sarcoma virus	11970	pol
virus|sp|P03359|POL_WMSV_3500	NW_016541423.1:6125-6731	1e-50	149	Gag-Pol polyprotein	P03359	POL_WMSV	Woolly monkey sarcoma virus	11970	pol
virus|sp|P03359|POL_WMSV_3501	NW_016541423.1:6844-6976	1e-50	79.3	Gag-Pol polyprotein	P03359	POL_WMSV	Woolly monkey sarcoma virus	11970	pol
virus|sp|P03359|POL_WMSV_1376	NW_016542833.1:109664-109889	7e-11	74.3	Gag-Pol polyprotein	P03359	POL_WMSV	Woolly monkey sarcoma virus	11970	pol
virus|sp|P03359|POL_WMSV_3373	NW_016544874.1:45978-46266	3e-18	72	Gag-Pol polyprotein	P03359	POL_WMSV	Woolly monkey sarcoma virus	11970	pol
virus|sp|P03359|POL_WMSV_2064	NW_016545062.1:78796-78919	1e-07	63.9	Gag-Pol polyprotein	P03359	POL_WMSV	Woolly monkey sarcoma virus	11970	pol
virus|sp|P03359|POL_WMSV_2065	NW_016545062.1:79067-79196	9e-09	67.4	Gag-Pol polyprotein	P03359	POL_WMSV	Woolly monkey sarcoma virus	11970	pol
virus|sp|P03359|POL_WMSV_3580	NW_016545998.1:25050-26634	2e-26	126	Gag-Pol polyprotein	P03359	POL_WMSV	Woolly monkey sarcoma virus	11970	pol
virus|sp|P03359|POL_WMSV_3583	NW_016545998.1:28266-28629	8e-38	137	Gag-Pol polyprotein	P03359	POL_WMSV	Woolly monkey sarcoma virus	11970	pol
virus|sp|P03359|POL_WMSV_3587	NW_016545998.1:33745-33907	1e-09	70.1	Gag-Pol polyprotein	P03359	POL_WMSV	Woolly monkey sarcoma virus	11970	pol
virus|sp|P03359|POL_WMSV_1895	NW_016547085.1:106409-106604	3e-15	65.1	Gag-Pol polyprotein	P03359	POL_WMSV	Woolly monkey sarcoma virus	11970	pol
virus|sp|P03359|POL_WMSV_3235	NW_016548173.1:43316-43886	8e-160	131	Gag-Pol polyprotein	P03359	POL_WMSV	Woolly monkey sarcoma virus	11970	pol
virus|sp|P03359|POL_WMSV_946	NW_016548802.1:13486-13858	2e-94	169	Gag-Pol polyprotein	P03359	POL_WMSV	Woolly monkey sarcoma virus	11970	pol
virus|sp|P03359|POL_WMSV_4671	NW_016551675.1:4333-93094	4e-11	75.1	Gag-Pol polyprotein	P03359	POL_WMSV	Woolly monkey sarcoma virus	11970	pol
virus|sp|P03359|POL_WMSV_2396	NW_016557869.1:0-219	5e-16	91.7	Gag-Pol polyprotein	P03359	POL_WMSV	Woolly monkey sarcoma virus	11970	pol
virus|sp|P03359|POL_WMSV_4705	NW_016560351.1:15410-16061	9e-25	120	Gag-Pol polyprotein	P03359	POL_WMSV	Woolly monkey sarcoma virus	11970	pol
virus|sp|P03359|POL_WMSV_4702	NW_016560351.1:2-233	2e-144	183	Gag-Pol polyprotein	P03359	POL_WMSV	Woolly monkey sarcoma virus	11970	pol
virus|sp|P03359|POL_WMSV_1033	NW_016562492.1:6581-25689	2e-145	254	Gag-Pol polyprotein	P03359	POL_WMSV	Woolly monkey sarcoma virus	11970	pol
virus|sp|P03359|POL_WMSV_4841	NW_016565600.1:53422-53587	5e-08	65.1	Gag-Pol polyprotein	P03359	POL_WMSV	Woolly monkey sarcoma virus	11970	pol
virus|sp|P03359|POL_WMSV_1203	NW_016567762.1:2508-2895	3e-39	168	Gag-Pol polyprotein	P03359	POL_WMSV	Woolly monkey sarcoma virus	11970	pol
virus|sp|P03359|POL_WMSV_3090	NW_016596017.1:7-520	2e-137	197	Gag-Pol polyprotein	P03359	POL_WMSV	Woolly monkey sarcoma virus	11970	pol
virus|sp|P03359|POL_WMSV_3398	NW_016605011.1:2-242	5e-15	88.2	Gag-Pol polyprotein	P03359	POL_WMSV	Woolly monkey sarcoma virus	11970	pol
virus|sp|P03360|POL_AVIRE_1229	NW_016527380.1:130785-131376	2e-25	122	Gag-Pol polyprotein (Fragment)	P03360	POL_AVIRE	Avian reticuloendotheliosis virus	11636	pol
virus|sp|P03360|POL_AVIRE_1232	NW_016527380.1:377613-378894	2e-14	85.5	Gag-Pol polyprotein (Fragment)	P03360	POL_AVIRE	Avian reticuloendotheliosis virus	11636	pol
virus|sp|P03360|POL_AVIRE_1238	NW_016527380.1:401532-402423	3e-89	208	Gag-Pol polyprotein (Fragment)	P03360	POL_AVIRE	Avian reticuloendotheliosis virus	11636	pol
virus|sp|P03360|POL_AVIRE_5672	NW_016527583.1:6362-7217	3e-144	194	Gag-Pol polyprotein (Fragment)	P03360	POL_AVIRE	Avian reticuloendotheliosis virus	11636	pol
virus|sp|P03360|POL_AVIRE_3574	NW_016527591.1:5010-413348	1e-42	179	Gag-Pol polyprotein (Fragment)	P03360	POL_AVIRE	Avian reticuloendotheliosis virus	11636	pol
virus|sp|P03360|POL_AVIRE_5253	NW_016527952.1:234865-236080	1e-67	262	Gag-Pol polyprotein (Fragment)	P03360	POL_AVIRE	Avian reticuloendotheliosis virus	11636	pol
virus|sp|P03360|POL_AVIRE_5234	NW_016527952.1:32620-33649	7e-72	248	Gag-Pol polyprotein (Fragment)	P03360	POL_AVIRE	Avian reticuloendotheliosis virus	11636	pol
virus|sp|P03360|POL_AVIRE_5668	NW_016528234.1:153067-154522	4e-156	326	Gag-Pol polyprotein (Fragment)	P03360	POL_AVIRE	Avian reticuloendotheliosis virus	11636	pol
virus|sp|P03360|POL_AVIRE_2474	NW_016528258.1:75754-984710	2e-153	232	Gag-Pol polyprotein (Fragment)	P03360	POL_AVIRE	Avian reticuloendotheliosis virus	11636	pol
virus|sp|P03360|POL_AVIRE_2712	NW_016528461.1:10372-454407	1e-39	114	Gag-Pol polyprotein (Fragment)	P03360	POL_AVIRE	Avian reticuloendotheliosis virus	11636	pol
virus|sp|P03360|POL_AVIRE_2713	NW_016528461.1:10372-454407	1e-24	119	Gag-Pol polyprotein (Fragment)	P03360	POL_AVIRE	Avian reticuloendotheliosis virus	11636	pol
virus|sp|P03360|POL_AVIRE_2714	NW_016528461.1:10372-454407	3e-21	108	Gag-Pol polyprotein (Fragment)	P03360	POL_AVIRE	Avian reticuloendotheliosis virus	11636	pol
virus|sp|P03360|POL_AVIRE_2715	NW_016528461.1:10372-454407	8e-43	179	Gag-Pol polyprotein (Fragment)	P03360	POL_AVIRE	Avian reticuloendotheliosis virus	11636	pol
virus|sp|P03360|POL_AVIRE_2717	NW_016528461.1:507103-507790	4e-153	189	Gag-Pol polyprotein (Fragment)	P03360	POL_AVIRE	Avian reticuloendotheliosis virus	11636	pol
virus|sp|P03360|POL_AVIRE_2721	NW_016528461.1:870785-871424	1e-40	172	Gag-Pol polyprotein (Fragment)	P03360	POL_AVIRE	Avian reticuloendotheliosis virus	11636	pol
virus|sp|P03360|POL_AVIRE_5611	NW_016528552.1:159324-159918	7e-89	155	Gag-Pol polyprotein (Fragment)	P03360	POL_AVIRE	Avian reticuloendotheliosis virus	11636	pol
virus|sp|P03360|POL_AVIRE_5616	NW_016528552.1:335060-335303	6e-35	153	Gag-Pol polyprotein (Fragment)	P03360	POL_AVIRE	Avian reticuloendotheliosis virus	11636	pol
virus|sp|P03360|POL_AVIRE_5603	NW_016528552.1:39845-40343	7e-07	60.5	Gag-Pol polyprotein (Fragment)	P03360	POL_AVIRE	Avian reticuloendotheliosis virus	11636	pol
virus|sp|P03360|POL_AVIRE_5870	NW_016528676.1:394578-394833	1e-163	73.9	Gag-Pol polyprotein (Fragment)	P03360	POL_AVIRE	Avian reticuloendotheliosis virus	11636	pol
virus|sp|P03360|POL_AVIRE_4190	NW_016528710.1:101065-101437	7e-07	60.5	Gag-Pol polyprotein (Fragment)	P03360	POL_AVIRE	Avian reticuloendotheliosis virus	11636	pol
virus|sp|P03360|POL_AVIRE_4195	NW_016528710.1:175507-175930	9e-18	96.7	Gag-Pol polyprotein (Fragment)	P03360	POL_AVIRE	Avian reticuloendotheliosis virus	11636	pol
virus|sp|P03360|POL_AVIRE_4189	NW_016528710.1:33806-33968	1e-52	150	Gag-Pol polyprotein (Fragment)	P03360	POL_AVIRE	Avian reticuloendotheliosis virus	11636	pol
virus|sp|P03360|POL_AVIRE_4208	NW_016528710.1:404395-404842	8e-32	105	Gag-Pol polyprotein (Fragment)	P03360	POL_AVIRE	Avian reticuloendotheliosis virus	11636	pol
virus|sp|P03360|POL_AVIRE_4562	NW_016528736.1:39848-40121	4e-21	107	Gag-Pol polyprotein (Fragment)	P03360	POL_AVIRE	Avian reticuloendotheliosis virus	11636	pol
virus|sp|P03360|POL_AVIRE_4118	NW_016529367.1:120346-121162	6e-46	190	Gag-Pol polyprotein (Fragment)	P03360	POL_AVIRE	Avian reticuloendotheliosis virus	11636	pol
virus|sp|P03360|POL_AVIRE_4119	NW_016529367.1:121398-121602	3e-09	68.6	Gag-Pol polyprotein (Fragment)	P03360	POL_AVIRE	Avian reticuloendotheliosis virus	11636	pol
virus|sp|P03360|POL_AVIRE_1682	NW_016529416.1:19634-20087	4e-46	140	Gag-Pol polyprotein (Fragment)	P03360	POL_AVIRE	Avian reticuloendotheliosis virus	11636	pol
virus|sp|P03360|POL_AVIRE_1683	NW_016529416.1:20358-20940	3e-110	123	Gag-Pol polyprotein (Fragment)	P03360	POL_AVIRE	Avian reticuloendotheliosis virus	11636	pol
virus|sp|P03360|POL_AVIRE_1688	NW_016529416.1:31514-31940	2e-26	125	Gag-Pol polyprotein (Fragment)	P03360	POL_AVIRE	Avian reticuloendotheliosis virus	11636	pol
virus|sp|P03360|POL_AVIRE_4035	NW_016529613.1:52691-53492	4e-177	152	Gag-Pol polyprotein (Fragment)	P03360	POL_AVIRE	Avian reticuloendotheliosis virus	11636	pol
virus|sp|P03360|POL_AVIRE_4038	NW_016529613.1:67408-67792	2e-20	105	Gag-Pol polyprotein (Fragment)	P03360	POL_AVIRE	Avian reticuloendotheliosis virus	11636	pol
virus|sp|P03360|POL_AVIRE_4039	NW_016529613.1:68952-69345	1e-38	109	Gag-Pol polyprotein (Fragment)	P03360	POL_AVIRE	Avian reticuloendotheliosis virus	11636	pol
virus|sp|P03360|POL_AVIRE_2710	NW_016529723.1:125029-125911	3e-145	233	Gag-Pol polyprotein (Fragment)	P03360	POL_AVIRE	Avian reticuloendotheliosis virus	11636	pol
virus|sp|P03360|POL_AVIRE_3071	NW_016529752.1:77674-77908	1e-131	69.7	Gag-Pol polyprotein (Fragment)	P03360	POL_AVIRE	Avian reticuloendotheliosis virus	11636	pol
virus|sp|P03360|POL_AVIRE_1132	NW_016529903.1:1943-3416	2e-129	327	Gag-Pol polyprotein (Fragment)	P03360	POL_AVIRE	Avian reticuloendotheliosis virus	11636	pol
virus|sp|P03360|POL_AVIRE_2355	NW_016529937.1:36552-36696	1e-11	76.3	Gag-Pol polyprotein (Fragment)	P03360	POL_AVIRE	Avian reticuloendotheliosis virus	11636	pol
virus|sp|P03360|POL_AVIRE_3772	NW_016530094.1:423761-424619	5e-13	80.9	Gag-Pol polyprotein (Fragment)	P03360	POL_AVIRE	Avian reticuloendotheliosis virus	11636	pol
virus|sp|P03360|POL_AVIRE_3769	NW_016530094.1:42458-180582	9e-37	159	Gag-Pol polyprotein (Fragment)	P03360	POL_AVIRE	Avian reticuloendotheliosis virus	11636	pol
virus|sp|P03360|POL_AVIRE_3770	NW_016530094.1:42458-180582	1e-149	182	Gag-Pol polyprotein (Fragment)	P03360	POL_AVIRE	Avian reticuloendotheliosis virus	11636	pol
virus|sp|P03360|POL_AVIRE_3774	NW_016530094.1:480465-481383	2e-69	268	Gag-Pol polyprotein (Fragment)	P03360	POL_AVIRE	Avian reticuloendotheliosis virus	11636	pol
virus|sp|P03360|POL_AVIRE_3776	NW_016530094.1:517033-517636	1e-37	162	Gag-Pol polyprotein (Fragment)	P03360	POL_AVIRE	Avian reticuloendotheliosis virus	11636	pol
virus|sp|P03360|POL_AVIRE_3777	NW_016530094.1:518095-519106	1e-50	205	Gag-Pol polyprotein (Fragment)	P03360	POL_AVIRE	Avian reticuloendotheliosis virus	11636	pol
virus|sp|P03360|POL_AVIRE_3466	NW_016530415.1:27948-28428	2e-29	135	Gag-Pol polyprotein (Fragment)	P03360	POL_AVIRE	Avian reticuloendotheliosis virus	11636	pol
virus|sp|P03360|POL_AVIRE_3467	NW_016530415.1:72094-185788	5e-51	114	Gag-Pol polyprotein (Fragment)	P03360	POL_AVIRE	Avian reticuloendotheliosis virus	11636	pol
virus|sp|P03360|POL_AVIRE_5943	NW_016530672.1:12020-121984	2e-47	183	Gag-Pol polyprotein (Fragment)	P03360	POL_AVIRE	Avian reticuloendotheliosis virus	11636	pol
virus|sp|P03360|POL_AVIRE_5944	NW_016530672.1:12020-121984	9e-32	143	Gag-Pol polyprotein (Fragment)	P03360	POL_AVIRE	Avian reticuloendotheliosis virus	11636	pol
virus|sp|P03360|POL_AVIRE_2590	NW_016531156.1:244101-244644	2e-151	188	Gag-Pol polyprotein (Fragment)	P03360	POL_AVIRE	Avian reticuloendotheliosis virus	11636	pol
virus|sp|P03360|POL_AVIRE_2591	NW_016531156.1:245105-245387	2e-151	127	Gag-Pol polyprotein (Fragment)	P03360	POL_AVIRE	Avian reticuloendotheliosis virus	11636	pol
virus|sp|P03360|POL_AVIRE_2587	NW_016531156.1:40755-41406	8e-33	146	Gag-Pol polyprotein (Fragment)	P03360	POL_AVIRE	Avian reticuloendotheliosis virus	11636	pol
virus|sp|P03360|POL_AVIRE_2588	NW_016531156.1:42036-42582	3e-12	78.6	Gag-Pol polyprotein (Fragment)	P03360	POL_AVIRE	Avian reticuloendotheliosis virus	11636	pol
virus|sp|P03360|POL_AVIRE_2309	NW_016531346.1:182607-183480	3e-74	188	Gag-Pol polyprotein (Fragment)	P03360	POL_AVIRE	Avian reticuloendotheliosis virus	11636	pol
virus|sp|P03360|POL_AVIRE_2311	NW_016531346.1:468557-468806	4e-156	64.7	Gag-Pol polyprotein (Fragment)	P03360	POL_AVIRE	Avian reticuloendotheliosis virus	11636	pol
virus|sp|P03360|POL_AVIRE_2313	NW_016531346.1:563236-563953	3e-38	164	Gag-Pol polyprotein (Fragment)	P03360	POL_AVIRE	Avian reticuloendotheliosis virus	11636	pol
virus|sp|P03360|POL_AVIRE_717	NW_016531494.1:127004-207973	8e-48	95.5	Gag-Pol polyprotein (Fragment)	P03360	POL_AVIRE	Avian reticuloendotheliosis virus	11636	pol
virus|sp|P03360|POL_AVIRE_722	NW_016531494.1:339579-339873	9e-23	104	Gag-Pol polyprotein (Fragment)	P03360	POL_AVIRE	Avian reticuloendotheliosis virus	11636	pol
virus|sp|P03360|POL_AVIRE_733	NW_016531494.1:497421-497979	2e-29	135	Gag-Pol polyprotein (Fragment)	P03360	POL_AVIRE	Avian reticuloendotheliosis virus	11636	pol
virus|sp|P03360|POL_AVIRE_316	NW_016531523.1:321805-322177	1e-100	255	Gag-Pol polyprotein (Fragment)	P03360	POL_AVIRE	Avian reticuloendotheliosis virus	11636	pol
virus|sp|P03360|POL_AVIRE_319	NW_016531523.1:323619-324015	7e-32	81.3	Gag-Pol polyprotein (Fragment)	P03360	POL_AVIRE	Avian reticuloendotheliosis virus	11636	pol
virus|sp|P03360|POL_AVIRE_322	NW_016531523.1:382847-383435	3e-46	178	Gag-Pol polyprotein (Fragment)	P03360	POL_AVIRE	Avian reticuloendotheliosis virus	11636	pol
virus|sp|P03360|POL_AVIRE_305	NW_016531523.1:50993-52235	3e-10	71.6	Gag-Pol polyprotein (Fragment)	P03360	POL_AVIRE	Avian reticuloendotheliosis virus	11636	pol
virus|sp|P03360|POL_AVIRE_306	NW_016531523.1:53238-53487	4e-42	80.5	Gag-Pol polyprotein (Fragment)	P03360	POL_AVIRE	Avian reticuloendotheliosis virus	11636	pol
virus|sp|P03360|POL_AVIRE_311	NW_016531523.1:62001-62589	1e-39	169	Gag-Pol polyprotein (Fragment)	P03360	POL_AVIRE	Avian reticuloendotheliosis virus	11636	pol
virus|sp|P03360|POL_AVIRE_4794	NW_016532199.1:17562-17757	2e-11	75.9	Gag-Pol polyprotein (Fragment)	P03360	POL_AVIRE	Avian reticuloendotheliosis virus	11636	pol
virus|sp|P03360|POL_AVIRE_4805	NW_016532199.1:59834-60281	3e-28	107	Gag-Pol polyprotein (Fragment)	P03360	POL_AVIRE	Avian reticuloendotheliosis virus	11636	pol
virus|sp|P03360|POL_AVIRE_5212	NW_016532561.1:53342-54317	4e-167	256	Gag-Pol polyprotein (Fragment)	P03360	POL_AVIRE	Avian reticuloendotheliosis virus	11636	pol
virus|sp|P03360|POL_AVIRE_5214	NW_016532561.1:55512-56145	4e-167	164	Gag-Pol polyprotein (Fragment)	P03360	POL_AVIRE	Avian reticuloendotheliosis virus	11636	pol
virus|sp|P03360|POL_AVIRE_1502	NW_016532810.1:26166-26700	3e-38	128	Gag-Pol polyprotein (Fragment)	P03360	POL_AVIRE	Avian reticuloendotheliosis virus	11636	pol
virus|sp|P03360|POL_AVIRE_2932	NW_016533030.1:1406-1640	0	142	Gag-Pol polyprotein (Fragment)	P03360	POL_AVIRE	Avian reticuloendotheliosis virus	11636	pol
virus|sp|P03360|POL_AVIRE_2931	NW_016533030.1:885-1356	0	87.8	Gag-Pol polyprotein (Fragment)	P03360	POL_AVIRE	Avian reticuloendotheliosis virus	11636	pol
virus|sp|P03360|POL_AVIRE_3851	NW_016533236.1:10276-11803	3e-52	211	Gag-Pol polyprotein (Fragment)	P03360	POL_AVIRE	Avian reticuloendotheliosis virus	11636	pol
virus|sp|P03360|POL_AVIRE_3857	NW_016533236.1:20019-20280	0	83.6	Gag-Pol polyprotein (Fragment)	P03360	POL_AVIRE	Avian reticuloendotheliosis virus	11636	pol
virus|sp|P03360|POL_AVIRE_3849	NW_016533236.1:2057-2996	0	417	Gag-Pol polyprotein (Fragment)	P03360	POL_AVIRE	Avian reticuloendotheliosis virus	11636	pol
virus|sp|P03360|POL_AVIRE_3859	NW_016533236.1:40383-41373	6e-19	100	Gag-Pol polyprotein (Fragment)	P03360	POL_AVIRE	Avian reticuloendotheliosis virus	11636	pol
virus|sp|P03360|POL_AVIRE_3850	NW_016533236.1:8708-8960	4e-80	244	Gag-Pol polyprotein (Fragment)	P03360	POL_AVIRE	Avian reticuloendotheliosis virus	11636	pol
virus|sp|P03360|POL_AVIRE_1973	NW_016534075.1:135932-136640	3e-09	68.2	Gag-Pol polyprotein (Fragment)	P03360	POL_AVIRE	Avian reticuloendotheliosis virus	11636	pol
virus|sp|P03360|POL_AVIRE_1974	NW_016534075.1:136800-137007	1e-43	141	Gag-Pol polyprotein (Fragment)	P03360	POL_AVIRE	Avian reticuloendotheliosis virus	11636	pol
virus|sp|P03360|POL_AVIRE_1961	NW_016534075.1:20985-21201	3e-135	182	Gag-Pol polyprotein (Fragment)	P03360	POL_AVIRE	Avian reticuloendotheliosis virus	11636	pol
virus|sp|P03360|POL_AVIRE_1962	NW_016534075.1:25271-25811	4e-08	64.7	Gag-Pol polyprotein (Fragment)	P03360	POL_AVIRE	Avian reticuloendotheliosis virus	11636	pol
virus|sp|P03360|POL_AVIRE_47	NW_016534196.1:20813-20996	4e-138	70.5	Gag-Pol polyprotein (Fragment)	P03360	POL_AVIRE	Avian reticuloendotheliosis virus	11636	pol
virus|sp|P03360|POL_AVIRE_5763	NW_016534278.1:15864-15999	5e-158	62.8	Gag-Pol polyprotein (Fragment)	P03360	POL_AVIRE	Avian reticuloendotheliosis virus	11636	pol
virus|sp|P03360|POL_AVIRE_5371	NW_016534414.1:29428-30808	3e-169	311	Gag-Pol polyprotein (Fragment)	P03360	POL_AVIRE	Avian reticuloendotheliosis virus	11636	pol
virus|sp|P03360|POL_AVIRE_4046	NW_016534647.1:419385-447340	0	242	Gag-Pol polyprotein (Fragment)	P03360	POL_AVIRE	Avian reticuloendotheliosis virus	11636	pol
virus|sp|P03360|POL_AVIRE_4047	NW_016534647.1:419385-447340	0	280	Gag-Pol polyprotein (Fragment)	P03360	POL_AVIRE	Avian reticuloendotheliosis virus	11636	pol
virus|sp|P03360|POL_AVIRE_4053	NW_016534647.1:475350-635630	4e-62	177	Gag-Pol polyprotein (Fragment)	P03360	POL_AVIRE	Avian reticuloendotheliosis virus	11636	pol
virus|sp|P03360|POL_AVIRE_2664	NW_016534821.1:13219-15910	0	579	Gag-Pol polyprotein (Fragment)	P03360	POL_AVIRE	Avian reticuloendotheliosis virus	11636	pol
virus|sp|P03360|POL_AVIRE_3054	NW_016534879.1:78144-87054	3e-15	76.3	Gag-Pol polyprotein (Fragment)	P03360	POL_AVIRE	Avian reticuloendotheliosis virus	11636	pol
virus|sp|P03360|POL_AVIRE_300	NW_016534943.1:155559-156360	6e-41	173	Gag-Pol polyprotein (Fragment)	P03360	POL_AVIRE	Avian reticuloendotheliosis virus	11636	pol
virus|sp|P03360|POL_AVIRE_3965	NW_016535406.1:27727-27904	3e-07	61.6	Gag-Pol polyprotein (Fragment)	P03360	POL_AVIRE	Avian reticuloendotheliosis virus	11636	pol
virus|sp|P03360|POL_AVIRE_5466	NW_016535666.1:3489-10868	1e-128	196	Gag-Pol polyprotein (Fragment)	P03360	POL_AVIRE	Avian reticuloendotheliosis virus	11636	pol
virus|sp|P03360|POL_AVIRE_5467	NW_016535666.1:3489-10868	3e-36	158	Gag-Pol polyprotein (Fragment)	P03360	POL_AVIRE	Avian reticuloendotheliosis virus	11636	pol
virus|sp|P03360|POL_AVIRE_2085	NW_016537078.1:25673-26195	7e-137	139	Gag-Pol polyprotein (Fragment)	P03360	POL_AVIRE	Avian reticuloendotheliosis virus	11636	pol
virus|sp|P03360|POL_AVIRE_2692	NW_016537126.1:30072-30636	1e-52	119	Gag-Pol polyprotein (Fragment)	P03360	POL_AVIRE	Avian reticuloendotheliosis virus	11636	pol
virus|sp|P03360|POL_AVIRE_969	NW_016537262.1:114703-115495	3e-72	218	Gag-Pol polyprotein (Fragment)	P03360	POL_AVIRE	Avian reticuloendotheliosis virus	11636	pol
virus|sp|P03360|POL_AVIRE_972	NW_016537262.1:150947-151835	1e-48	199	Gag-Pol polyprotein (Fragment)	P03360	POL_AVIRE	Avian reticuloendotheliosis virus	11636	pol
virus|sp|P03360|POL_AVIRE_2427	NW_016537446.1:20523-21516	8e-158	268	Gag-Pol polyprotein (Fragment)	P03360	POL_AVIRE	Avian reticuloendotheliosis virus	11636	pol
virus|sp|P03360|POL_AVIRE_2428	NW_016537446.1:21665-22073	8e-158	213	Gag-Pol polyprotein (Fragment)	P03360	POL_AVIRE	Avian reticuloendotheliosis virus	11636	pol
virus|sp|P03360|POL_AVIRE_2289	NW_016537575.1:28779-30192	0	318	Gag-Pol polyprotein (Fragment)	P03360	POL_AVIRE	Avian reticuloendotheliosis virus	11636	pol
virus|sp|P03360|POL_AVIRE_2290	NW_016537575.1:30256-30886	0	229	Gag-Pol polyprotein (Fragment)	P03360	POL_AVIRE	Avian reticuloendotheliosis virus	11636	pol
virus|sp|P03360|POL_AVIRE_3265	NW_016537601.1:246377-246545	6e-31	64.3	Gag-Pol polyprotein (Fragment)	P03360	POL_AVIRE	Avian reticuloendotheliosis virus	11636	pol
virus|sp|P03360|POL_AVIRE_2117	NW_016537604.1:195455-195809	1e-51	112	Gag-Pol polyprotein (Fragment)	P03360	POL_AVIRE	Avian reticuloendotheliosis virus	11636	pol
virus|sp|P03360|POL_AVIRE_2119	NW_016537604.1:204065-204425	2e-18	98.6	Gag-Pol polyprotein (Fragment)	P03360	POL_AVIRE	Avian reticuloendotheliosis virus	11636	pol
virus|sp|P03360|POL_AVIRE_4240	NW_016537812.1:139185-182137	6e-122	182	Gag-Pol polyprotein (Fragment)	P03360	POL_AVIRE	Avian reticuloendotheliosis virus	11636	pol
virus|sp|P03360|POL_AVIRE_4227	NW_016537812.1:15987-16719	2e-08	65.5	Gag-Pol polyprotein (Fragment)	P03360	POL_AVIRE	Avian reticuloendotheliosis virus	11636	pol
virus|sp|P03360|POL_AVIRE_5560	NW_016538462.1:87215-87518	5e-11	74.3	Gag-Pol polyprotein (Fragment)	P03360	POL_AVIRE	Avian reticuloendotheliosis virus	11636	pol
virus|sp|P03360|POL_AVIRE_6000	NW_016538754.1:27051-27309	3e-45	62.8	Gag-Pol polyprotein (Fragment)	P03360	POL_AVIRE	Avian reticuloendotheliosis virus	11636	pol
virus|sp|P03360|POL_AVIRE_4165	NW_016538788.1:126447-126681	4e-16	84	Gag-Pol polyprotein (Fragment)	P03360	POL_AVIRE	Avian reticuloendotheliosis virus	11636	pol
virus|sp|P03360|POL_AVIRE_4166	NW_016538788.1:126683-126998	1e-94	68.6	Gag-Pol polyprotein (Fragment)	P03360	POL_AVIRE	Avian reticuloendotheliosis virus	11636	pol
virus|sp|P03360|POL_AVIRE_4148	NW_016538788.1:8256-8478	2e-17	95.9	Gag-Pol polyprotein (Fragment)	P03360	POL_AVIRE	Avian reticuloendotheliosis virus	11636	pol
virus|sp|P03360|POL_AVIRE_1351	NW_016539016.1:89187-89454	1e-07	62.8	Gag-Pol polyprotein (Fragment)	P03360	POL_AVIRE	Avian reticuloendotheliosis virus	11636	pol
virus|sp|P03360|POL_AVIRE_1763	NW_016539317.1:73213-75595	0	318	Gag-Pol polyprotein (Fragment)	P03360	POL_AVIRE	Avian reticuloendotheliosis virus	11636	pol
virus|sp|P03360|POL_AVIRE_1627	NW_016539823.1:110554-110716	8e-46	189	Gag-Pol polyprotein (Fragment)	P03360	POL_AVIRE	Avian reticuloendotheliosis virus	11636	pol
virus|sp|P03360|POL_AVIRE_1628	NW_016539823.1:118528-119023	4e-11	74.7	Gag-Pol polyprotein (Fragment)	P03360	POL_AVIRE	Avian reticuloendotheliosis virus	11636	pol
virus|sp|P03360|POL_AVIRE_1622	NW_016539823.1:28400-28928	4e-07	61.2	Gag-Pol polyprotein (Fragment)	P03360	POL_AVIRE	Avian reticuloendotheliosis virus	11636	pol
virus|sp|P03360|POL_AVIRE_1625	NW_016539823.1:33263-33416	7e-30	126	Gag-Pol polyprotein (Fragment)	P03360	POL_AVIRE	Avian reticuloendotheliosis virus	11636	pol
virus|sp|P03360|POL_AVIRE_654	NW_016540010.1:31378-32251	0	233	Gag-Pol polyprotein (Fragment)	P03360	POL_AVIRE	Avian reticuloendotheliosis virus	11636	pol
virus|sp|P03360|POL_AVIRE_655	NW_016540010.1:32285-33047	0	199	Gag-Pol polyprotein (Fragment)	P03360	POL_AVIRE	Avian reticuloendotheliosis virus	11636	pol
virus|sp|P03360|POL_AVIRE_660	NW_016540010.1:66753-67062	8e-29	100	Gag-Pol polyprotein (Fragment)	P03360	POL_AVIRE	Avian reticuloendotheliosis virus	11636	pol
virus|sp|P03360|POL_AVIRE_664	NW_016540010.1:87988-157805	1e-54	219	Gag-Pol polyprotein (Fragment)	P03360	POL_AVIRE	Avian reticuloendotheliosis virus	11636	pol
virus|sp|P03360|POL_AVIRE_2773	NW_016540252.1:11129-11585	2e-37	118	Gag-Pol polyprotein (Fragment)	P03360	POL_AVIRE	Avian reticuloendotheliosis virus	11636	pol
virus|sp|P03360|POL_AVIRE_6351	NW_016540509.1:4132-130451	1e-10	72.8	Gag-Pol polyprotein (Fragment)	P03360	POL_AVIRE	Avian reticuloendotheliosis virus	11636	pol
virus|sp|P03360|POL_AVIRE_1392	NW_016540629.1:18581-48996	1e-151	216	Gag-Pol polyprotein (Fragment)	P03360	POL_AVIRE	Avian reticuloendotheliosis virus	11636	pol
virus|sp|P03360|POL_AVIRE_1393	NW_016540629.1:18581-48996	1e-151	162	Gag-Pol polyprotein (Fragment)	P03360	POL_AVIRE	Avian reticuloendotheliosis virus	11636	pol
virus|sp|P03360|POL_AVIRE_367	NW_016540656.1:69665-70220	3e-131	159	Gag-Pol polyprotein (Fragment)	P03360	POL_AVIRE	Avian reticuloendotheliosis virus	11636	pol
virus|sp|P03360|POL_AVIRE_3794	NW_016541011.1:148271-148772	7e-26	123	Gag-Pol polyprotein (Fragment)	P03360	POL_AVIRE	Avian reticuloendotheliosis virus	11636	pol
virus|sp|P03360|POL_AVIRE_1559	NW_016541213.1:122616-123684	5e-129	241	Gag-Pol polyprotein (Fragment)	P03360	POL_AVIRE	Avian reticuloendotheliosis virus	11636	pol
virus|sp|P03360|POL_AVIRE_1560	NW_016541213.1:156241-156367	2e-10	72.4	Gag-Pol polyprotein (Fragment)	P03360	POL_AVIRE	Avian reticuloendotheliosis virus	11636	pol
virus|sp|P03360|POL_AVIRE_1810	NW_016541387.1:1-178	1e-08	66.6	Gag-Pol polyprotein (Fragment)	P03360	POL_AVIRE	Avian reticuloendotheliosis virus	11636	pol
virus|sp|P03360|POL_AVIRE_1814	NW_016541387.1:22118-22766	6e-19	100	Gag-Pol polyprotein (Fragment)	P03360	POL_AVIRE	Avian reticuloendotheliosis virus	11636	pol
virus|sp|P03360|POL_AVIRE_1811	NW_016541387.1:3426-3759	6e-64	162	Gag-Pol polyprotein (Fragment)	P03360	POL_AVIRE	Avian reticuloendotheliosis virus	11636	pol
virus|sp|P03360|POL_AVIRE_2580	NW_016541479.1:32816-33602	5e-137	189	Gag-Pol polyprotein (Fragment)	P03360	POL_AVIRE	Avian reticuloendotheliosis virus	11636	pol
virus|sp|P03360|POL_AVIRE_5387	NW_016541861.1:136802-307601	1e-35	87	Gag-Pol polyprotein (Fragment)	P03360	POL_AVIRE	Avian reticuloendotheliosis virus	11636	pol
virus|sp|P03360|POL_AVIRE_1371	NW_016542833.1:105427-106300	2e-144	198	Gag-Pol polyprotein (Fragment)	P03360	POL_AVIRE	Avian reticuloendotheliosis virus	11636	pol
virus|sp|P03360|POL_AVIRE_2069	NW_016542848.1:16473-16836	4e-27	127	Gag-Pol polyprotein (Fragment)	P03360	POL_AVIRE	Avian reticuloendotheliosis virus	11636	pol
virus|sp|P03360|POL_AVIRE_5314	NW_016543387.1:7131-7722	3e-137	140	Gag-Pol polyprotein (Fragment)	P03360	POL_AVIRE	Avian reticuloendotheliosis virus	11636	pol
virus|sp|P03360|POL_AVIRE_5280	NW_016544953.1:91944-92382	7e-24	117	Gag-Pol polyprotein (Fragment)	P03360	POL_AVIRE	Avian reticuloendotheliosis virus	11636	pol
virus|sp|P03360|POL_AVIRE_1415	NW_016545543.1:53470-55090	5e-142	333	Gag-Pol polyprotein (Fragment)	P03360	POL_AVIRE	Avian reticuloendotheliosis virus	11636	pol
virus|sp|P03360|POL_AVIRE_2433	NW_016545755.1:25724-26219	3e-46	114	Gag-Pol polyprotein (Fragment)	P03360	POL_AVIRE	Avian reticuloendotheliosis virus	11636	pol
virus|sp|P03360|POL_AVIRE_2436	NW_016545755.1:37432-38221	6e-43	180	Gag-Pol polyprotein (Fragment)	P03360	POL_AVIRE	Avian reticuloendotheliosis virus	11636	pol
virus|sp|P03360|POL_AVIRE_3007	NW_016546196.1:68928-69135	4e-12	77.8	Gag-Pol polyprotein (Fragment)	P03360	POL_AVIRE	Avian reticuloendotheliosis virus	11636	pol
virus|sp|P03360|POL_AVIRE_3981	NW_016546418.1:324515-355138	1e-07	63.2	Gag-Pol polyprotein (Fragment)	P03360	POL_AVIRE	Avian reticuloendotheliosis virus	11636	pol
virus|sp|P03360|POL_AVIRE_3383	NW_016546543.1:16678-20059	0	815	Gag-Pol polyprotein (Fragment)	P03360	POL_AVIRE	Avian reticuloendotheliosis virus	11636	pol
virus|sp|P03360|POL_AVIRE_1894	NW_016547085.1:95987-96128	8e-14	83.6	Gag-Pol polyprotein (Fragment)	P03360	POL_AVIRE	Avian reticuloendotheliosis virus	11636	pol
virus|sp|P03360|POL_AVIRE_4662	NW_016547735.1:30783-32913	1e-175	529	Gag-Pol polyprotein (Fragment)	P03360	POL_AVIRE	Avian reticuloendotheliosis virus	11636	pol
virus|sp|P03360|POL_AVIRE_4663	NW_016547735.1:33237-33831	7e-47	130	Gag-Pol polyprotein (Fragment)	P03360	POL_AVIRE	Avian reticuloendotheliosis virus	11636	pol
virus|sp|P03360|POL_AVIRE_4664	NW_016547735.1:33835-34180	7e-47	84	Gag-Pol polyprotein (Fragment)	P03360	POL_AVIRE	Avian reticuloendotheliosis virus	11636	pol
virus|sp|P03360|POL_AVIRE_1057	NW_016547780.1:7872-8274	2e-85	140	Gag-Pol polyprotein (Fragment)	P03360	POL_AVIRE	Avian reticuloendotheliosis virus	11636	pol
virus|sp|P03360|POL_AVIRE_3868	NW_016547975.1:45928-46837	5e-145	206	Gag-Pol polyprotein (Fragment)	P03360	POL_AVIRE	Avian reticuloendotheliosis virus	11636	pol
virus|sp|P03360|POL_AVIRE_2185	NW_016548067.1:69671-70796	7e-156	244	Gag-Pol polyprotein (Fragment)	P03360	POL_AVIRE	Avian reticuloendotheliosis virus	11636	pol
virus|sp|P03360|POL_AVIRE_6295	NW_016548755.1:133305-134805	2e-164	319	Gag-Pol polyprotein (Fragment)	P03360	POL_AVIRE	Avian reticuloendotheliosis virus	11636	pol
virus|sp|P03360|POL_AVIRE_3961	NW_016549268.1:6189-8088	0	447	Gag-Pol polyprotein (Fragment)	P03360	POL_AVIRE	Avian reticuloendotheliosis virus	11636	pol
virus|sp|P03360|POL_AVIRE_4342	NW_016551268.1:10427-11303	1e-105	285	Gag-Pol polyprotein (Fragment)	P03360	POL_AVIRE	Avian reticuloendotheliosis virus	11636	pol
virus|sp|P03360|POL_AVIRE_4340	NW_016551268.1:7985-8852	7e-180	364	Gag-Pol polyprotein (Fragment)	P03360	POL_AVIRE	Avian reticuloendotheliosis virus	11636	pol
virus|sp|P03360|POL_AVIRE_4716	NW_016551895.1:10143-10452	5e-178	219	Gag-Pol polyprotein (Fragment)	P03360	POL_AVIRE	Avian reticuloendotheliosis virus	11636	pol
virus|sp|P03360|POL_AVIRE_4714	NW_016551895.1:7464-8217	5e-178	223	Gag-Pol polyprotein (Fragment)	P03360	POL_AVIRE	Avian reticuloendotheliosis virus	11636	pol
virus|sp|P03360|POL_AVIRE_4715	NW_016551895.1:8395-9451	3e-19	77	Gag-Pol polyprotein (Fragment)	P03360	POL_AVIRE	Avian reticuloendotheliosis virus	11636	pol
virus|sp|P03360|POL_AVIRE_3698	NW_016555019.1:18513-19158	0	261	Gag-Pol polyprotein (Fragment)	P03360	POL_AVIRE	Avian reticuloendotheliosis virus	11636	pol
virus|sp|P03360|POL_AVIRE_1562	NW_016557278.1:44217-47268	0	804	Gag-Pol polyprotein (Fragment)	P03360	POL_AVIRE	Avian reticuloendotheliosis virus	11636	pol
virus|sp|P03360|POL_AVIRE_5124	NW_016563983.1:1815-3171	4e-129	107	Gag-Pol polyprotein (Fragment)	P03360	POL_AVIRE	Avian reticuloendotheliosis virus	11636	pol
virus|sp|P03360|POL_AVIRE_5125	NW_016563983.1:3496-3736	4e-129	306	Gag-Pol polyprotein (Fragment)	P03360	POL_AVIRE	Avian reticuloendotheliosis virus	11636	pol
virus|sp|P03360|POL_AVIRE_5123	NW_016563983.1:750-1134	1e-07	62.8	Gag-Pol polyprotein (Fragment)	P03360	POL_AVIRE	Avian reticuloendotheliosis virus	11636	pol
virus|sp|P03360|POL_AVIRE_5832	NW_016565214.1:9087-9651	2e-42	178	Gag-Pol polyprotein (Fragment)	P03360	POL_AVIRE	Avian reticuloendotheliosis virus	11636	pol
virus|sp|P03360|POL_AVIRE_3454	NW_016565812.1:15278-15560	8e-136	62.4	Gag-Pol polyprotein (Fragment)	P03360	POL_AVIRE	Avian reticuloendotheliosis virus	11636	pol
virus|sp|P03360|POL_AVIRE_52	NW_016568234.1:10518-10710	3e-07	62	Gag-Pol polyprotein (Fragment)	P03360	POL_AVIRE	Avian reticuloendotheliosis virus	11636	pol
virus|sp|P03360|POL_AVIRE_54	NW_016568234.1:12890-13547	2e-160	170	Gag-Pol polyprotein (Fragment)	P03360	POL_AVIRE	Avian reticuloendotheliosis virus	11636	pol
virus|sp|P03360|POL_AVIRE_504	NW_016573684.1:13250-13592	4e-145	79.3	Gag-Pol polyprotein (Fragment)	P03360	POL_AVIRE	Avian reticuloendotheliosis virus	11636	pol
virus|sp|P03360|POL_AVIRE_2229	NW_016600303.1:169-598	1e-127	120	Gag-Pol polyprotein (Fragment)	P03360	POL_AVIRE	Avian reticuloendotheliosis virus	11636	pol
virus|sp|P03360|POL_AVIRE_2230	NW_016600303.1:621-1695	1e-127	364	Gag-Pol polyprotein (Fragment)	P03360	POL_AVIRE	Avian reticuloendotheliosis virus	11636	pol
virus|sp|P03360|POL_AVIRE_792	NW_016604545.1:2306-3125	6e-142	201	Gag-Pol polyprotein (Fragment)	P03360	POL_AVIRE	Avian reticuloendotheliosis virus	11636	pol
virus|sp|P03361|POL_BLVJ_6404	NW_016537609.1:93298-93559	6e-15	66.2	Gag-Pro-Pol polyprotein	P03361	POL_BLVJ	Bovine leukemia virus (isolate Japanese BLV-1)	11907	pol
virus|sp|P03361|POL_BLVJ_5591	NW_016538170.1:138475-138739	2e-23	62.4	Gag-Pro-Pol polyprotein	P03361	POL_BLVJ	Bovine leukemia virus (isolate Japanese BLV-1)	11907	pol
virus|sp|P03362|POL_HTL1A_2522	NW_016530845.1:112660-112987	5e-10	71.2	Gag-Pro-Pol polyprotein	P03362	POL_HTL1A	Human T-cell leukemia virus 1 (strain Japan ATK-1 subtype A)	11926	gag-pro-pol
virus|sp|P03362|POL_HTL1A_4866	NW_016532998.1:102186-102549	1e-12	80.1	Gag-Pro-Pol polyprotein	P03362	POL_HTL1A	Human T-cell leukemia virus 1 (strain Japan ATK-1 subtype A)	11926	gag-pro-pol
virus|sp|P03362|POL_HTL1A_5651	NW_016544419.1:19121-19535	1e-14	86.7	Gag-Pro-Pol polyprotein	P03362	POL_HTL1A	Human T-cell leukemia virus 1 (strain Japan ATK-1 subtype A)	11926	gag-pro-pol
virus|sp|P03363|POL_HTLV2_4604	NW_016528558.1:11165-11414	4e-10	71.6	Gag-Pro-Pol polyprotein	P03363	POL_HTLV2	Human T-cell leukemia virus 2	11909	gag-pro-pol
virus|sp|P03363|POL_HTLV2_5599	NW_016529552.1:244593-244995	8e-19	90.5	Gag-Pro-Pol polyprotein	P03363	POL_HTLV2	Human T-cell leukemia virus 2	11909	gag-pro-pol
virus|sp|P03363|POL_HTLV2_2439	NW_016529573.1:160298-160589	3e-23	67	Gag-Pro-Pol polyprotein	P03363	POL_HTLV2	Human T-cell leukemia virus 2	11909	gag-pro-pol
virus|sp|P03363|POL_HTLV2_198	NW_016531551.1:8945-9200	2e-08	65.9	Gag-Pro-Pol polyprotein	P03363	POL_HTLV2	Human T-cell leukemia virus 2	11909	gag-pro-pol
virus|sp|P03363|POL_HTLV2_4893	NW_016532025.1:133684-133918	4e-11	60.1	Gag-Pro-Pol polyprotein	P03363	POL_HTLV2	Human T-cell leukemia virus 2	11909	gag-pro-pol
virus|sp|P03363|POL_HTLV2_4867	NW_016532998.1:104051-104438	2e-13	82.4	Gag-Pro-Pol polyprotein	P03363	POL_HTLV2	Human T-cell leukemia virus 2	11909	gag-pro-pol
virus|sp|P03363|POL_HTLV2_1435	NW_016536594.1:46759-46948	1e-06	60.5	Gag-Pro-Pol polyprotein	P03363	POL_HTLV2	Human T-cell leukemia virus 2	11909	gag-pro-pol
virus|sp|P03363|POL_HTLV2_815	NW_016562467.1:1169-1655	6e-23	114	Gag-Pro-Pol polyprotein	P03363	POL_HTLV2	Human T-cell leukemia virus 2	11909	gag-pro-pol
virus|sp|P03364|POL_SMRVH_2737	NW_016527450.1:17917-18364	0	112	Gag-Pro-Pol polyprotein	P03364	POL_SMRVH	Squirrel monkey retrovirus	11856	pol
virus|sp|P03364|POL_SMRVH_3534	NW_016527539.1:6138-70610	0	999	Gag-Pro-Pol polyprotein	P03364	POL_SMRVH	Squirrel monkey retrovirus	11856	pol
virus|sp|P03364|POL_SMRVH_3535	NW_016527539.1:6138-70610	3e-21	108	Gag-Pro-Pol polyprotein	P03364	POL_SMRVH	Squirrel monkey retrovirus	11856	pol
virus|sp|P03364|POL_SMRVH_1745	NW_016527592.1:16563-16782	9e-16	90.9	Gag-Pro-Pol polyprotein	P03364	POL_SMRVH	Squirrel monkey retrovirus	11856	pol
virus|sp|P03364|POL_SMRVH_1746	NW_016527592.1:16801-16936	1e-78	62	Gag-Pro-Pol polyprotein	P03364	POL_SMRVH	Squirrel monkey retrovirus	11856	pol
virus|sp|P03364|POL_SMRVH_1747	NW_016527592.1:16941-17412	1e-78	198	Gag-Pro-Pol polyprotein	P03364	POL_SMRVH	Squirrel monkey retrovirus	11856	pol
virus|sp|P03364|POL_SMRVH_1250	NW_016527847.1:56404-56932	3e-166	218	Gag-Pro-Pol polyprotein	P03364	POL_SMRVH	Squirrel monkey retrovirus	11856	pol
virus|sp|P03364|POL_SMRVH_2900	NW_016528278.1:166582-173247	0	215	Gag-Pro-Pol polyprotein	P03364	POL_SMRVH	Squirrel monkey retrovirus	11856	pol
virus|sp|P03364|POL_SMRVH_2901	NW_016528278.1:166582-173247	0	318	Gag-Pro-Pol polyprotein	P03364	POL_SMRVH	Squirrel monkey retrovirus	11856	pol
virus|sp|P03364|POL_SMRVH_2902	NW_016528278.1:166582-173247	0	70.1	Gag-Pro-Pol polyprotein	P03364	POL_SMRVH	Squirrel monkey retrovirus	11856	pol
virus|sp|P03364|POL_SMRVH_2903	NW_016528278.1:166582-173247	0	191	Gag-Pro-Pol polyprotein	P03364	POL_SMRVH	Squirrel monkey retrovirus	11856	pol
virus|sp|P03364|POL_SMRVH_3976	NW_016528302.1:305180-306991	3e-140	122	Gag-Pro-Pol polyprotein	P03364	POL_SMRVH	Squirrel monkey retrovirus	11856	pol
virus|sp|P03364|POL_SMRVH_4629	NW_016528368.1:463069-466365	0	481	Gag-Pro-Pol polyprotein	P03364	POL_SMRVH	Squirrel monkey retrovirus	11856	pol
virus|sp|P03364|POL_SMRVH_4631	NW_016528368.1:466463-467111	1e-68	266	Gag-Pro-Pol polyprotein	P03364	POL_SMRVH	Squirrel monkey retrovirus	11856	pol
virus|sp|P03364|POL_SMRVH_4601	NW_016528558.1:2-392	2e-25	122	Gag-Pro-Pol polyprotein	P03364	POL_SMRVH	Squirrel monkey retrovirus	11856	pol
virus|sp|P03364|POL_SMRVH_4602	NW_016528558.1:833-1613	4e-76	263	Gag-Pro-Pol polyprotein	P03364	POL_SMRVH	Squirrel monkey retrovirus	11856	pol
virus|sp|P03364|POL_SMRVH_3727	NW_016528645.1:103538-103778	2e-43	117	Gag-Pro-Pol polyprotein	P03364	POL_SMRVH	Squirrel monkey retrovirus	11856	pol
virus|sp|P03364|POL_SMRVH_3730	NW_016528645.1:104918-106253	1e-103	382	Gag-Pro-Pol polyprotein	P03364	POL_SMRVH	Squirrel monkey retrovirus	11856	pol
virus|sp|P03364|POL_SMRVH_1166	NW_016528978.1:19067-131101	0	343	Gag-Pro-Pol polyprotein	P03364	POL_SMRVH	Squirrel monkey retrovirus	11856	pol
virus|sp|P03364|POL_SMRVH_1715	NW_016529113.1:10089-10218	1e-13	83.6	Gag-Pro-Pol polyprotein	P03364	POL_SMRVH	Squirrel monkey retrovirus	11856	pol
virus|sp|P03364|POL_SMRVH_1714	NW_016529113.1:9203-9350	0	73.9	Gag-Pro-Pol polyprotein	P03364	POL_SMRVH	Squirrel monkey retrovirus	11856	pol
virus|sp|P03364|POL_SMRVH_4267	NW_016529275.1:521436-521616	6e-12	78.2	Gag-Pro-Pol polyprotein	P03364	POL_SMRVH	Squirrel monkey retrovirus	11856	pol
virus|sp|P03364|POL_SMRVH_4269	NW_016529275.1:522012-524586	0	705	Gag-Pro-Pol polyprotein	P03364	POL_SMRVH	Squirrel monkey retrovirus	11856	pol
virus|sp|P03364|POL_SMRVH_1692	NW_016529416.1:56976-58011	5e-164	409	Gag-Pro-Pol polyprotein	P03364	POL_SMRVH	Squirrel monkey retrovirus	11856	pol
virus|sp|P03364|POL_SMRVH_1693	NW_016529416.1:59266-59476	2e-64	75.9	Gag-Pro-Pol polyprotein	P03364	POL_SMRVH	Squirrel monkey retrovirus	11856	pol
virus|sp|P03364|POL_SMRVH_5873	NW_016529639.1:86117-223279	2e-21	109	Gag-Pro-Pol polyprotein	P03364	POL_SMRVH	Squirrel monkey retrovirus	11856	pol
virus|sp|P03364|POL_SMRVH_1786	NW_016529767.1:101190-197414	8e-25	60.5	Gag-Pro-Pol polyprotein	P03364	POL_SMRVH	Squirrel monkey retrovirus	11856	pol
virus|sp|P03364|POL_SMRVH_1788	NW_016529767.1:101190-197414	4e-16	92	Gag-Pro-Pol polyprotein	P03364	POL_SMRVH	Squirrel monkey retrovirus	11856	pol
virus|sp|P03364|POL_SMRVH_1783	NW_016529767.1:6087-34464	2e-93	194	Gag-Pro-Pol polyprotein	P03364	POL_SMRVH	Squirrel monkey retrovirus	11856	pol
virus|sp|P03364|POL_SMRVH_2103	NW_016529772.1:237358-243360	1e-146	254	Gag-Pro-Pol polyprotein	P03364	POL_SMRVH	Squirrel monkey retrovirus	11856	pol
virus|sp|P03364|POL_SMRVH_3598	NW_016529870.1:66205-69167	1e-24	120	Gag-Pro-Pol polyprotein	P03364	POL_SMRVH	Squirrel monkey retrovirus	11856	pol
virus|sp|P03364|POL_SMRVH_3600	NW_016529870.1:69597-69837	2e-22	113	Gag-Pro-Pol polyprotein	P03364	POL_SMRVH	Squirrel monkey retrovirus	11856	pol
virus|sp|P03364|POL_SMRVH_3601	NW_016529870.1:69977-70601	2e-55	222	Gag-Pro-Pol polyprotein	P03364	POL_SMRVH	Squirrel monkey retrovirus	11856	pol
virus|sp|P03364|POL_SMRVH_3602	NW_016529870.1:71128-71269	2e-13	82.8	Gag-Pro-Pol polyprotein	P03364	POL_SMRVH	Squirrel monkey retrovirus	11856	pol
virus|sp|P03364|POL_SMRVH_4358	NW_016529915.1:21192-22005	0	310	Gag-Pro-Pol polyprotein	P03364	POL_SMRVH	Squirrel monkey retrovirus	11856	pol
virus|sp|P03364|POL_SMRVH_4359	NW_016529915.1:22099-22804	0	291	Gag-Pro-Pol polyprotein	P03364	POL_SMRVH	Squirrel monkey retrovirus	11856	pol
virus|sp|P03364|POL_SMRVH_6201	NW_016529926.1:256650-256956	1e-115	181	Gag-Pro-Pol polyprotein	P03364	POL_SMRVH	Squirrel monkey retrovirus	11856	pol
virus|sp|P03364|POL_SMRVH_6200	NW_016529926.1:3468-3885	3e-16	92.4	Gag-Pro-Pol polyprotein	P03364	POL_SMRVH	Squirrel monkey retrovirus	11856	pol
virus|sp|P03364|POL_SMRVH_984	NW_016530046.1:111620-113388	4e-89	334	Gag-Pro-Pol polyprotein	P03364	POL_SMRVH	Squirrel monkey retrovirus	11856	pol
virus|sp|P03364|POL_SMRVH_3462	NW_016530415.1:18362-19049	0	294	Gag-Pro-Pol polyprotein	P03364	POL_SMRVH	Squirrel monkey retrovirus	11856	pol
virus|sp|P03364|POL_SMRVH_4825	NW_016530586.1:276127-319335	0	221	Gag-Pro-Pol polyprotein	P03364	POL_SMRVH	Squirrel monkey retrovirus	11856	pol
virus|sp|P03364|POL_SMRVH_4826	NW_016530586.1:276127-319335	3e-91	149	Gag-Pro-Pol polyprotein	P03364	POL_SMRVH	Squirrel monkey retrovirus	11856	pol
virus|sp|P03364|POL_SMRVH_4834	NW_016530586.1:398143-401289	0	298	Gag-Pro-Pol polyprotein	P03364	POL_SMRVH	Squirrel monkey retrovirus	11856	pol
virus|sp|P03364|POL_SMRVH_1050	NW_016530627.1:10809-13269	0	676	Gag-Pro-Pol polyprotein	P03364	POL_SMRVH	Squirrel monkey retrovirus	11856	pol
virus|sp|P03364|POL_SMRVH_34	NW_016530805.1:56105-56939	6e-89	333	Gag-Pro-Pol polyprotein	P03364	POL_SMRVH	Squirrel monkey retrovirus	11856	pol
virus|sp|P03364|POL_SMRVH_35	NW_016530805.1:57073-57394	1e-29	136	Gag-Pro-Pol polyprotein	P03364	POL_SMRVH	Squirrel monkey retrovirus	11856	pol
virus|sp|P03364|POL_SMRVH_36	NW_016530805.1:57699-58962	3e-176	431	Gag-Pro-Pol polyprotein	P03364	POL_SMRVH	Squirrel monkey retrovirus	11856	pol
virus|sp|P03364|POL_SMRVH_37	NW_016530805.1:58970-59867	3e-176	189	Gag-Pro-Pol polyprotein	P03364	POL_SMRVH	Squirrel monkey retrovirus	11856	pol
virus|sp|P03364|POL_SMRVH_1800	NW_016530866.1:236649-239310	5e-81	307	Gag-Pro-Pol polyprotein	P03364	POL_SMRVH	Squirrel monkey retrovirus	11856	pol
virus|sp|P03364|POL_SMRVH_1801	NW_016530866.1:239600-239750	6e-14	84.7	Gag-Pro-Pol polyprotein	P03364	POL_SMRVH	Squirrel monkey retrovirus	11856	pol
virus|sp|P03364|POL_SMRVH_1805	NW_016530866.1:252617-253868	6e-89	333	Gag-Pro-Pol polyprotein	P03364	POL_SMRVH	Squirrel monkey retrovirus	11856	pol
virus|sp|P03364|POL_SMRVH_5907	NW_016530971.1:2527-3013	5e-49	201	Gag-Pro-Pol polyprotein	P03364	POL_SMRVH	Squirrel monkey retrovirus	11856	pol
virus|sp|P03364|POL_SMRVH_5910	NW_016530971.1:66598-67159	1e-132	208	Gag-Pro-Pol polyprotein	P03364	POL_SMRVH	Squirrel monkey retrovirus	11856	pol
virus|sp|P03364|POL_SMRVH_5911	NW_016530971.1:67753-68122	1e-132	147	Gag-Pro-Pol polyprotein	P03364	POL_SMRVH	Squirrel monkey retrovirus	11856	pol
virus|sp|P03364|POL_SMRVH_5912	NW_016530971.1:68611-68953	1e-22	113	Gag-Pro-Pol polyprotein	P03364	POL_SMRVH	Squirrel monkey retrovirus	11856	pol
virus|sp|P03364|POL_SMRVH_5913	NW_016530971.1:69180-69351	2e-12	80.1	Gag-Pro-Pol polyprotein	P03364	POL_SMRVH	Squirrel monkey retrovirus	11856	pol
virus|sp|P03364|POL_SMRVH_5914	NW_016530971.1:73631-73808	1e-11	77.4	Gag-Pro-Pol polyprotein	P03364	POL_SMRVH	Squirrel monkey retrovirus	11856	pol
virus|sp|P03364|POL_SMRVH_5915	NW_016530971.1:74706-74841	3e-07	62.8	Gag-Pro-Pol polyprotein	P03364	POL_SMRVH	Squirrel monkey retrovirus	11856	pol
virus|sp|P03364|POL_SMRVH_848	NW_016531334.1:2735-6222	0	396	Gag-Pro-Pol polyprotein	P03364	POL_SMRVH	Squirrel monkey retrovirus	11856	pol
virus|sp|P03364|POL_SMRVH_205	NW_016531551.1:162076-194531	3e-25	122	Gag-Pro-Pol polyprotein	P03364	POL_SMRVH	Squirrel monkey retrovirus	11856	pol
virus|sp|P03364|POL_SMRVH_208	NW_016531551.1:162076-194531	9e-85	320	Gag-Pro-Pol polyprotein	P03364	POL_SMRVH	Squirrel monkey retrovirus	11856	pol
virus|sp|P03364|POL_SMRVH_4288	NW_016531757.1:100465-101161	8e-22	110	Gag-Pro-Pol polyprotein	P03364	POL_SMRVH	Squirrel monkey retrovirus	11856	pol
virus|sp|P03364|POL_SMRVH_4289	NW_016531757.1:101349-102521	5e-72	277	Gag-Pro-Pol polyprotein	P03364	POL_SMRVH	Squirrel monkey retrovirus	11856	pol
virus|sp|P03364|POL_SMRVH_4286	NW_016531757.1:99419-99710	1e-109	402	Gag-Pro-Pol polyprotein	P03364	POL_SMRVH	Squirrel monkey retrovirus	11856	pol
virus|sp|P03364|POL_SMRVH_2263	NW_016531758.1:2166-3687	2e-20	106	Gag-Pro-Pol polyprotein	P03364	POL_SMRVH	Squirrel monkey retrovirus	11856	pol
virus|sp|P03364|POL_SMRVH_2262	NW_016531758.1:367-547	4e-16	92	Gag-Pro-Pol polyprotein	P03364	POL_SMRVH	Squirrel monkey retrovirus	11856	pol
virus|sp|P03364|POL_SMRVH_2261	NW_016531758.1:6-195	3e-116	424	Gag-Pro-Pol polyprotein	P03364	POL_SMRVH	Squirrel monkey retrovirus	11856	pol
virus|sp|P03364|POL_SMRVH_4884	NW_016532025.1:45892-47398	0	542	Gag-Pro-Pol polyprotein	P03364	POL_SMRVH	Squirrel monkey retrovirus	11856	pol
virus|sp|P03364|POL_SMRVH_4885	NW_016532025.1:48261-48609	1e-37	163	Gag-Pro-Pol polyprotein	P03364	POL_SMRVH	Squirrel monkey retrovirus	11856	pol
virus|sp|P03364|POL_SMRVH_4886	NW_016532025.1:48614-48740	1e-22	68.9	Gag-Pro-Pol polyprotein	P03364	POL_SMRVH	Squirrel monkey retrovirus	11856	pol
virus|sp|P03364|POL_SMRVH_5308	NW_016532131.1:380891-381227	1e-115	164	Gag-Pro-Pol polyprotein	P03364	POL_SMRVH	Squirrel monkey retrovirus	11856	pol
virus|sp|P03364|POL_SMRVH_4744	NW_016532230.1:324536-326251	0	255	Gag-Pro-Pol polyprotein	P03364	POL_SMRVH	Squirrel monkey retrovirus	11856	pol
virus|sp|P03364|POL_SMRVH_4746	NW_016532230.1:326253-326967	0	290	Gag-Pro-Pol polyprotein	P03364	POL_SMRVH	Squirrel monkey retrovirus	11856	pol
virus|sp|P03364|POL_SMRVH_4747	NW_016532230.1:327437-327614	4e-18	98.6	Gag-Pro-Pol polyprotein	P03364	POL_SMRVH	Squirrel monkey retrovirus	11856	pol
virus|sp|P03364|POL_SMRVH_4751	NW_016532230.1:358780-359005	1e-18	60.8	Gag-Pro-Pol polyprotein	P03364	POL_SMRVH	Squirrel monkey retrovirus	11856	pol
virus|sp|P03364|POL_SMRVH_2135	NW_016532444.1:408887-410258	0	571	Gag-Pro-Pol polyprotein	P03364	POL_SMRVH	Squirrel monkey retrovirus	11856	pol
virus|sp|P03364|POL_SMRVH_287	NW_016532859.1:53377-55651	6e-180	636	Gag-Pro-Pol polyprotein	P03364	POL_SMRVH	Squirrel monkey retrovirus	11856	pol
virus|sp|P03364|POL_SMRVH_5522	NW_016533468.1:18578-18728	7e-15	87.8	Gag-Pro-Pol polyprotein	P03364	POL_SMRVH	Squirrel monkey retrovirus	11856	pol
virus|sp|P03364|POL_SMRVH_325	NW_016533528.1:7762-30100	5e-101	150	Gag-Pro-Pol polyprotein	P03364	POL_SMRVH	Squirrel monkey retrovirus	11856	pol
virus|sp|P03364|POL_SMRVH_326	NW_016533528.1:7762-30100	7e-23	114	Gag-Pro-Pol polyprotein	P03364	POL_SMRVH	Squirrel monkey retrovirus	11856	pol
virus|sp|P03364|POL_SMRVH_5372	NW_016534414.1:136010-136571	1e-45	177	Gag-Pro-Pol polyprotein	P03364	POL_SMRVH	Squirrel monkey retrovirus	11856	pol
virus|sp|P03364|POL_SMRVH_3508	NW_016534601.1:0-204	2e-08	66.2	Gag-Pro-Pol polyprotein	P03364	POL_SMRVH	Squirrel monkey retrovirus	11856	pol
virus|sp|P03364|POL_SMRVH_2869	NW_016534608.1:319066-319366	2e-107	168	Gag-Pro-Pol polyprotein	P03364	POL_SMRVH	Squirrel monkey retrovirus	11856	pol
virus|sp|P03364|POL_SMRVH_3523	NW_016534659.1:22807-23668	4e-99	216	Gag-Pro-Pol polyprotein	P03364	POL_SMRVH	Squirrel monkey retrovirus	11856	pol
virus|sp|P03364|POL_SMRVH_6239	NW_016534691.1:22920-71288	0	66.6	Gag-Pro-Pol polyprotein	P03364	POL_SMRVH	Squirrel monkey retrovirus	11856	pol
virus|sp|P03364|POL_SMRVH_6242	NW_016534691.1:22920-71288	0	385	Gag-Pro-Pol polyprotein	P03364	POL_SMRVH	Squirrel monkey retrovirus	11856	pol
virus|sp|P03364|POL_SMRVH_6243	NW_016534691.1:22920-71288	3e-92	345	Gag-Pro-Pol polyprotein	P03364	POL_SMRVH	Squirrel monkey retrovirus	11856	pol
virus|sp|P03364|POL_SMRVH_563	NW_016535097.1:83498-83993	1e-57	229	Gag-Pro-Pol polyprotein	P03364	POL_SMRVH	Squirrel monkey retrovirus	11856	pol
virus|sp|P03364|POL_SMRVH_4004	NW_016535141.1:6178-9186	0	353	Gag-Pro-Pol polyprotein	P03364	POL_SMRVH	Squirrel monkey retrovirus	11856	pol
virus|sp|P03364|POL_SMRVH_1079	NW_016535194.1:10980-23939	0	665	Gag-Pro-Pol polyprotein	P03364	POL_SMRVH	Squirrel monkey retrovirus	11856	pol
virus|sp|P03364|POL_SMRVH_1572	NW_016535268.1:3300-4977	2e-178	528	Gag-Pro-Pol polyprotein	P03364	POL_SMRVH	Squirrel monkey retrovirus	11856	pol
virus|sp|P03364|POL_SMRVH_1573	NW_016535268.1:5056-7277	2e-178	125	Gag-Pro-Pol polyprotein	P03364	POL_SMRVH	Squirrel monkey retrovirus	11856	pol
virus|sp|P03364|POL_SMRVH_2420	NW_016535369.1:121213-121558	5e-119	162	Gag-Pro-Pol polyprotein	P03364	POL_SMRVH	Squirrel monkey retrovirus	11856	pol
virus|sp|P03364|POL_SMRVH_5532	NW_016535863.1:16825-17119	4e-15	88.6	Gag-Pro-Pol polyprotein	P03364	POL_SMRVH	Squirrel monkey retrovirus	11856	pol
virus|sp|P03364|POL_SMRVH_5534	NW_016535863.1:18196-20242	2e-147	528	Gag-Pro-Pol polyprotein	P03364	POL_SMRVH	Squirrel monkey retrovirus	11856	pol
virus|sp|P03364|POL_SMRVH_1322	NW_016536030.1:118111-119158	3e-52	211	Gag-Pro-Pol polyprotein	P03364	POL_SMRVH	Squirrel monkey retrovirus	11856	pol
virus|sp|P03364|POL_SMRVH_4097	NW_016536269.1:184783-185722	7e-144	211	Gag-Pro-Pol polyprotein	P03364	POL_SMRVH	Squirrel monkey retrovirus	11856	pol
virus|sp|P03364|POL_SMRVH_1430	NW_016536594.1:19269-19533	4e-25	122	Gag-Pro-Pol polyprotein	P03364	POL_SMRVH	Squirrel monkey retrovirus	11856	pol
virus|sp|P03364|POL_SMRVH_4929	NW_016536661.1:149599-149743	2e-111	264	Gag-Pro-Pol polyprotein	P03364	POL_SMRVH	Squirrel monkey retrovirus	11856	pol
virus|sp|P03364|POL_SMRVH_4930	NW_016536661.1:151026-151158	1e-07	63.5	Gag-Pro-Pol polyprotein	P03364	POL_SMRVH	Squirrel monkey retrovirus	11856	pol
virus|sp|P03364|POL_SMRVH_3313	NW_016536673.1:1922-2783	1e-85	323	Gag-Pro-Pol polyprotein	P03364	POL_SMRVH	Squirrel monkey retrovirus	11856	pol
virus|sp|P03364|POL_SMRVH_2072	NW_016536927.1:15336-15696	5e-11	75.1	Gag-Pro-Pol polyprotein	P03364	POL_SMRVH	Squirrel monkey retrovirus	11856	pol
virus|sp|P03364|POL_SMRVH_2077	NW_016536927.1:36798-38406	0	593	Gag-Pro-Pol polyprotein	P03364	POL_SMRVH	Squirrel monkey retrovirus	11856	pol
virus|sp|P03364|POL_SMRVH_1261	NW_016537015.1:346636-501688	3e-151	290	Gag-Pro-Pol polyprotein	P03364	POL_SMRVH	Squirrel monkey retrovirus	11856	pol
virus|sp|P03364|POL_SMRVH_1262	NW_016537015.1:346636-501688	5e-178	606	Gag-Pro-Pol polyprotein	P03364	POL_SMRVH	Squirrel monkey retrovirus	11856	pol
virus|sp|P03364|POL_SMRVH_569	NW_016537204.1:87444-87981	7e-48	197	Gag-Pro-Pol polyprotein	P03364	POL_SMRVH	Squirrel monkey retrovirus	11856	pol
virus|sp|P03364|POL_SMRVH_572	NW_016537204.1:88283-89636	6e-150	406	Gag-Pro-Pol polyprotein	P03364	POL_SMRVH	Squirrel monkey retrovirus	11856	pol
virus|sp|P03364|POL_SMRVH_574	NW_016537204.1:90543-91182	8e-44	184	Gag-Pro-Pol polyprotein	P03364	POL_SMRVH	Squirrel monkey retrovirus	11856	pol
virus|sp|P03364|POL_SMRVH_3740	NW_016537226.1:42165-42363	2e-07	63.2	Gag-Pro-Pol polyprotein	P03364	POL_SMRVH	Squirrel monkey retrovirus	11856	pol
virus|sp|P03364|POL_SMRVH_3742	NW_016537226.1:43488-44202	4e-97	179	Gag-Pro-Pol polyprotein	P03364	POL_SMRVH	Squirrel monkey retrovirus	11856	pol
virus|sp|P03364|POL_SMRVH_3743	NW_016537226.1:44233-44680	5e-22	111	Gag-Pro-Pol polyprotein	P03364	POL_SMRVH	Squirrel monkey retrovirus	11856	pol
virus|sp|P03364|POL_SMRVH_4089	NW_016537317.1:2094-2994	3e-14	85.9	Gag-Pro-Pol polyprotein	P03364	POL_SMRVH	Squirrel monkey retrovirus	11856	pol
virus|sp|P03364|POL_SMRVH_4090	NW_016537317.1:3202-3823	0	361	Gag-Pro-Pol polyprotein	P03364	POL_SMRVH	Squirrel monkey retrovirus	11856	pol
virus|sp|P03364|POL_SMRVH_4088	NW_016537317.1:532-718	0	242	Gag-Pro-Pol polyprotein	P03364	POL_SMRVH	Squirrel monkey retrovirus	11856	pol
virus|sp|P03364|POL_SMRVH_994	NW_016537638.1:176737-177094	2e-53	117	Gag-Pro-Pol polyprotein	P03364	POL_SMRVH	Squirrel monkey retrovirus	11856	pol
virus|sp|P03364|POL_SMRVH_995	NW_016537638.1:177259-177397	4e-08	65.5	Gag-Pro-Pol polyprotein	P03364	POL_SMRVH	Squirrel monkey retrovirus	11856	pol
virus|sp|P03364|POL_SMRVH_2622	NW_016537851.1:4711-4882	1e-10	73.6	Gag-Pro-Pol polyprotein	P03364	POL_SMRVH	Squirrel monkey retrovirus	11856	pol
virus|sp|P03364|POL_SMRVH_2623	NW_016537851.1:5189-5549	3e-117	145	Gag-Pro-Pol polyprotein	P03364	POL_SMRVH	Squirrel monkey retrovirus	11856	pol
virus|sp|P03364|POL_SMRVH_2624	NW_016537851.1:5559-6768	3e-117	305	Gag-Pro-Pol polyprotein	P03364	POL_SMRVH	Squirrel monkey retrovirus	11856	pol
virus|sp|P03364|POL_SMRVH_748	NW_016538260.1:33158-33305	4e-27	84	Gag-Pro-Pol polyprotein	P03364	POL_SMRVH	Squirrel monkey retrovirus	11856	pol
virus|sp|P03364|POL_SMRVH_749	NW_016538260.1:33331-33508	2e-135	86.7	Gag-Pro-Pol polyprotein	P03364	POL_SMRVH	Squirrel monkey retrovirus	11856	pol
virus|sp|P03364|POL_SMRVH_750	NW_016538260.1:33925-34732	2e-135	279	Gag-Pro-Pol polyprotein	P03364	POL_SMRVH	Squirrel monkey retrovirus	11856	pol
virus|sp|P03364|POL_SMRVH_751	NW_016538260.1:34917-36540	3e-170	603	Gag-Pro-Pol polyprotein	P03364	POL_SMRVH	Squirrel monkey retrovirus	11856	pol
virus|sp|P03364|POL_SMRVH_627	NW_016538482.1:25595-26828	0	493	Gag-Pro-Pol polyprotein	P03364	POL_SMRVH	Squirrel monkey retrovirus	11856	pol
virus|sp|P03364|POL_SMRVH_628	NW_016538482.1:26847-27681	0	275	Gag-Pro-Pol polyprotein	P03364	POL_SMRVH	Squirrel monkey retrovirus	11856	pol
virus|sp|P03364|POL_SMRVH_629	NW_016538482.1:27952-28099	6e-17	94.7	Gag-Pro-Pol polyprotein	P03364	POL_SMRVH	Squirrel monkey retrovirus	11856	pol
virus|sp|P03364|POL_SMRVH_630	NW_016538482.1:28136-28436	1e-26	127	Gag-Pro-Pol polyprotein	P03364	POL_SMRVH	Squirrel monkey retrovirus	11856	pol
virus|sp|P03364|POL_SMRVH_805	NW_016538755.1:162404-163544	0	479	Gag-Pro-Pol polyprotein	P03364	POL_SMRVH	Squirrel monkey retrovirus	11856	pol
virus|sp|P03364|POL_SMRVH_807	NW_016538755.1:164171-165101	0	337	Gag-Pro-Pol polyprotein	P03364	POL_SMRVH	Squirrel monkey retrovirus	11856	pol
virus|sp|P03364|POL_SMRVH_378	NW_016539006.1:202015-202864	1e-117	302	Gag-Pro-Pol polyprotein	P03364	POL_SMRVH	Squirrel monkey retrovirus	11856	pol
virus|sp|P03364|POL_SMRVH_379	NW_016539006.1:203409-205110	4e-143	513	Gag-Pro-Pol polyprotein	P03364	POL_SMRVH	Squirrel monkey retrovirus	11856	pol
virus|sp|P03364|POL_SMRVH_5419	NW_016539026.1:278080-278755	1e-75	290	Gag-Pro-Pol polyprotein	P03364	POL_SMRVH	Squirrel monkey retrovirus	11856	pol
virus|sp|P03364|POL_SMRVH_5420	NW_016539026.1:278954-279398	6e-124	190	Gag-Pro-Pol polyprotein	P03364	POL_SMRVH	Squirrel monkey retrovirus	11856	pol
virus|sp|P03364|POL_SMRVH_1300	NW_016539115.1:17161-18295	9e-111	406	Gag-Pro-Pol polyprotein	P03364	POL_SMRVH	Squirrel monkey retrovirus	11856	pol
virus|sp|P03364|POL_SMRVH_1301	NW_016539115.1:18679-18826	8e-09	67.8	Gag-Pro-Pol polyprotein	P03364	POL_SMRVH	Squirrel monkey retrovirus	11856	pol
virus|sp|P03364|POL_SMRVH_1302	NW_016539115.1:21195-21483	4e-22	112	Gag-Pro-Pol polyprotein	P03364	POL_SMRVH	Squirrel monkey retrovirus	11856	pol
virus|sp|P03364|POL_SMRVH_1303	NW_016539115.1:21834-21972	6e-15	88.2	Gag-Pro-Pol polyprotein	P03364	POL_SMRVH	Squirrel monkey retrovirus	11856	pol
virus|sp|P03364|POL_SMRVH_1304	NW_016539115.1:27186-27318	4e-13	82	Gag-Pro-Pol polyprotein	P03364	POL_SMRVH	Squirrel monkey retrovirus	11856	pol
virus|sp|P03364|POL_SMRVH_1305	NW_016539115.1:27445-27592	4e-16	92	Gag-Pro-Pol polyprotein	P03364	POL_SMRVH	Squirrel monkey retrovirus	11856	pol
virus|sp|P03364|POL_SMRVH_1836	NW_016539257.1:18419-25854	3e-67	161	Gag-Pro-Pol polyprotein	P03364	POL_SMRVH	Squirrel monkey retrovirus	11856	pol
virus|sp|P03364|POL_SMRVH_1837	NW_016539257.1:18419-25854	3e-67	115	Gag-Pro-Pol polyprotein	P03364	POL_SMRVH	Squirrel monkey retrovirus	11856	pol
virus|sp|P03364|POL_SMRVH_1839	NW_016539257.1:18419-25854	3e-66	258	Gag-Pro-Pol polyprotein	P03364	POL_SMRVH	Squirrel monkey retrovirus	11856	pol
virus|sp|P03364|POL_SMRVH_1840	NW_016539257.1:18419-25854	1e-73	70.9	Gag-Pro-Pol polyprotein	P03364	POL_SMRVH	Squirrel monkey retrovirus	11856	pol
virus|sp|P03364|POL_SMRVH_1841	NW_016539257.1:18419-25854	1e-73	234	Gag-Pro-Pol polyprotein	P03364	POL_SMRVH	Squirrel monkey retrovirus	11856	pol
virus|sp|P03364|POL_SMRVH_6019	NW_016539445.1:73099-75907	0	645	Gag-Pro-Pol polyprotein	P03364	POL_SMRVH	Squirrel monkey retrovirus	11856	pol
virus|sp|P03364|POL_SMRVH_1284	NW_016539806.1:1530-1755	5e-53	214	Gag-Pro-Pol polyprotein	P03364	POL_SMRVH	Squirrel monkey retrovirus	11856	pol
virus|sp|P03364|POL_SMRVH_1285	NW_016539806.1:1771-2200	4e-64	110	Gag-Pro-Pol polyprotein	P03364	POL_SMRVH	Squirrel monkey retrovirus	11856	pol
virus|sp|P03364|POL_SMRVH_1286	NW_016539806.1:2360-3296	4e-64	163	Gag-Pro-Pol polyprotein	P03364	POL_SMRVH	Squirrel monkey retrovirus	11856	pol
virus|sp|P03364|POL_SMRVH_1282	NW_016539806.1:579-1466	5e-152	437	Gag-Pro-Pol polyprotein	P03364	POL_SMRVH	Squirrel monkey retrovirus	11856	pol
virus|sp|P03364|POL_SMRVH_3341	NW_016540280.1:79569-82263	0	748	Gag-Pro-Pol polyprotein	P03364	POL_SMRVH	Squirrel monkey retrovirus	11856	pol
virus|sp|P03364|POL_SMRVH_4557	NW_016540419.1:1451-1754	4e-105	60.1	Gag-Pro-Pol polyprotein	P03364	POL_SMRVH	Squirrel monkey retrovirus	11856	pol
virus|sp|P03364|POL_SMRVH_4554	NW_016540419.1:443-530	4e-105	142	Gag-Pro-Pol polyprotein	P03364	POL_SMRVH	Squirrel monkey retrovirus	11856	pol
virus|sp|P03364|POL_SMRVH_4555	NW_016540419.1:540-804	1e-20	107	Gag-Pro-Pol polyprotein	P03364	POL_SMRVH	Squirrel monkey retrovirus	11856	pol
virus|sp|P03364|POL_SMRVH_1453	NW_016540429.1:9793-9967	3e-94	84.7	Gag-Pro-Pol polyprotein	P03364	POL_SMRVH	Squirrel monkey retrovirus	11856	pol
virus|sp|P03364|POL_SMRVH_1941	NW_016540566.1:170458-171451	4e-141	310	Gag-Pro-Pol polyprotein	P03364	POL_SMRVH	Squirrel monkey retrovirus	11856	pol
virus|sp|P03364|POL_SMRVH_1942	NW_016540566.1:172117-172831	8e-152	350	Gag-Pro-Pol polyprotein	P03364	POL_SMRVH	Squirrel monkey retrovirus	11856	pol
virus|sp|P03364|POL_SMRVH_2479	NW_016540777.1:28372-28777	1e-22	114	Gag-Pro-Pol polyprotein	P03364	POL_SMRVH	Squirrel monkey retrovirus	11856	pol
virus|sp|P03364|POL_SMRVH_1142	NW_016541291.1:118889-136234	3e-152	280	Gag-Pro-Pol polyprotein	P03364	POL_SMRVH	Squirrel monkey retrovirus	11856	pol
virus|sp|P03364|POL_SMRVH_1143	NW_016541291.1:118889-136234	3e-34	152	Gag-Pro-Pol polyprotein	P03364	POL_SMRVH	Squirrel monkey retrovirus	11856	pol
virus|sp|P03364|POL_SMRVH_1144	NW_016541291.1:118889-136234	1e-67	263	Gag-Pro-Pol polyprotein	P03364	POL_SMRVH	Squirrel monkey retrovirus	11856	pol
virus|sp|P03364|POL_SMRVH_1145	NW_016541291.1:118889-136234	4e-08	65.5	Gag-Pro-Pol polyprotein	P03364	POL_SMRVH	Squirrel monkey retrovirus	11856	pol
virus|sp|P03364|POL_SMRVH_5379	NW_016541861.1:136802-307601	1e-11	77.4	Gag-Pro-Pol polyprotein	P03364	POL_SMRVH	Squirrel monkey retrovirus	11856	pol
virus|sp|P03364|POL_SMRVH_5380	NW_016541861.1:136802-307601	1e-44	186	Gag-Pro-Pol polyprotein	P03364	POL_SMRVH	Squirrel monkey retrovirus	11856	pol
virus|sp|P03364|POL_SMRVH_5381	NW_016541861.1:136802-307601	2e-105	196	Gag-Pro-Pol polyprotein	P03364	POL_SMRVH	Squirrel monkey retrovirus	11856	pol
virus|sp|P03364|POL_SMRVH_5382	NW_016541861.1:136802-307601	2e-105	214	Gag-Pro-Pol polyprotein	P03364	POL_SMRVH	Squirrel monkey retrovirus	11856	pol
virus|sp|P03364|POL_SMRVH_5383	NW_016541861.1:136802-307601	8e-161	572	Gag-Pro-Pol polyprotein	P03364	POL_SMRVH	Squirrel monkey retrovirus	11856	pol
virus|sp|P03364|POL_SMRVH_688	NW_016543013.1:29027-29999	0	330	Gag-Pro-Pol polyprotein	P03364	POL_SMRVH	Squirrel monkey retrovirus	11856	pol
virus|sp|P03364|POL_SMRVH_689	NW_016543013.1:30064-30523	0	101	Gag-Pro-Pol polyprotein	P03364	POL_SMRVH	Squirrel monkey retrovirus	11856	pol
virus|sp|P03364|POL_SMRVH_690	NW_016543013.1:31247-32885	0	350	Gag-Pro-Pol polyprotein	P03364	POL_SMRVH	Squirrel monkey retrovirus	11856	pol
virus|sp|P03364|POL_SMRVH_691	NW_016543013.1:32955-33180	0	75.5	Gag-Pro-Pol polyprotein	P03364	POL_SMRVH	Squirrel monkey retrovirus	11856	pol
virus|sp|P03364|POL_SMRVH_4281	NW_016543133.1:2517-2625	5e-95	260	Gag-Pro-Pol polyprotein	P03364	POL_SMRVH	Squirrel monkey retrovirus	11856	pol
virus|sp|P03364|POL_SMRVH_4279	NW_016543133.1:902-1535	3e-11	61.2	Gag-Pro-Pol polyprotein	P03364	POL_SMRVH	Squirrel monkey retrovirus	11856	pol
virus|sp|P03364|POL_SMRVH_5069	NW_016543186.1:30800-33949	6e-99	367	Gag-Pro-Pol polyprotein	P03364	POL_SMRVH	Squirrel monkey retrovirus	11856	pol
virus|sp|P03364|POL_SMRVH_5319	NW_016543387.1:195296-196105	6e-112	294	Gag-Pro-Pol polyprotein	P03364	POL_SMRVH	Squirrel monkey retrovirus	11856	pol
virus|sp|P03364|POL_SMRVH_257	NW_016543792.1:19726-19981	3e-20	105	Gag-Pro-Pol polyprotein	P03364	POL_SMRVH	Squirrel monkey retrovirus	11856	pol
virus|sp|P03364|POL_SMRVH_259	NW_016543792.1:20334-21250	5e-147	360	Gag-Pro-Pol polyprotein	P03364	POL_SMRVH	Squirrel monkey retrovirus	11856	pol
virus|sp|P03364|POL_SMRVH_2816	NW_016544048.1:12073-12409	3e-28	132	Gag-Pro-Pol polyprotein	P03364	POL_SMRVH	Squirrel monkey retrovirus	11856	pol
virus|sp|P03364|POL_SMRVH_2817	NW_016544048.1:13214-13352	1e-10	73.6	Gag-Pro-Pol polyprotein	P03364	POL_SMRVH	Squirrel monkey retrovirus	11856	pol
virus|sp|P03364|POL_SMRVH_2818	NW_016544048.1:13821-14202	7e-39	167	Gag-Pro-Pol polyprotein	P03364	POL_SMRVH	Squirrel monkey retrovirus	11856	pol
virus|sp|P03364|POL_SMRVH_2819	NW_016544048.1:14483-14807	7e-102	180	Gag-Pro-Pol polyprotein	P03364	POL_SMRVH	Squirrel monkey retrovirus	11856	pol
virus|sp|P03364|POL_SMRVH_2820	NW_016544048.1:14830-15490	7e-102	219	Gag-Pro-Pol polyprotein	P03364	POL_SMRVH	Squirrel monkey retrovirus	11856	pol
virus|sp|P03364|POL_SMRVH_1551	NW_016544447.1:26793-27231	9e-100	205	Gag-Pro-Pol polyprotein	P03364	POL_SMRVH	Squirrel monkey retrovirus	11856	pol
virus|sp|P03364|POL_SMRVH_3560	NW_016545013.1:23171-23969	2e-94	197	Gag-Pro-Pol polyprotein	P03364	POL_SMRVH	Squirrel monkey retrovirus	11856	pol
virus|sp|P03364|POL_SMRVH_3561	NW_016545013.1:24566-24881	2e-44	186	Gag-Pro-Pol polyprotein	P03364	POL_SMRVH	Squirrel monkey retrovirus	11856	pol
virus|sp|P03364|POL_SMRVH_3562	NW_016545013.1:24883-25099	4e-28	131	Gag-Pro-Pol polyprotein	P03364	POL_SMRVH	Squirrel monkey retrovirus	11856	pol
virus|sp|P03364|POL_SMRVH_3563	NW_016545013.1:25816-26125	1e-19	103	Gag-Pro-Pol polyprotein	P03364	POL_SMRVH	Squirrel monkey retrovirus	11856	pol
virus|sp|P03364|POL_SMRVH_2535	NW_016545734.1:3127-4183	1e-132	428	Gag-Pro-Pol polyprotein	P03364	POL_SMRVH	Squirrel monkey retrovirus	11856	pol
virus|sp|P03364|POL_SMRVH_6335	NW_016546283.1:36628-39373	0	659	Gag-Pro-Pol polyprotein	P03364	POL_SMRVH	Squirrel monkey retrovirus	11856	pol
virus|sp|P03364|POL_SMRVH_3156	NW_016547545.1:54672-61435	7e-47	154	Gag-Pro-Pol polyprotein	P03364	POL_SMRVH	Squirrel monkey retrovirus	11856	pol
virus|sp|P03364|POL_SMRVH_3157	NW_016547545.1:54672-61435	7e-47	61.6	Gag-Pro-Pol polyprotein	P03364	POL_SMRVH	Squirrel monkey retrovirus	11856	pol
virus|sp|P03364|POL_SMRVH_3159	NW_016547545.1:54672-61435	2e-07	63.2	Gag-Pro-Pol polyprotein	P03364	POL_SMRVH	Squirrel monkey retrovirus	11856	pol
virus|sp|P03364|POL_SMRVH_1086	NW_016547605.1:4268-4832	2e-123	226	Gag-Pro-Pol polyprotein	P03364	POL_SMRVH	Squirrel monkey retrovirus	11856	pol
virus|sp|P03364|POL_SMRVH_1087	NW_016547605.1:5202-6057	2e-93	348	Gag-Pro-Pol polyprotein	P03364	POL_SMRVH	Squirrel monkey retrovirus	11856	pol
virus|sp|P03364|POL_SMRVH_767	NW_016548431.1:12650-12818	2e-11	76.3	Gag-Pro-Pol polyprotein	P03364	POL_SMRVH	Squirrel monkey retrovirus	11856	pol
virus|sp|P03364|POL_SMRVH_6287	NW_016548755.1:95005-95584	5e-144	176	Gag-Pro-Pol polyprotein	P03364	POL_SMRVH	Squirrel monkey retrovirus	11856	pol
virus|sp|P03364|POL_SMRVH_6288	NW_016548755.1:95589-96324	5e-144	363	Gag-Pro-Pol polyprotein	P03364	POL_SMRVH	Squirrel monkey retrovirus	11856	pol
virus|sp|P03364|POL_SMRVH_6290	NW_016548755.1:97218-97986	4e-132	271	Gag-Pro-Pol polyprotein	P03364	POL_SMRVH	Squirrel monkey retrovirus	11856	pol
virus|sp|P03364|POL_SMRVH_159	NW_016549589.1:16962-18774	7e-168	271	Gag-Pro-Pol polyprotein	P03364	POL_SMRVH	Squirrel monkey retrovirus	11856	pol
virus|sp|P03364|POL_SMRVH_161	NW_016549589.1:16962-18774	3e-140	120	Gag-Pro-Pol polyprotein	P03364	POL_SMRVH	Squirrel monkey retrovirus	11856	pol
virus|sp|P03364|POL_SMRVH_4429	NW_016551601.1:1264-1933	7e-34	85.9	Gag-Pro-Pol polyprotein	P03364	POL_SMRVH	Squirrel monkey retrovirus	11856	pol
virus|sp|P03364|POL_SMRVH_4428	NW_016551601.1:175-349	7e-34	86.3	Gag-Pro-Pol polyprotein	P03364	POL_SMRVH	Squirrel monkey retrovirus	11856	pol
virus|sp|P03364|POL_SMRVH_4427	NW_016551601.1:2-170	2e-46	192	Gag-Pro-Pol polyprotein	P03364	POL_SMRVH	Squirrel monkey retrovirus	11856	pol
virus|sp|P03364|POL_SMRVH_4430	NW_016551601.1:2083-2737	2e-152	329	Gag-Pro-Pol polyprotein	P03364	POL_SMRVH	Squirrel monkey retrovirus	11856	pol
virus|sp|P03364|POL_SMRVH_4431	NW_016551601.1:2996-3524	2e-152	144	Gag-Pro-Pol polyprotein	P03364	POL_SMRVH	Squirrel monkey retrovirus	11856	pol
virus|sp|P03364|POL_SMRVH_5896	NW_016551839.1:3372-3669	8e-32	117	Gag-Pro-Pol polyprotein	P03364	POL_SMRVH	Squirrel monkey retrovirus	11856	pol
virus|sp|P03364|POL_SMRVH_5897	NW_016551839.1:3927-4080	2e-15	89.7	Gag-Pro-Pol polyprotein	P03364	POL_SMRVH	Squirrel monkey retrovirus	11856	pol
virus|sp|P03364|POL_SMRVH_1781	NW_016551860.1:13030-13351	2e-80	117	Gag-Pro-Pol polyprotein	P03364	POL_SMRVH	Squirrel monkey retrovirus	11856	pol
virus|sp|P03364|POL_SMRVH_2604	NW_016552028.1:22324-22825	2e-46	192	Gag-Pro-Pol polyprotein	P03364	POL_SMRVH	Squirrel monkey retrovirus	11856	pol
virus|sp|P03364|POL_SMRVH_2190	NW_016552359.1:24074-26027	1e-168	476	Gag-Pro-Pol polyprotein	P03364	POL_SMRVH	Squirrel monkey retrovirus	11856	pol
virus|sp|P03364|POL_SMRVH_4245	NW_016554723.1:1-427	1e-32	146	Gag-Pro-Pol polyprotein	P03364	POL_SMRVH	Squirrel monkey retrovirus	11856	pol
virus|sp|P03364|POL_SMRVH_4246	NW_016554723.1:787-1612	2e-84	318	Gag-Pro-Pol polyprotein	P03364	POL_SMRVH	Squirrel monkey retrovirus	11856	pol
virus|sp|P03364|POL_SMRVH_6374	NW_016555892.1:11185-11644	4e-52	211	Gag-Pro-Pol polyprotein	P03364	POL_SMRVH	Squirrel monkey retrovirus	11856	pol
virus|sp|P03364|POL_SMRVH_6375	NW_016555892.1:11892-12015	2e-97	61.6	Gag-Pro-Pol polyprotein	P03364	POL_SMRVH	Squirrel monkey retrovirus	11856	pol
virus|sp|P03364|POL_SMRVH_6376	NW_016555892.1:12017-13229	2e-97	322	Gag-Pro-Pol polyprotein	P03364	POL_SMRVH	Squirrel monkey retrovirus	11856	pol
virus|sp|P03364|POL_SMRVH_4616	NW_016557374.1:27425-27764	5e-174	525	Gag-Pro-Pol polyprotein	P03364	POL_SMRVH	Squirrel monkey retrovirus	11856	pol
virus|sp|P03364|POL_SMRVH_4607	NW_016557374.1:2952-5478	3e-145	520	Gag-Pro-Pol polyprotein	P03364	POL_SMRVH	Squirrel monkey retrovirus	11856	pol
virus|sp|P03364|POL_SMRVH_4608	NW_016557374.1:2952-5478	9e-42	177	Gag-Pro-Pol polyprotein	P03364	POL_SMRVH	Squirrel monkey retrovirus	11856	pol
virus|sp|P03364|POL_SMRVH_4610	NW_016557374.1:5633-6011	9e-66	135	Gag-Pro-Pol polyprotein	P03364	POL_SMRVH	Squirrel monkey retrovirus	11856	pol
virus|sp|P03364|POL_SMRVH_3689	NW_016560723.1:1967-2684	9e-79	300	Gag-Pro-Pol polyprotein	P03364	POL_SMRVH	Squirrel monkey retrovirus	11856	pol
virus|sp|P03364|POL_SMRVH_3687	NW_016560723.1:2-725	3e-119	224	Gag-Pro-Pol polyprotein	P03364	POL_SMRVH	Squirrel monkey retrovirus	11856	pol
virus|sp|P03364|POL_SMRVH_429	NW_016563161.1:12260-12809	2e-10	72.8	Gag-Pro-Pol polyprotein	P03364	POL_SMRVH	Squirrel monkey retrovirus	11856	pol
virus|sp|P03364|POL_SMRVH_426	NW_016563161.1:9124-9277	9e-116	271	Gag-Pro-Pol polyprotein	P03364	POL_SMRVH	Squirrel monkey retrovirus	11856	pol
virus|sp|P03364|POL_SMRVH_2256	NW_016563366.1:5970-6618	4e-48	164	Gag-Pro-Pol polyprotein	P03364	POL_SMRVH	Squirrel monkey retrovirus	11856	pol
virus|sp|P03364|POL_SMRVH_4260	NW_016567543.1:2126-2735	5e-74	284	Gag-Pro-Pol polyprotein	P03364	POL_SMRVH	Squirrel monkey retrovirus	11856	pol
virus|sp|P03364|POL_SMRVH_4261	NW_016567543.1:3306-3456	4e-10	72	Gag-Pro-Pol polyprotein	P03364	POL_SMRVH	Squirrel monkey retrovirus	11856	pol
virus|sp|P03364|POL_SMRVH_4262	NW_016567543.1:3846-4353	1e-131	270	Gag-Pro-Pol polyprotein	P03364	POL_SMRVH	Squirrel monkey retrovirus	11856	pol
virus|sp|P03364|POL_SMRVH_3358	NW_016568690.1:3486-3765	1e-169	108	Gag-Pro-Pol polyprotein	P03364	POL_SMRVH	Squirrel monkey retrovirus	11856	pol
virus|sp|P03364|POL_SMRVH_3359	NW_016568690.1:3766-5077	1e-169	517	Gag-Pro-Pol polyprotein	P03364	POL_SMRVH	Squirrel monkey retrovirus	11856	pol
virus|sp|P03364|POL_SMRVH_3360	NW_016568690.1:5256-5415	9e-08	64.3	Gag-Pro-Pol polyprotein	P03364	POL_SMRVH	Squirrel monkey retrovirus	11856	pol
virus|sp|P03364|POL_SMRVH_3361	NW_016568690.1:5897-6068	4e-21	108	Gag-Pro-Pol polyprotein	P03364	POL_SMRVH	Squirrel monkey retrovirus	11856	pol
virus|sp|P03364|POL_SMRVH_778	NW_016574313.1:2807-3560	2e-56	225	Gag-Pro-Pol polyprotein	P03364	POL_SMRVH	Squirrel monkey retrovirus	11856	pol
virus|sp|P03364|POL_SMRVH_779	NW_016574313.1:3562-3691	4e-13	82	Gag-Pro-Pol polyprotein	P03364	POL_SMRVH	Squirrel monkey retrovirus	11856	pol
virus|sp|P03364|POL_SMRVH_780	NW_016574313.1:3941-4250	4e-28	131	Gag-Pro-Pol polyprotein	P03364	POL_SMRVH	Squirrel monkey retrovirus	11856	pol
virus|sp|P03364|POL_SMRVH_781	NW_016574313.1:4743-5364	5e-77	155	Gag-Pro-Pol polyprotein	P03364	POL_SMRVH	Squirrel monkey retrovirus	11856	pol
virus|sp|P03364|POL_SMRVH_1528	NW_016578956.1:1732-1846	7e-109	311	Gag-Pro-Pol polyprotein	P03364	POL_SMRVH	Squirrel monkey retrovirus	11856	pol
virus|sp|P03364|POL_SMRVH_1527	NW_016578956.1:276-1302	9e-08	64.3	Gag-Pro-Pol polyprotein	P03364	POL_SMRVH	Squirrel monkey retrovirus	11856	pol
virus|sp|P03365|POL_MMTVB_2845	NW_016527524.1:15512-99577	3e-74	112	Gag-Pro-Pol polyprotein	P03365	POL_MMTVB	Mouse mammary tumor virus (strain BR6)	11758	gag-pro-pol
virus|sp|P03365|POL_MMTVB_5231	NW_016527952.1:24677-25523	1e-70	229	Gag-Pro-Pol polyprotein	P03365	POL_MMTVB	Mouse mammary tumor virus (strain BR6)	11758	gag-pro-pol
virus|sp|P03365|POL_MMTVB_5232	NW_016527952.1:26608-26902	5e-18	98.2	Gag-Pro-Pol polyprotein	P03365	POL_MMTVB	Mouse mammary tumor virus (strain BR6)	11758	gag-pro-pol
virus|sp|P03365|POL_MMTVB_4204	NW_016528710.1:215709-216285	1e-44	166	Gag-Pro-Pol polyprotein	P03365	POL_MMTVB	Mouse mammary tumor virus (strain BR6)	11758	gag-pro-pol
virus|sp|P03365|POL_MMTVB_154	NW_016528728.1:145879-146896	9e-93	249	Gag-Pro-Pol polyprotein	P03365	POL_MMTVB	Mouse mammary tumor virus (strain BR6)	11758	gag-pro-pol
virus|sp|P03365|POL_MMTVB_998	NW_016529633.1:317526-417585	5e-70	216	Gag-Pro-Pol polyprotein	P03365	POL_MMTVB	Mouse mammary tumor virus (strain BR6)	11758	gag-pro-pol
virus|sp|P03365|POL_MMTVB_499	NW_016530334.1:217990-228934	2e-71	153	Gag-Pro-Pol polyprotein	P03365	POL_MMTVB	Mouse mammary tumor virus (strain BR6)	11758	gag-pro-pol
virus|sp|P03365|POL_MMTVB_3461	NW_016530415.1:14442-17661	0	370	Gag-Pro-Pol polyprotein	P03365	POL_MMTVB	Mouse mammary tumor virus (strain BR6)	11758	gag-pro-pol
virus|sp|P03365|POL_MMTVB_5310	NW_016532131.1:382563-383121	3e-33	148	Gag-Pro-Pol polyprotein	P03365	POL_MMTVB	Mouse mammary tumor virus (strain BR6)	11758	gag-pro-pol
virus|sp|P03365|POL_MMTVB_2834	NW_016532405.1:776796-777282	3e-39	124	Gag-Pro-Pol polyprotein	P03365	POL_MMTVB	Mouse mammary tumor virus (strain BR6)	11758	gag-pro-pol
virus|sp|P03365|POL_MMTVB_5222	NW_016532561.1:140930-146061	2e-15	89.4	Gag-Pro-Pol polyprotein	P03365	POL_MMTVB	Mouse mammary tumor virus (strain BR6)	11758	gag-pro-pol
virus|sp|P03365|POL_MMTVB_4550	NW_016532701.1:12230-12605	1e-29	104	Gag-Pro-Pol polyprotein	P03365	POL_MMTVB	Mouse mammary tumor virus (strain BR6)	11758	gag-pro-pol
virus|sp|P03365|POL_MMTVB_4551	NW_016532701.1:13854-14586	4e-89	206	Gag-Pro-Pol polyprotein	P03365	POL_MMTVB	Mouse mammary tumor virus (strain BR6)	11758	gag-pro-pol
virus|sp|P03365|POL_MMTVB_4552	NW_016532701.1:15029-15404	4e-89	62.8	Gag-Pro-Pol polyprotein	P03365	POL_MMTVB	Mouse mammary tumor virus (strain BR6)	11758	gag-pro-pol
virus|sp|P03365|POL_MMTVB_279	NW_016532859.1:25188-25827	1e-175	253	Gag-Pro-Pol polyprotein	P03365	POL_MMTVB	Mouse mammary tumor virus (strain BR6)	11758	gag-pro-pol
virus|sp|P03365|POL_MMTVB_280	NW_016532859.1:26514-27198	1e-175	215	Gag-Pro-Pol polyprotein	P03365	POL_MMTVB	Mouse mammary tumor virus (strain BR6)	11758	gag-pro-pol
virus|sp|P03365|POL_MMTVB_5526	NW_016533468.1:42372-43017	9e-83	165	Gag-Pro-Pol polyprotein	P03365	POL_MMTVB	Mouse mammary tumor virus (strain BR6)	11758	gag-pro-pol
virus|sp|P03365|POL_MMTVB_330	NW_016533528.1:37507-37726	2e-11	76.3	Gag-Pro-Pol polyprotein	P03365	POL_MMTVB	Mouse mammary tumor virus (strain BR6)	11758	gag-pro-pol
virus|sp|P03365|POL_MMTVB_5103	NW_016534050.1:16264-16963	2e-71	202	Gag-Pro-Pol polyprotein	P03365	POL_MMTVB	Mouse mammary tumor virus (strain BR6)	11758	gag-pro-pol
virus|sp|P03365|POL_MMTVB_1909	NW_016534309.1:49764-50897	3e-35	155	Gag-Pro-Pol polyprotein	P03365	POL_MMTVB	Mouse mammary tumor virus (strain BR6)	11758	gag-pro-pol
virus|sp|P03365|POL_MMTVB_5374	NW_016534414.1:138426-138669	3e-10	72.4	Gag-Pro-Pol polyprotein	P03365	POL_MMTVB	Mouse mammary tumor virus (strain BR6)	11758	gag-pro-pol
virus|sp|P03365|POL_MMTVB_2997	NW_016536315.1:245843-247217	0	444	Gag-Pro-Pol polyprotein	P03365	POL_MMTVB	Mouse mammary tumor virus (strain BR6)	11758	gag-pro-pol
virus|sp|P03365|POL_MMTVB_2073	NW_016536927.1:16826-17222	5e-43	140	Gag-Pro-Pol polyprotein	P03365	POL_MMTVB	Mouse mammary tumor virus (strain BR6)	11758	gag-pro-pol
virus|sp|P03365|POL_MMTVB_3032	NW_016537759.1:7623-160890	1e-72	68.6	Gag-Pro-Pol polyprotein	P03365	POL_MMTVB	Mouse mammary tumor virus (strain BR6)	11758	gag-pro-pol
virus|sp|P03365|POL_MMTVB_529	NW_016538242.1:13971-14274	2e-20	106	Gag-Pro-Pol polyprotein	P03365	POL_MMTVB	Mouse mammary tumor virus (strain BR6)	11758	gag-pro-pol
virus|sp|P03365|POL_MMTVB_5646	NW_016539371.1:19845-20178	2e-13	82.8	Gag-Pro-Pol polyprotein	P03365	POL_MMTVB	Mouse mammary tumor virus (strain BR6)	11758	gag-pro-pol
virus|sp|P03365|POL_MMTVB_2762	NW_016539982.1:102146-102741	1e-23	116	Gag-Pro-Pol polyprotein	P03365	POL_MMTVB	Mouse mammary tumor virus (strain BR6)	11758	gag-pro-pol
virus|sp|P03365|POL_MMTVB_2763	NW_016539982.1:104571-104796	3e-26	78.6	Gag-Pro-Pol polyprotein	P03365	POL_MMTVB	Mouse mammary tumor virus (strain BR6)	11758	gag-pro-pol
virus|sp|P03365|POL_MMTVB_2764	NW_016539982.1:104839-104998	3e-26	67.8	Gag-Pro-Pol polyprotein	P03365	POL_MMTVB	Mouse mammary tumor virus (strain BR6)	11758	gag-pro-pol
virus|sp|P03365|POL_MMTVB_2766	NW_016539982.1:251543-252059	6e-29	134	Gag-Pro-Pol polyprotein	P03365	POL_MMTVB	Mouse mammary tumor virus (strain BR6)	11758	gag-pro-pol
virus|sp|P03365|POL_MMTVB_6061	NW_016543042.1:275022-275205	5e-07	61.6	Gag-Pro-Pol polyprotein	P03365	POL_MMTVB	Mouse mammary tumor virus (strain BR6)	11758	gag-pro-pol
virus|sp|P03365|POL_MMTVB_4986	NW_016544683.1:8855-8993	1e-11	77	Gag-Pro-Pol polyprotein	P03365	POL_MMTVB	Mouse mammary tumor virus (strain BR6)	11758	gag-pro-pol
virus|sp|P03365|POL_MMTVB_5269	NW_016544953.1:18415-19225	0	272	Gag-Pro-Pol polyprotein	P03365	POL_MMTVB	Mouse mammary tumor virus (strain BR6)	11758	gag-pro-pol
virus|sp|P03365|POL_MMTVB_5271	NW_016544953.1:19628-20811	0	93.6	Gag-Pro-Pol polyprotein	P03365	POL_MMTVB	Mouse mammary tumor virus (strain BR6)	11758	gag-pro-pol
virus|sp|P03365|POL_MMTVB_381	NW_016545896.1:1816-1960	2e-19	62.4	Gag-Pro-Pol polyprotein	P03365	POL_MMTVB	Mouse mammary tumor virus (strain BR6)	11758	gag-pro-pol
virus|sp|P03365|POL_MMTVB_386	NW_016545896.1:4868-5117	7e-10	71.2	Gag-Pro-Pol polyprotein	P03365	POL_MMTVB	Mouse mammary tumor virus (strain BR6)	11758	gag-pro-pol
virus|sp|P03365|POL_MMTVB_2368	NW_016547238.1:71222-71441	2e-91	64.3	Gag-Pro-Pol polyprotein	P03365	POL_MMTVB	Mouse mammary tumor virus (strain BR6)	11758	gag-pro-pol
virus|sp|P03365|POL_MMTVB_2369	NW_016547238.1:71443-71749	2e-91	73.9	Gag-Pro-Pol polyprotein	P03365	POL_MMTVB	Mouse mammary tumor virus (strain BR6)	11758	gag-pro-pol
virus|sp|P03365|POL_MMTVB_4659	NW_016547735.1:11562-11946	4e-18	98.6	Gag-Pro-Pol polyprotein	P03365	POL_MMTVB	Mouse mammary tumor virus (strain BR6)	11758	gag-pro-pol
virus|sp|P03365|POL_MMTVB_459	NW_016550632.1:25155-25389	2e-12	79.7	Gag-Pro-Pol polyprotein	P03365	POL_MMTVB	Mouse mammary tumor virus (strain BR6)	11758	gag-pro-pol
virus|sp|P03365|POL_MMTVB_1782	NW_016551860.1:13622-14171	2e-102	117	Gag-Pro-Pol polyprotein	P03365	POL_MMTVB	Mouse mammary tumor virus (strain BR6)	11758	gag-pro-pol
virus|sp|P03365|POL_MMTVB_2877	NW_016554140.1:18776-19259	2e-144	113	Gag-Pro-Pol polyprotein	P03365	POL_MMTVB	Mouse mammary tumor virus (strain BR6)	11758	gag-pro-pol
virus|sp|P03365|POL_MMTVB_2758	NW_016555313.1:33220-33559	7e-128	119	Gag-Pro-Pol polyprotein	P03365	POL_MMTVB	Mouse mammary tumor virus (strain BR6)	11758	gag-pro-pol
virus|sp|P03365|POL_MMTVB_3947	NW_016557219.1:5-224	1e-26	90.5	Gag-Pro-Pol polyprotein	P03365	POL_MMTVB	Mouse mammary tumor virus (strain BR6)	11758	gag-pro-pol
virus|sp|P03365|POL_MMTVB_3355	NW_016557652.1:40320-41316	7e-99	208	Gag-Pro-Pol polyprotein	P03365	POL_MMTVB	Mouse mammary tumor virus (strain BR6)	11758	gag-pro-pol
virus|sp|P03365|POL_MMTVB_3678	NW_016558951.1:3192-17353	5e-95	75.5	Gag-Pro-Pol polyprotein	P03365	POL_MMTVB	Mouse mammary tumor virus (strain BR6)	11758	gag-pro-pol
virus|sp|P03365|POL_MMTVB_3402	NW_016560259.1:17111-18092	8e-77	261	Gag-Pro-Pol polyprotein	P03365	POL_MMTVB	Mouse mammary tumor virus (strain BR6)	11758	gag-pro-pol
virus|sp|P03365|POL_MMTVB_428	NW_016563161.1:10483-10621	2e-11	76.6	Gag-Pro-Pol polyprotein	P03365	POL_MMTVB	Mouse mammary tumor virus (strain BR6)	11758	gag-pro-pol
virus|sp|P03365|POL_MMTVB_1215	NW_016575588.1:31232-32546	2e-120	276	Gag-Pro-Pol polyprotein	P03365	POL_MMTVB	Mouse mammary tumor virus (strain BR6)	11758	gag-pro-pol
virus|sp|P03365|POL_MMTVB_1529	NW_016578956.1:1982-2252	3e-07	62.4	Gag-Pro-Pol polyprotein	P03365	POL_MMTVB	Mouse mammary tumor virus (strain BR6)	11758	gag-pro-pol
virus|sp|P03365|POL_MMTVB_448	NW_016584772.1:1675-2218	3e-109	155	Gag-Pro-Pol polyprotein	P03365	POL_MMTVB	Mouse mammary tumor virus (strain BR6)	11758	gag-pro-pol
virus|sp|P03371|POL_EIAVY_169	NW_016530641.1:1285-1522	1e-07	62.8	Pol polyprotein	P03371	POL_EIAVY	Equine infectious anemia virus (strain Wyoming)	11672	pol
virus|sp|P03371|POL_EIAVY_5145	NW_016536609.1:1049-1451	8e-25	120	Pol polyprotein	P03371	POL_EIAVY	Equine infectious anemia virus (strain Wyoming)	11672	pol
virus|sp|P03371|POL_EIAVY_165	NW_016547312.1:79884-80304	3e-24	118	Pol polyprotein	P03371	POL_EIAVY	Equine infectious anemia virus (strain Wyoming)	11672	pol
virus|sp|P03371|POL_EIAVY_6049	NW_016547612.1:91780-91963	2e-32	66.2	Pol polyprotein	P03371	POL_EIAVY	Equine infectious anemia virus (strain Wyoming)	11672	pol
virus|sp|P03371|POL_EIAVY_782	NW_016574313.1:5459-5696	4e-21	72.8	Pol polyprotein	P03371	POL_EIAVY	Equine infectious anemia virus (strain Wyoming)	11672	pol
virus|sp|P03373|GAG_AVIER_1395	NW_016535601.1:191638-281855	4e-17	93.2	Gag polyprotein (Fragment)	P03373	GAG_AVIER	Avian erythroblastosis virus (strain ES4)	79685	gag
virus|sp|P03373|GAG_AVIER_2418	NW_016564073.1:27320-27506	1e-14	85.1	Gag polyprotein (Fragment)	P03373	GAG_AVIER	Avian erythroblastosis virus (strain ES4)	79685	gag
virus|sp|P03374|ENV_MMTVG_278	NW_016532859.1:23537-24050	7e-40	119	Envelope glycoprotein gp70	P03374	ENV_MMTVG	Mouse mammary tumor virus (strain GR)	11760	env
virus|sp|P03374|ENV_MMTVG_5267	NW_016544953.1:16858-17665	5e-57	194	Envelope glycoprotein gp70	P03374	ENV_MMTVG	Mouse mammary tumor virus (strain GR)	11760	env
virus|sp|P03381|ENV_HTL1A_3537	NW_016527539.1:6138-70610	2e-09	67.4	Envelope glycoprotein gp62	P03381	ENV_HTL1A	Human T-cell leukemia virus 1 (strain Japan ATK-1 subtype A)	11926	env
virus|sp|P03381|ENV_HTL1A_3397	NW_016528059.1:7371-7641	5e-10	69.3	Envelope glycoprotein gp62	P03381	ENV_HTL1A	Human T-cell leukemia virus 1 (strain Japan ATK-1 subtype A)	11926	env
virus|sp|P03381|ENV_HTL1A_2292	NW_016533558.1:128726-128957	5e-08	62.8	Envelope glycoprotein gp62	P03381	ENV_HTL1A	Human T-cell leukemia virus 1 (strain Japan ATK-1 subtype A)	11926	env
virus|sp|P03381|ENV_HTL1A_6005	NW_016533594.1:3340-3559	1e-08	64.7	Envelope glycoprotein gp62	P03381	ENV_HTL1A	Human T-cell leukemia virus 1 (strain Japan ATK-1 subtype A)	11926	env
virus|sp|P03381|ENV_HTL1A_5535	NW_016535863.1:23381-23684	3e-10	70.1	Envelope glycoprotein gp62	P03381	ENV_HTL1A	Human T-cell leukemia virus 1 (strain Japan ATK-1 subtype A)	11926	env
virus|sp|P03381|ENV_HTL1A_6088	NW_016535945.1:17541-17832	2e-08	64.3	Envelope glycoprotein gp62	P03381	ENV_HTL1A	Human T-cell leukemia virus 1 (strain Japan ATK-1 subtype A)	11926	env
virus|sp|P03381|ENV_HTL1A_1978	NW_016538169.1:29000-29291	2e-08	63.9	Envelope glycoprotein gp62	P03381	ENV_HTL1A	Human T-cell leukemia virus 1 (strain Japan ATK-1 subtype A)	11926	env
virus|sp|P03381|ENV_HTL1A_5954	NW_016538847.1:92875-93145	1e-09	68.2	Envelope glycoprotein gp62	P03381	ENV_HTL1A	Human T-cell leukemia virus 1 (strain Japan ATK-1 subtype A)	11926	env
virus|sp|P03381|ENV_HTL1A_5691	NW_016556935.1:37019-37304	7e-08	62.4	Envelope glycoprotein gp62	P03381	ENV_HTL1A	Human T-cell leukemia virus 1 (strain Japan ATK-1 subtype A)	11926	env
virus|sp|P03381|ENV_HTL1A_4501	NW_016567498.1:401-671	5e-10	69.3	Envelope glycoprotein gp62	P03381	ENV_HTL1A	Human T-cell leukemia virus 1 (strain Japan ATK-1 subtype A)	11926	env
virus|sp|P03381|ENV_HTL1A_4352	NW_016601938.1:1621-1879	1e-08	65.1	Envelope glycoprotein gp62	P03381	ENV_HTL1A	Human T-cell leukemia virus 1 (strain Japan ATK-1 subtype A)	11926	env
virus|sp|P03383|ENV_HTLV2_492	NW_016529532.1:86886-87045	9e-08	62	Envelope glycoprotein gp63	P03383	ENV_HTLV2	Human T-cell leukemia virus 2	11909	env
virus|sp|P03383|ENV_HTLV2_2154	NW_016531485.1:124113-124326	9e-08	62	Envelope glycoprotein gp63	P03383	ENV_HTLV2	Human T-cell leukemia virus 2	11909	env
virus|sp|P03383|ENV_HTLV2_5920	NW_016558775.1:19281-19443	1e-07	61.6	Envelope glycoprotein gp63	P03383	ENV_HTLV2	Human T-cell leukemia virus 2	11909	env
virus|sp|P03384|ENV_WMSV_1000	NW_016527564.1:610514-611489	8e-09	61.6	Envelope glycoprotein (Fragment)	P03384	ENV_WMSV	Woolly monkey sarcoma virus	11970	env
virus|sp|P03384|ENV_WMSV_5377	NW_016527759.1:107264-107486	1e-08	61.2	Envelope glycoprotein (Fragment)	P03384	ENV_WMSV	Woolly monkey sarcoma virus	11970	env
virus|sp|P03384|ENV_WMSV_2813	NW_016528042.1:80527-80752	6e-14	78.6	Envelope glycoprotein (Fragment)	P03384	ENV_WMSV	Woolly monkey sarcoma virus	11970	env
virus|sp|P03384|ENV_WMSV_1619	NW_016528542.1:281035-281269	8e-09	61.6	Envelope glycoprotein (Fragment)	P03384	ENV_WMSV	Woolly monkey sarcoma virus	11970	env
virus|sp|P03384|ENV_WMSV_248	NW_016528618.1:8518-8752	5e-09	62.4	Envelope glycoprotein (Fragment)	P03384	ENV_WMSV	Woolly monkey sarcoma virus	11970	env
virus|sp|P03384|ENV_WMSV_4565	NW_016528736.1:68851-69061	5e-09	62.4	Envelope glycoprotein (Fragment)	P03384	ENV_WMSV	Woolly monkey sarcoma virus	11970	env
virus|sp|P03384|ENV_WMSV_4695	NW_016528849.1:104368-104602	4e-09	62.8	Envelope glycoprotein (Fragment)	P03384	ENV_WMSV	Woolly monkey sarcoma virus	11970	env
virus|sp|P03384|ENV_WMSV_2033	NW_016528965.1:116434-116650	8e-09	61.6	Envelope glycoprotein (Fragment)	P03384	ENV_WMSV	Woolly monkey sarcoma virus	11970	env
virus|sp|P03384|ENV_WMSV_762	NW_016529400.1:332690-441307	1e-08	61.2	Envelope glycoprotein (Fragment)	P03384	ENV_WMSV	Woolly monkey sarcoma virus	11970	env
virus|sp|P03384|ENV_WMSV_1297	NW_016529500.1:42260-42473	8e-09	61.6	Envelope glycoprotein (Fragment)	P03384	ENV_WMSV	Woolly monkey sarcoma virus	11970	env
virus|sp|P03384|ENV_WMSV_3613	NW_016529519.1:672-1653	8e-09	61.6	Envelope glycoprotein (Fragment)	P03384	ENV_WMSV	Woolly monkey sarcoma virus	11970	env
virus|sp|P03384|ENV_WMSV_2798	NW_016529696.1:193789-194011	1e-08	61.2	Envelope glycoprotein (Fragment)	P03384	ENV_WMSV	Woolly monkey sarcoma virus	11970	env
virus|sp|P03384|ENV_WMSV_1184	NW_016529855.1:642727-642937	2e-08	60.1	Envelope glycoprotein (Fragment)	P03384	ENV_WMSV	Woolly monkey sarcoma virus	11970	env
virus|sp|P03384|ENV_WMSV_3330	NW_016530003.1:20103-20325	1e-09	64.3	Envelope glycoprotein (Fragment)	P03384	ENV_WMSV	Woolly monkey sarcoma virus	11970	env
virus|sp|P03384|ENV_WMSV_2005	NW_016530076.1:568993-569215	1e-08	61.2	Envelope glycoprotein (Fragment)	P03384	ENV_WMSV	Woolly monkey sarcoma virus	11970	env
virus|sp|P03384|ENV_WMSV_5360	NW_016530077.1:3248-3482	2e-09	63.9	Envelope glycoprotein (Fragment)	P03384	ENV_WMSV	Woolly monkey sarcoma virus	11970	env
virus|sp|P03384|ENV_WMSV_3034	NW_016530159.1:347-560	2e-08	60.5	Envelope glycoprotein (Fragment)	P03384	ENV_WMSV	Woolly monkey sarcoma virus	11970	env
virus|sp|P03384|ENV_WMSV_4273	NW_016530195.1:125079-125313	3e-09	63.2	Envelope glycoprotein (Fragment)	P03384	ENV_WMSV	Woolly monkey sarcoma virus	11970	env
virus|sp|P03384|ENV_WMSV_6186	NW_016530348.1:102643-102877	8e-09	61.6	Envelope glycoprotein (Fragment)	P03384	ENV_WMSV	Woolly monkey sarcoma virus	11970	env
virus|sp|P03384|ENV_WMSV_531	NW_016531356.1:14112-14322	1e-08	60.8	Envelope glycoprotein (Fragment)	P03384	ENV_WMSV	Woolly monkey sarcoma virus	11970	env
virus|sp|P03384|ENV_WMSV_5184	NW_016531448.1:15731-15956	8e-09	61.6	Envelope glycoprotein (Fragment)	P03384	ENV_WMSV	Woolly monkey sarcoma virus	11970	env
virus|sp|P03384|ENV_WMSV_2153	NW_016531485.1:123843-124056	2e-08	60.1	Envelope glycoprotein (Fragment)	P03384	ENV_WMSV	Woolly monkey sarcoma virus	11970	env
virus|sp|P03384|ENV_WMSV_737	NW_016531494.1:517953-518175	1e-08	60.8	Envelope glycoprotein (Fragment)	P03384	ENV_WMSV	Woolly monkey sarcoma virus	11970	env
virus|sp|P03384|ENV_WMSV_6053	NW_016531582.1:153993-154212	2e-08	60.5	Envelope glycoprotein (Fragment)	P03384	ENV_WMSV	Woolly monkey sarcoma virus	11970	env
virus|sp|P03384|ENV_WMSV_1342	NW_016531666.1:69933-70143	3e-09	63.2	Envelope glycoprotein (Fragment)	P03384	ENV_WMSV	Woolly monkey sarcoma virus	11970	env
virus|sp|P03384|ENV_WMSV_4582	NW_016531858.1:99971-100193	1e-09	64.3	Envelope glycoprotein (Fragment)	P03384	ENV_WMSV	Woolly monkey sarcoma virus	11970	env
virus|sp|P03384|ENV_WMSV_3423	NW_016531919.1:27534-27768	2e-08	60.5	Envelope glycoprotein (Fragment)	P03384	ENV_WMSV	Woolly monkey sarcoma virus	11970	env
virus|sp|P03384|ENV_WMSV_5461	NW_016532605.1:274273-274492	2e-08	60.1	Envelope glycoprotein (Fragment)	P03384	ENV_WMSV	Woolly monkey sarcoma virus	11970	env
virus|sp|P03384|ENV_WMSV_297	NW_016532859.1:108462-125253	2e-09	63.5	Envelope glycoprotein (Fragment)	P03384	ENV_WMSV	Woolly monkey sarcoma virus	11970	env
virus|sp|P03384|ENV_WMSV_5451	NW_016532884.1:33288-33522	4e-09	62.8	Envelope glycoprotein (Fragment)	P03384	ENV_WMSV	Woolly monkey sarcoma virus	11970	env
virus|sp|P03384|ENV_WMSV_2371	NW_016533065.1:158302-158524	1e-08	61.2	Envelope glycoprotein (Fragment)	P03384	ENV_WMSV	Woolly monkey sarcoma virus	11970	env
virus|sp|P03384|ENV_WMSV_5060	NW_016533211.1:9917-10151	8e-09	61.6	Envelope glycoprotein (Fragment)	P03384	ENV_WMSV	Woolly monkey sarcoma virus	11970	env
virus|sp|P03384|ENV_WMSV_5773	NW_016533483.1:89550-171677	1e-08	60.8	Envelope glycoprotein (Fragment)	P03384	ENV_WMSV	Woolly monkey sarcoma virus	11970	env
virus|sp|P03384|ENV_WMSV_3066	NW_016533582.1:10990-11212	1e-08	61.2	Envelope glycoprotein (Fragment)	P03384	ENV_WMSV	Woolly monkey sarcoma virus	11970	env
virus|sp|P03384|ENV_WMSV_4755	NW_016533595.1:82216-82450	2e-08	60.1	Envelope glycoprotein (Fragment)	P03384	ENV_WMSV	Woolly monkey sarcoma virus	11970	env
virus|sp|P03384|ENV_WMSV_745	NW_016533630.1:2075-2297	2e-08	60.1	Envelope glycoprotein (Fragment)	P03384	ENV_WMSV	Woolly monkey sarcoma virus	11970	env
virus|sp|P03384|ENV_WMSV_6349	NW_016533733.1:10224-10449	6e-09	62	Envelope glycoprotein (Fragment)	P03384	ENV_WMSV	Woolly monkey sarcoma virus	11970	env
virus|sp|P03384|ENV_WMSV_3707	NW_016534080.1:67636-67858	1e-08	61.2	Envelope glycoprotein (Fragment)	P03384	ENV_WMSV	Woolly monkey sarcoma virus	11970	env
virus|sp|P03384|ENV_WMSV_3866	NW_016534235.1:105262-105487	5e-13	75.5	Envelope glycoprotein (Fragment)	P03384	ENV_WMSV	Woolly monkey sarcoma virus	11970	env
virus|sp|P03384|ENV_WMSV_2882	NW_016534301.1:72233-72467	8e-09	61.6	Envelope glycoprotein (Fragment)	P03384	ENV_WMSV	Woolly monkey sarcoma virus	11970	env
virus|sp|P03384|ENV_WMSV_1640	NW_016534444.1:168-393	7e-10	65.1	Envelope glycoprotein (Fragment)	P03384	ENV_WMSV	Woolly monkey sarcoma virus	11970	env
virus|sp|P03384|ENV_WMSV_3555	NW_016534495.1:11273-11501	6e-09	62	Envelope glycoprotein (Fragment)	P03384	ENV_WMSV	Woolly monkey sarcoma virus	11970	env
virus|sp|P03384|ENV_WMSV_2487	NW_016534626.1:9006-9234	5e-13	75.5	Envelope glycoprotein (Fragment)	P03384	ENV_WMSV	Woolly monkey sarcoma virus	11970	env
virus|sp|P03384|ENV_WMSV_6397	NW_016535191.1:275246-275459	2e-08	60.5	Envelope glycoprotein (Fragment)	P03384	ENV_WMSV	Woolly monkey sarcoma virus	11970	env
virus|sp|P03384|ENV_WMSV_3631	NW_016535255.1:317265-317748	2e-08	60.1	Envelope glycoprotein (Fragment)	P03384	ENV_WMSV	Woolly monkey sarcoma virus	11970	env
virus|sp|P03384|ENV_WMSV_4375	NW_016535328.1:19079-19850	6e-09	62	Envelope glycoprotein (Fragment)	P03384	ENV_WMSV	Woolly monkey sarcoma virus	11970	env
virus|sp|P03384|ENV_WMSV_5805	NW_016535396.1:32751-32985	1e-08	61.2	Envelope glycoprotein (Fragment)	P03384	ENV_WMSV	Woolly monkey sarcoma virus	11970	env
virus|sp|P03384|ENV_WMSV_1673	NW_016535449.1:200103-200313	2e-08	60.1	Envelope glycoprotein (Fragment)	P03384	ENV_WMSV	Woolly monkey sarcoma virus	11970	env
virus|sp|P03384|ENV_WMSV_5652	NW_016535680.1:7251-7473	1e-08	61.2	Envelope glycoprotein (Fragment)	P03384	ENV_WMSV	Woolly monkey sarcoma virus	11970	env
virus|sp|P03384|ENV_WMSV_5887	NW_016535730.1:183504-201367	8e-09	61.6	Envelope glycoprotein (Fragment)	P03384	ENV_WMSV	Woolly monkey sarcoma virus	11970	env
virus|sp|P03384|ENV_WMSV_3378	NW_016536510.1:5929-6154	2e-08	60.5	Envelope glycoprotein (Fragment)	P03384	ENV_WMSV	Woolly monkey sarcoma virus	11970	env
virus|sp|P03384|ENV_WMSV_763	NW_016536915.1:237192-237417	4e-09	62.8	Envelope glycoprotein (Fragment)	P03384	ENV_WMSV	Woolly monkey sarcoma virus	11970	env
virus|sp|P03384|ENV_WMSV_1808	NW_016537004.1:50938-51172	1e-08	60.8	Envelope glycoprotein (Fragment)	P03384	ENV_WMSV	Woolly monkey sarcoma virus	11970	env
virus|sp|P03384|ENV_WMSV_3130	NW_016537090.1:154921-155146	6e-09	62	Envelope glycoprotein (Fragment)	P03384	ENV_WMSV	Woolly monkey sarcoma virus	11970	env
virus|sp|P03384|ENV_WMSV_2888	NW_016537382.1:56087-56288	2e-08	60.1	Envelope glycoprotein (Fragment)	P03384	ENV_WMSV	Woolly monkey sarcoma virus	11970	env
virus|sp|P03384|ENV_WMSV_2286	NW_016537575.1:26055-26289	3e-09	63.2	Envelope glycoprotein (Fragment)	P03384	ENV_WMSV	Woolly monkey sarcoma virus	11970	env
virus|sp|P03384|ENV_WMSV_784	NW_016538160.1:170737-170959	2e-09	63.5	Envelope glycoprotein (Fragment)	P03384	ENV_WMSV	Woolly monkey sarcoma virus	11970	env
virus|sp|P03384|ENV_WMSV_2	NW_016538416.1:29539-29752	8e-09	61.6	Envelope glycoprotein (Fragment)	P03384	ENV_WMSV	Woolly monkey sarcoma virus	11970	env
virus|sp|P03384|ENV_WMSV_1464	NW_016538513.1:191669-191882	6e-10	65.5	Envelope glycoprotein (Fragment)	P03384	ENV_WMSV	Woolly monkey sarcoma virus	11970	env
virus|sp|P03384|ENV_WMSV_635	NW_016538558.1:429-642	2e-08	60.5	Envelope glycoprotein (Fragment)	P03384	ENV_WMSV	Woolly monkey sarcoma virus	11970	env
virus|sp|P03384|ENV_WMSV_5257	NW_016538719.1:9908-10130	1e-08	61.2	Envelope glycoprotein (Fragment)	P03384	ENV_WMSV	Woolly monkey sarcoma virus	11970	env
virus|sp|P03384|ENV_WMSV_4150	NW_016538788.1:14291-14501	1e-08	61.2	Envelope glycoprotein (Fragment)	P03384	ENV_WMSV	Woolly monkey sarcoma virus	11970	env
virus|sp|P03384|ENV_WMSV_222	NW_016539206.1:136-358	1e-09	64.3	Envelope glycoprotein (Fragment)	P03384	ENV_WMSV	Woolly monkey sarcoma virus	11970	env
virus|sp|P03384|ENV_WMSV_143	NW_016539628.1:23-257	7e-10	65.1	Envelope glycoprotein (Fragment)	P03384	ENV_WMSV	Woolly monkey sarcoma virus	11970	env
virus|sp|P03384|ENV_WMSV_5140	NW_016539921.1:4434-50375	2e-09	63.9	Envelope glycoprotein (Fragment)	P03384	ENV_WMSV	Woolly monkey sarcoma virus	11970	env
virus|sp|P03384|ENV_WMSV_2781	NW_016540252.1:29198-29426	2e-08	60.5	Envelope glycoprotein (Fragment)	P03384	ENV_WMSV	Woolly monkey sarcoma virus	11970	env
virus|sp|P03384|ENV_WMSV_2353	NW_016540599.1:123680-123893	3e-09	63.2	Envelope glycoprotein (Fragment)	P03384	ENV_WMSV	Woolly monkey sarcoma virus	11970	env
virus|sp|P03384|ENV_WMSV_1809	NW_016541231.1:951-1173	5e-09	62.4	Envelope glycoprotein (Fragment)	P03384	ENV_WMSV	Woolly monkey sarcoma virus	11970	env
virus|sp|P03384|ENV_WMSV_6224	NW_016541624.1:1969-2203	2e-09	63.5	Envelope glycoprotein (Fragment)	P03384	ENV_WMSV	Woolly monkey sarcoma virus	11970	env
virus|sp|P03384|ENV_WMSV_5626	NW_016541940.1:71822-72056	4e-09	62.8	Envelope glycoprotein (Fragment)	P03384	ENV_WMSV	Woolly monkey sarcoma virus	11970	env
virus|sp|P03384|ENV_WMSV_1083	NW_016542575.1:1309-1534	2e-10	67	Envelope glycoprotein (Fragment)	P03384	ENV_WMSV	Woolly monkey sarcoma virus	11970	env
virus|sp|P03384|ENV_WMSV_3046	NW_016542836.1:2980-4075	6e-10	65.5	Envelope glycoprotein (Fragment)	P03384	ENV_WMSV	Woolly monkey sarcoma virus	11970	env
virus|sp|P03384|ENV_WMSV_3979	NW_016543580.1:20305-20527	1e-09	64.3	Envelope glycoprotein (Fragment)	P03384	ENV_WMSV	Woolly monkey sarcoma virus	11970	env
virus|sp|P03384|ENV_WMSV_1329	NW_016544090.1:25244-25478	2e-08	60.5	Envelope glycoprotein (Fragment)	P03384	ENV_WMSV	Woolly monkey sarcoma virus	11970	env
virus|sp|P03384|ENV_WMSV_1417	NW_016544895.1:12792-13005	1e-08	61.2	Envelope glycoprotein (Fragment)	P03384	ENV_WMSV	Woolly monkey sarcoma virus	11970	env
virus|sp|P03384|ENV_WMSV_2844	NW_016545099.1:200-425	7e-10	65.1	Envelope glycoprotein (Fragment)	P03384	ENV_WMSV	Woolly monkey sarcoma virus	11970	env
virus|sp|P03384|ENV_WMSV_5334	NW_016545565.1:64733-64961	9e-13	74.7	Envelope glycoprotein (Fragment)	P03384	ENV_WMSV	Woolly monkey sarcoma virus	11970	env
virus|sp|P03384|ENV_WMSV_4576	NW_016546146.1:113477-147406	1e-08	61.2	Envelope glycoprotein (Fragment)	P03384	ENV_WMSV	Woolly monkey sarcoma virus	11970	env
virus|sp|P03384|ENV_WMSV_3282	NW_016546201.1:268375-268600	1e-08	61.2	Envelope glycoprotein (Fragment)	P03384	ENV_WMSV	Woolly monkey sarcoma virus	11970	env
virus|sp|P03384|ENV_WMSV_2994	NW_016546220.1:119-341	1e-09	64.7	Envelope glycoprotein (Fragment)	P03384	ENV_WMSV	Woolly monkey sarcoma virus	11970	env
virus|sp|P03384|ENV_WMSV_5893	NW_016546993.1:72409-72631	1e-08	61.2	Envelope glycoprotein (Fragment)	P03384	ENV_WMSV	Woolly monkey sarcoma virus	11970	env
virus|sp|P03384|ENV_WMSV_4308	NW_016547002.1:4164-4386	1e-08	60.8	Envelope glycoprotein (Fragment)	P03384	ENV_WMSV	Woolly monkey sarcoma virus	11970	env
virus|sp|P03384|ENV_WMSV_6009	NW_016548000.1:333672-333885	2e-08	60.1	Envelope glycoprotein (Fragment)	P03384	ENV_WMSV	Woolly monkey sarcoma virus	11970	env
virus|sp|P03384|ENV_WMSV_950	NW_016548802.1:18169-18394	8e-09	61.6	Envelope glycoprotein (Fragment)	P03384	ENV_WMSV	Woolly monkey sarcoma virus	11970	env
virus|sp|P03384|ENV_WMSV_5339	NW_016550155.1:1764-1998	5e-09	62.4	Envelope glycoprotein (Fragment)	P03384	ENV_WMSV	Woolly monkey sarcoma virus	11970	env
virus|sp|P03384|ENV_WMSV_333	NW_016550377.1:4097-4319	8e-09	61.6	Envelope glycoprotein (Fragment)	P03384	ENV_WMSV	Woolly monkey sarcoma virus	11970	env
virus|sp|P03384|ENV_WMSV_1854	NW_016550576.1:24088-24310	1e-08	61.2	Envelope glycoprotein (Fragment)	P03384	ENV_WMSV	Woolly monkey sarcoma virus	11970	env
virus|sp|P03384|ENV_WMSV_4178	NW_016551314.1:12434-12656	1e-08	60.8	Envelope glycoprotein (Fragment)	P03384	ENV_WMSV	Woolly monkey sarcoma virus	11970	env
virus|sp|P03384|ENV_WMSV_5258	NW_016551319.1:1646-1880	2e-09	63.5	Envelope glycoprotein (Fragment)	P03384	ENV_WMSV	Woolly monkey sarcoma virus	11970	env
virus|sp|P03384|ENV_WMSV_4182	NW_016554748.1:1606-1831	8e-09	61.6	Envelope glycoprotein (Fragment)	P03384	ENV_WMSV	Woolly monkey sarcoma virus	11970	env
virus|sp|P03384|ENV_WMSV_4693	NW_016556626.1:8375-8597	1e-09	64.7	Envelope glycoprotein (Fragment)	P03384	ENV_WMSV	Woolly monkey sarcoma virus	11970	env
virus|sp|P03384|ENV_WMSV_2794	NW_016557229.1:1212-1434	1e-08	60.8	Envelope glycoprotein (Fragment)	P03384	ENV_WMSV	Woolly monkey sarcoma virus	11970	env
virus|sp|P03384|ENV_WMSV_3357	NW_016557652.1:48254-48488	1e-09	64.3	Envelope glycoprotein (Fragment)	P03384	ENV_WMSV	Woolly monkey sarcoma virus	11970	env
virus|sp|P03384|ENV_WMSV_5502	NW_016558822.1:94-307	2e-08	60.1	Envelope glycoprotein (Fragment)	P03384	ENV_WMSV	Woolly monkey sarcoma virus	11970	env
virus|sp|P03384|ENV_WMSV_4717	NW_016559778.1:619-1102	4e-09	62.8	Envelope glycoprotein (Fragment)	P03384	ENV_WMSV	Woolly monkey sarcoma virus	11970	env
virus|sp|P03384|ENV_WMSV_794	NW_016559800.1:40864-41086	1e-08	61.2	Envelope glycoprotein (Fragment)	P03384	ENV_WMSV	Woolly monkey sarcoma virus	11970	env
virus|sp|P03384|ENV_WMSV_5659	NW_016560247.1:30317-30539	1e-08	60.8	Envelope glycoprotein (Fragment)	P03384	ENV_WMSV	Woolly monkey sarcoma virus	11970	env
virus|sp|P03384|ENV_WMSV_1224	NW_016561223.1:6745-6967	5e-09	62.4	Envelope glycoprotein (Fragment)	P03384	ENV_WMSV	Woolly monkey sarcoma virus	11970	env
virus|sp|P03384|ENV_WMSV_1993	NW_016562403.1:2011-2224	6e-09	62	Envelope glycoprotein (Fragment)	P03384	ENV_WMSV	Woolly monkey sarcoma virus	11970	env
virus|sp|P03384|ENV_WMSV_2145	NW_016564463.1:48-261	5e-09	62.4	Envelope glycoprotein (Fragment)	P03384	ENV_WMSV	Woolly monkey sarcoma virus	11970	env
virus|sp|P03384|ENV_WMSV_5737	NW_016564498.1:11829-12621	2e-08	60.5	Envelope glycoprotein (Fragment)	P03384	ENV_WMSV	Woolly monkey sarcoma virus	11970	env
virus|sp|P03384|ENV_WMSV_3955	NW_016566437.1:16-241	2e-09	63.9	Envelope glycoprotein (Fragment)	P03384	ENV_WMSV	Woolly monkey sarcoma virus	11970	env
virus|sp|P03384|ENV_WMSV_6365	NW_016574557.1:1138-1372	1e-08	61.2	Envelope glycoprotein (Fragment)	P03384	ENV_WMSV	Woolly monkey sarcoma virus	11970	env
virus|sp|P03384|ENV_WMSV_4515	NW_016581765.1:16802-17012	2e-08	60.1	Envelope glycoprotein (Fragment)	P03384	ENV_WMSV	Woolly monkey sarcoma virus	11970	env
virus|sp|P03384|ENV_WMSV_5146	NW_016589404.1:41-269	9e-13	74.7	Envelope glycoprotein (Fragment)	P03384	ENV_WMSV	Woolly monkey sarcoma virus	11970	env
virus|sp|P03385|ENV_MLVMS_3118	NW_016527365.1:93199-93478	1e-25	121	Envelope glycoprotein	P03385	ENV_MLVMS	Moloney murine leukemia virus (isolate Shinnick)	928306	env
virus|sp|P03385|ENV_MLVMS_2746	NW_016527450.1:80206-80464	3e-24	117	Envelope glycoprotein	P03385	ENV_MLVMS	Moloney murine leukemia virus (isolate Shinnick)	928306	env
virus|sp|P03385|ENV_MLVMS_2747	NW_016527450.1:80588-80912	3e-71	150	Envelope glycoprotein	P03385	ENV_MLVMS	Moloney murine leukemia virus (isolate Shinnick)	928306	env
virus|sp|P03385|ENV_MLVMS_4369	NW_016527755.1:80-422	5e-54	147	Envelope glycoprotein	P03385	ENV_MLVMS	Moloney murine leukemia virus (isolate Shinnick)	928306	env
virus|sp|P03385|ENV_MLVMS_2495	NW_016527774.1:7314-7491	7e-16	71.6	Envelope glycoprotein	P03385	ENV_MLVMS	Moloney murine leukemia virus (isolate Shinnick)	928306	env
virus|sp|P03385|ENV_MLVMS_4326	NW_016527855.1:787-1909	4e-68	263	Envelope glycoprotein	P03385	ENV_MLVMS	Moloney murine leukemia virus (isolate Shinnick)	928306	env
virus|sp|P03385|ENV_MLVMS_5974	NW_016527907.1:247177-247312	1e-66	60.8	Envelope glycoprotein	P03385	ENV_MLVMS	Moloney murine leukemia virus (isolate Shinnick)	928306	env
virus|sp|P03385|ENV_MLVMS_5200	NW_016527914.1:512537-513575	4e-53	213	Envelope glycoprotein	P03385	ENV_MLVMS	Moloney murine leukemia virus (isolate Shinnick)	928306	env
virus|sp|P03385|ENV_MLVMS_5246	NW_016527952.1:104651-105014	1e-96	178	Envelope glycoprotein	P03385	ENV_MLVMS	Moloney murine leukemia virus (isolate Shinnick)	928306	env
virus|sp|P03385|ENV_MLVMS_1101	NW_016528111.1:188865-189144	2e-26	124	Envelope glycoprotein	P03385	ENV_MLVMS	Moloney murine leukemia virus (isolate Shinnick)	928306	env
virus|sp|P03385|ENV_MLVMS_5482	NW_016528337.1:40385-40838	4e-75	201	Envelope glycoprotein	P03385	ENV_MLVMS	Moloney murine leukemia virus (isolate Shinnick)	928306	env
virus|sp|P03385|ENV_MLVMS_4559	NW_016528736.1:36012-36321	1e-27	128	Envelope glycoprotein	P03385	ENV_MLVMS	Moloney murine leukemia virus (isolate Shinnick)	928306	env
virus|sp|P03385|ENV_MLVMS_3834	NW_016528763.1:197148-197352	4e-16	90.1	Envelope glycoprotein	P03385	ENV_MLVMS	Moloney murine leukemia virus (isolate Shinnick)	928306	env
virus|sp|P03385|ENV_MLVMS_6133	NW_016528914.1:63164-63440	2e-62	105	Envelope glycoprotein	P03385	ENV_MLVMS	Moloney murine leukemia virus (isolate Shinnick)	928306	env
virus|sp|P03385|ENV_MLVMS_231	NW_016528993.1:41831-84839	2e-64	77	Envelope glycoprotein	P03385	ENV_MLVMS	Moloney murine leukemia virus (isolate Shinnick)	928306	env
virus|sp|P03385|ENV_MLVMS_3760	NW_016529827.1:2865-3294	6e-51	206	Envelope glycoprotein	P03385	ENV_MLVMS	Moloney murine leukemia virus (isolate Shinnick)	928306	env
virus|sp|P03385|ENV_MLVMS_669	NW_016530210.1:2980-3406	3e-53	213	Envelope glycoprotein	P03385	ENV_MLVMS	Moloney murine leukemia virus (isolate Shinnick)	928306	env
virus|sp|P03385|ENV_MLVMS_5574	NW_016531189.1:18196-18592	3e-58	142	Envelope glycoprotein	P03385	ENV_MLVMS	Moloney murine leukemia virus (isolate Shinnick)	928306	env
virus|sp|P03385|ENV_MLVMS_3982	NW_016531775.1:31945-32368	8e-31	139	Envelope glycoprotein	P03385	ENV_MLVMS	Moloney murine leukemia virus (isolate Shinnick)	928306	env
virus|sp|P03385|ENV_MLVMS_3983	NW_016531775.1:47427-48297	4e-81	229	Envelope glycoprotein	P03385	ENV_MLVMS	Moloney murine leukemia virus (isolate Shinnick)	928306	env
virus|sp|P03385|ENV_MLVMS_4313	NW_016532512.1:5415-6546	5e-79	264	Envelope glycoprotein	P03385	ENV_MLVMS	Moloney murine leukemia virus (isolate Shinnick)	928306	env
virus|sp|P03385|ENV_MLVMS_5210	NW_016532561.1:10085-10364	2e-26	124	Envelope glycoprotein	P03385	ENV_MLVMS	Moloney murine leukemia virus (isolate Shinnick)	928306	env
virus|sp|P03385|ENV_MLVMS_5217	NW_016532561.1:68742-125691	8e-18	95.9	Envelope glycoprotein	P03385	ENV_MLVMS	Moloney murine leukemia virus (isolate Shinnick)	928306	env
virus|sp|P03385|ENV_MLVMS_1483	NW_016532707.1:16011-16623	1e-30	138	Envelope glycoprotein	P03385	ENV_MLVMS	Moloney murine leukemia virus (isolate Shinnick)	928306	env
virus|sp|P03385|ENV_MLVMS_1485	NW_016532707.1:34315-34594	6e-26	122	Envelope glycoprotein	P03385	ENV_MLVMS	Moloney murine leukemia virus (isolate Shinnick)	928306	env
virus|sp|P03385|ENV_MLVMS_167	NW_016532958.1:21457-21679	7e-55	87	Envelope glycoprotein	P03385	ENV_MLVMS	Moloney murine leukemia virus (isolate Shinnick)	928306	env
virus|sp|P03385|ENV_MLVMS_2276	NW_016533258.1:198537-198834	8e-54	126	Envelope glycoprotein	P03385	ENV_MLVMS	Moloney murine leukemia virus (isolate Shinnick)	928306	env
virus|sp|P03385|ENV_MLVMS_1490	NW_016533769.1:120196-120400	3e-19	83.6	Envelope glycoprotein	P03385	ENV_MLVMS	Moloney murine leukemia virus (isolate Shinnick)	928306	env
virus|sp|P03385|ENV_MLVMS_1922	NW_016534024.1:6350-6662	8e-34	149	Envelope glycoprotein	P03385	ENV_MLVMS	Moloney murine leukemia virus (isolate Shinnick)	928306	env
virus|sp|P03385|ENV_MLVMS_1966	NW_016534075.1:63001-63256	1e-62	80.9	Envelope glycoprotein	P03385	ENV_MLVMS	Moloney murine leukemia virus (isolate Shinnick)	928306	env
virus|sp|P03385|ENV_MLVMS_4300	NW_016534100.1:8699-8975	4e-26	123	Envelope glycoprotein	P03385	ENV_MLVMS	Moloney murine leukemia virus (isolate Shinnick)	928306	env
virus|sp|P03385|ENV_MLVMS_2240	NW_016534207.1:71298-71730	1e-42	178	Envelope glycoprotein	P03385	ENV_MLVMS	Moloney murine leukemia virus (isolate Shinnick)	928306	env
virus|sp|P03385|ENV_MLVMS_5760	NW_016534278.1:12073-12826	8e-75	213	Envelope glycoprotein	P03385	ENV_MLVMS	Moloney murine leukemia virus (isolate Shinnick)	928306	env
virus|sp|P03385|ENV_MLVMS_4951	NW_016534529.1:53923-54301	1e-35	155	Envelope glycoprotein	P03385	ENV_MLVMS	Moloney murine leukemia virus (isolate Shinnick)	928306	env
virus|sp|P03385|ENV_MLVMS_4075	NW_016534935.1:191468-191648	3e-12	77.4	Envelope glycoprotein	P03385	ENV_MLVMS	Moloney murine leukemia virus (isolate Shinnick)	928306	env
virus|sp|P03385|ENV_MLVMS_4082	NW_016534935.1:200478-200757	4e-26	123	Envelope glycoprotein	P03385	ENV_MLVMS	Moloney murine leukemia virus (isolate Shinnick)	928306	env
virus|sp|P03385|ENV_MLVMS_6276	NW_016535531.1:450101-450551	2e-35	154	Envelope glycoprotein	P03385	ENV_MLVMS	Moloney murine leukemia virus (isolate Shinnick)	928306	env
virus|sp|P03385|ENV_MLVMS_4764	NW_016536096.1:47837-48134	9e-36	127	Envelope glycoprotein	P03385	ENV_MLVMS	Moloney murine leukemia virus (isolate Shinnick)	928306	env
virus|sp|P03385|ENV_MLVMS_1431	NW_016536594.1:20002-20143	2e-13	81.3	Envelope glycoprotein	P03385	ENV_MLVMS	Moloney murine leukemia virus (isolate Shinnick)	928306	env
virus|sp|P03385|ENV_MLVMS_3656	NW_016536994.1:28314-28566	3e-23	114	Envelope glycoprotein	P03385	ENV_MLVMS	Moloney murine leukemia virus (isolate Shinnick)	928306	env
virus|sp|P03385|ENV_MLVMS_3657	NW_016536994.1:80346-81528	1e-61	241	Envelope glycoprotein	P03385	ENV_MLVMS	Moloney murine leukemia virus (isolate Shinnick)	928306	env
virus|sp|P03385|ENV_MLVMS_93	NW_016537085.1:28653-29076	6e-47	192	Envelope glycoprotein	P03385	ENV_MLVMS	Moloney murine leukemia virus (isolate Shinnick)	928306	env
virus|sp|P03385|ENV_MLVMS_4687	NW_016538328.1:310284-311001	2e-41	174	Envelope glycoprotein	P03385	ENV_MLVMS	Moloney murine leukemia virus (isolate Shinnick)	928306	env
virus|sp|P03385|ENV_MLVMS_4686	NW_016538328.1:76276-76705	8e-69	201	Envelope glycoprotein	P03385	ENV_MLVMS	Moloney murine leukemia virus (isolate Shinnick)	928306	env
virus|sp|P03385|ENV_MLVMS_2360	NW_016538368.1:88930-89191	1e-22	112	Envelope glycoprotein	P03385	ENV_MLVMS	Moloney murine leukemia virus (isolate Shinnick)	928306	env
virus|sp|P03385|ENV_MLVMS_5993	NW_016538754.1:2-15207	1e-40	127	Envelope glycoprotein	P03385	ENV_MLVMS	Moloney murine leukemia virus (isolate Shinnick)	928306	env
virus|sp|P03385|ENV_MLVMS_1345	NW_016539016.1:74900-75239	1e-38	141	Envelope glycoprotein	P03385	ENV_MLVMS	Moloney murine leukemia virus (isolate Shinnick)	928306	env
virus|sp|P03385|ENV_MLVMS_13	NW_016539801.1:97484-97688	4e-59	75.1	Envelope glycoprotein	P03385	ENV_MLVMS	Moloney murine leukemia virus (isolate Shinnick)	928306	env
virus|sp|P03385|ENV_MLVMS_1576	NW_016540129.1:2468-2612	3e-08	64.3	Envelope glycoprotein	P03385	ENV_MLVMS	Moloney murine leukemia virus (isolate Shinnick)	928306	env
virus|sp|P03385|ENV_MLVMS_40	NW_016540344.1:241518-241953	2e-54	217	Envelope glycoprotein	P03385	ENV_MLVMS	Moloney murine leukemia virus (isolate Shinnick)	928306	env
virus|sp|P03385|ENV_MLVMS_2640	NW_016540368.1:53236-53494	6e-24	116	Envelope glycoprotein	P03385	ENV_MLVMS	Moloney murine leukemia virus (isolate Shinnick)	928306	env
virus|sp|P03385|ENV_MLVMS_4466	NW_016540769.1:124-559	8e-53	212	Envelope glycoprotein	P03385	ENV_MLVMS	Moloney murine leukemia virus (isolate Shinnick)	928306	env
virus|sp|P03385|ENV_MLVMS_3786	NW_016541011.1:52866-53088	1e-21	96.3	Envelope glycoprotein	P03385	ENV_MLVMS	Moloney murine leukemia virus (isolate Shinnick)	928306	env
virus|sp|P03385|ENV_MLVMS_2802	NW_016542589.1:26605-26905	4e-07	60.5	Envelope glycoprotein	P03385	ENV_MLVMS	Moloney murine leukemia virus (isolate Shinnick)	928306	env
virus|sp|P03385|ENV_MLVMS_3045	NW_016542836.1:2980-4075	5e-70	269	Envelope glycoprotein	P03385	ENV_MLVMS	Moloney murine leukemia virus (isolate Shinnick)	928306	env
virus|sp|P03385|ENV_MLVMS_3370	NW_016544874.1:13809-14244	1e-49	201	Envelope glycoprotein	P03385	ENV_MLVMS	Moloney murine leukemia virus (isolate Shinnick)	928306	env
virus|sp|P03385|ENV_MLVMS_5135	NW_016545167.1:22541-23219	8e-73	192	Envelope glycoprotein	P03385	ENV_MLVMS	Moloney murine leukemia virus (isolate Shinnick)	928306	env
virus|sp|P03385|ENV_MLVMS_5929	NW_016545207.1:4535-4826	7e-53	138	Envelope glycoprotein	P03385	ENV_MLVMS	Moloney murine leukemia virus (isolate Shinnick)	928306	env
virus|sp|P03385|ENV_MLVMS_2977	NW_016545768.1:103263-103404	3e-49	139	Envelope glycoprotein	P03385	ENV_MLVMS	Moloney murine leukemia virus (isolate Shinnick)	928306	env
virus|sp|P03385|ENV_MLVMS_2974	NW_016545768.1:288-606	1e-50	60.8	Envelope glycoprotein	P03385	ENV_MLVMS	Moloney murine leukemia virus (isolate Shinnick)	928306	env
virus|sp|P03385|ENV_MLVMS_435	NW_016545969.1:23025-23454	1e-47	194	Envelope glycoprotein	P03385	ENV_MLVMS	Moloney murine leukemia virus (isolate Shinnick)	928306	env
virus|sp|P03385|ENV_MLVMS_3272	NW_016546201.1:211498-211744	1e-21	108	Envelope glycoprotein	P03385	ENV_MLVMS	Moloney murine leukemia virus (isolate Shinnick)	928306	env
virus|sp|P03385|ENV_MLVMS_3273	NW_016546201.1:211900-212626	4e-49	199	Envelope glycoprotein	P03385	ENV_MLVMS	Moloney murine leukemia virus (isolate Shinnick)	928306	env
virus|sp|P03385|ENV_MLVMS_3277	NW_016546201.1:224513-224792	6e-26	122	Envelope glycoprotein	P03385	ENV_MLVMS	Moloney murine leukemia virus (isolate Shinnick)	928306	env
virus|sp|P03385|ENV_MLVMS_6109	NW_016547955.1:185-482	1e-49	118	Envelope glycoprotein	P03385	ENV_MLVMS	Moloney murine leukemia virus (isolate Shinnick)	928306	env
virus|sp|P03385|ENV_MLVMS_2163	NW_016548659.1:1589-1778	2e-24	87.8	Envelope glycoprotein	P03385	ENV_MLVMS	Moloney murine leukemia virus (isolate Shinnick)	928306	env
virus|sp|P03385|ENV_MLVMS_1933	NW_016549058.1:9532-9646	1e-07	62	Envelope glycoprotein	P03385	ENV_MLVMS	Moloney murine leukemia virus (isolate Shinnick)	928306	env
virus|sp|P03385|ENV_MLVMS_2216	NW_016550233.1:77603-78038	1e-53	214	Envelope glycoprotein	P03385	ENV_MLVMS	Moloney murine leukemia virus (isolate Shinnick)	928306	env
virus|sp|P03385|ENV_MLVMS_2785	NW_016550472.1:146297-146576	5e-26	123	Envelope glycoprotein	P03385	ENV_MLVMS	Moloney murine leukemia virus (isolate Shinnick)	928306	env
virus|sp|P03385|ENV_MLVMS_2599	NW_016552028.1:16925-17249	2e-29	93.2	Envelope glycoprotein	P03385	ENV_MLVMS	Moloney murine leukemia virus (isolate Shinnick)	928306	env
virus|sp|P03385|ENV_MLVMS_1397	NW_016558985.1:21293-21521	1e-69	96.7	Envelope glycoprotein	P03385	ENV_MLVMS	Moloney murine leukemia virus (isolate Shinnick)	928306	env
virus|sp|P03385|ENV_MLVMS_1025	NW_016562492.1:4821-5256	4e-52	209	Envelope glycoprotein	P03385	ENV_MLVMS	Moloney murine leukemia virus (isolate Shinnick)	928306	env
virus|sp|P03385|ENV_MLVMS_5738	NW_016564498.1:11829-12621	1e-49	201	Envelope glycoprotein	P03385	ENV_MLVMS	Moloney murine leukemia virus (isolate Shinnick)	928306	env
virus|sp|P03386|ENV_MLVAV_4421	NW_016527964.1:141186-141423	1e-09	68.6	Envelope glycoprotein	P03386	ENV_MLVAV	AKV murine leukemia virus	11791	env
virus|sp|P03386|ENV_MLVAV_4196	NW_016528710.1:176578-176848	8e-23	112	Envelope glycoprotein	P03386	ENV_MLVAV	AKV murine leukemia virus	11791	env
virus|sp|P03386|ENV_MLVAV_4185	NW_016528710.1:8494-8788	9e-15	85.9	Envelope glycoprotein	P03386	ENV_MLVAV	AKV murine leukemia virus	11791	env
virus|sp|P03386|ENV_MLVAV_178	NW_016534317.1:13070-13541	3e-65	182	Envelope glycoprotein	P03386	ENV_MLVAV	AKV murine leukemia virus	11791	env
virus|sp|P03386|ENV_MLVAV_403	NW_016536607.1:9037-9328	1e-22	111	Envelope glycoprotein	P03386	ENV_MLVAV	AKV murine leukemia virus	11791	env
virus|sp|P03386|ENV_MLVAV_1352	NW_016539016.1:93619-95206	1e-87	327	Envelope glycoprotein	P03386	ENV_MLVAV	AKV murine leukemia virus	11791	env
virus|sp|P03386|ENV_MLVAV_5389	NW_016541861.1:136802-307601	3e-35	153	Envelope glycoprotein	P03386	ENV_MLVAV	AKV murine leukemia virus	11791	env
virus|sp|P03386|ENV_MLVAV_101	NW_016550424.1:55366-55528	4e-09	67	Envelope glycoprotein	P03386	ENV_MLVAV	AKV murine leukemia virus	11791	env
virus|sp|P03386|ENV_MLVAV_6308	NW_016553368.1:5615-5783	6e-52	61.2	Envelope glycoprotein	P03386	ENV_MLVAV	AKV murine leukemia virus	11791	env
virus|sp|P03387|ENV_MSVFB_5126	NW_016527557.1:4561-5149	2e-51	205	Envelope glycoprotein (Fragment)	P03387	ENV_MSVFB	FBJ murine osteosarcoma virus	11805	env
virus|sp|P03387|ENV_MSVFB_1252	NW_016527847.1:58425-58893	9e-41	169	Envelope glycoprotein (Fragment)	P03387	ENV_MSVFB	FBJ murine osteosarcoma virus	11805	env
virus|sp|P03387|ENV_MSVFB_1257	NW_016527847.1:70243-70585	2e-14	82	Envelope glycoprotein (Fragment)	P03387	ENV_MSVFB	FBJ murine osteosarcoma virus	11805	env
virus|sp|P03387|ENV_MSVFB_5986	NW_016527956.1:118-706	8e-53	209	Envelope glycoprotein (Fragment)	P03387	ENV_MSVFB	FBJ murine osteosarcoma virus	11805	env
virus|sp|P03387|ENV_MSVFB_3704	NW_016528679.1:6083-6530	2e-47	164	Envelope glycoprotein (Fragment)	P03387	ENV_MSVFB	FBJ murine osteosarcoma virus	11805	env
virus|sp|P03387|ENV_MSVFB_2359	NW_016529937.1:40467-40920	1e-42	176	Envelope glycoprotein (Fragment)	P03387	ENV_MSVFB	FBJ murine osteosarcoma virus	11805	env
virus|sp|P03387|ENV_MSVFB_4967	NW_016529952.1:43743-44148	2e-42	175	Envelope glycoprotein (Fragment)	P03387	ENV_MSVFB	FBJ murine osteosarcoma virus	11805	env
virus|sp|P03387|ENV_MSVFB_2987	NW_016530551.1:5796-6018	6e-16	87	Envelope glycoprotein (Fragment)	P03387	ENV_MSVFB	FBJ murine osteosarcoma virus	11805	env
virus|sp|P03387|ENV_MSVFB_5336	NW_016531444.1:2914-3424	3e-42	174	Envelope glycoprotein (Fragment)	P03387	ENV_MSVFB	FBJ murine osteosarcoma virus	11805	env
virus|sp|P03387|ENV_MSVFB_1531	NW_016532632.1:13960-14239	2e-24	115	Envelope glycoprotein (Fragment)	P03387	ENV_MSVFB	FBJ murine osteosarcoma virus	11805	env
virus|sp|P03387|ENV_MSVFB_83	NW_016532726.1:217166-217754	3e-55	217	Envelope glycoprotein (Fragment)	P03387	ENV_MSVFB	FBJ murine osteosarcoma virus	11805	env
virus|sp|P03387|ENV_MSVFB_168	NW_016532958.1:21722-22094	9e-44	127	Envelope glycoprotein (Fragment)	P03387	ENV_MSVFB	FBJ murine osteosarcoma virus	11805	env
virus|sp|P03387|ENV_MSVFB_2476	NW_016534532.1:515656-743675	5e-53	210	Envelope glycoprotein (Fragment)	P03387	ENV_MSVFB	FBJ murine osteosarcoma virus	11805	env
virus|sp|P03387|ENV_MSVFB_5719	NW_016535789.1:49928-50066	3e-11	71.2	Envelope glycoprotein (Fragment)	P03387	ENV_MSVFB	FBJ murine osteosarcoma virus	11805	env
virus|sp|P03387|ENV_MSVFB_5559	NW_016538462.1:82049-82451	9e-41	169	Envelope glycoprotein (Fragment)	P03387	ENV_MSVFB	FBJ murine osteosarcoma virus	11805	env
virus|sp|P03387|ENV_MSVFB_3374	NW_016544874.1:47308-47548	3e-14	60.5	Envelope glycoprotein (Fragment)	P03387	ENV_MSVFB	FBJ murine osteosarcoma virus	11805	env
virus|sp|P03387|ENV_MSVFB_3448	NW_016548202.1:2-518	2e-45	185	Envelope glycoprotein (Fragment)	P03387	ENV_MSVFB	FBJ murine osteosarcoma virus	11805	env
virus|sp|P03387|ENV_MSVFB_1844	NW_016550811.1:53000-53279	7e-23	110	Envelope glycoprotein (Fragment)	P03387	ENV_MSVFB	FBJ murine osteosarcoma virus	11805	env
virus|sp|P03387|ENV_MSVFB_2111	NW_016551323.1:123874-124153	1e-23	112	Envelope glycoprotein (Fragment)	P03387	ENV_MSVFB	FBJ murine osteosarcoma virus	11805	env
virus|sp|P03387|ENV_MSVFB_5807	NW_016551897.1:1106-1289	5e-41	127	Envelope glycoprotein (Fragment)	P03387	ENV_MSVFB	FBJ murine osteosarcoma virus	11805	env
virus|sp|P03387|ENV_MSVFB_5806	NW_016551897.1:825-1101	5e-41	63.9	Envelope glycoprotein (Fragment)	P03387	ENV_MSVFB	FBJ murine osteosarcoma virus	11805	env
virus|sp|P03387|ENV_MSVFB_5401	NW_016563204.1:1878-2412	3e-46	187	Envelope glycoprotein (Fragment)	P03387	ENV_MSVFB	FBJ murine osteosarcoma virus	11805	env
virus|sp|P03387|ENV_MSVFB_3086	NW_016566191.1:875-1163	8e-42	106	Envelope glycoprotein (Fragment)	P03387	ENV_MSVFB	FBJ murine osteosarcoma virus	11805	env
virus|sp|P03387|ENV_MSVFB_2315	NW_016572994.1:618-1035	3e-46	187	Envelope glycoprotein (Fragment)	P03387	ENV_MSVFB	FBJ murine osteosarcoma virus	11805	env
virus|sp|P03388|ENV_MCFF3_5601	NW_016538335.1:227413-228646	2e-66	257	Envelope glycoprotein	P03388	ENV_MCFF3	Mink cell focus-forming murine leukemia virus (isolate CI-3)	11936	env
virus|sp|P03388|ENV_MCFF3_791	NW_016540392.1:13833-14067	1e-60	68.9	Envelope glycoprotein	P03388	ENV_MCFF3	Mink cell focus-forming murine leukemia virus (isolate CI-3)	11936	env
virus|sp|P03388|ENV_MCFF3_1618	NW_016544873.1:4924-5512	3e-53	142	Envelope glycoprotein	P03388	ENV_MCFF3	Mink cell focus-forming murine leukemia virus (isolate CI-3)	11936	env
virus|sp|P03388|ENV_MCFF3_1930	NW_016549058.1:4448-4571	2e-11	74.3	Envelope glycoprotein	P03388	ENV_MCFF3	Mink cell focus-forming murine leukemia virus (isolate CI-3)	11936	env
virus|sp|P03388|ENV_MCFF3_5636	NW_016576888.1:13-883	2e-51	207	Envelope glycoprotein	P03388	ENV_MCFF3	Mink cell focus-forming murine leukemia virus (isolate CI-3)	11936	env
virus|sp|P03389|ENV_RSFFV_4006	NW_016530408.1:8-182	3e-12	76.3	Glycoprotein 55	P03389	ENV_RSFFV	Rauscher spleen focus-forming virus	11821	env
virus|sp|P03389|ENV_RSFFV_889	NW_016530734.1:14032-14155	7e-08	62	Glycoprotein 55	P03389	ENV_RSFFV	Rauscher spleen focus-forming virus	11821	env
virus|sp|P03389|ENV_RSFFV_907	NW_016541815.1:75-228	1e-08	64.3	Glycoprotein 55	P03389	ENV_RSFFV	Rauscher spleen focus-forming virus	11821	env
virus|sp|P03389|ENV_RSFFV_62	NW_016549031.1:998-1391	6e-18	95.5	Glycoprotein 55	P03389	ENV_RSFFV	Rauscher spleen focus-forming virus	11821	env
virus|sp|P03389|ENV_RSFFV_1467	NW_016549926.1:657-837	2e-09	67	Glycoprotein 55	P03389	ENV_RSFFV	Rauscher spleen focus-forming virus	11821	env
virus|sp|P03389|ENV_RSFFV_1538	NW_016551366.1:7107-7245	1e-09	67.8	Glycoprotein 55	P03389	ENV_RSFFV	Rauscher spleen focus-forming virus	11821	env
virus|sp|P03389|ENV_RSFFV_3005	NW_016559594.1:67566-67716	4e-11	72.8	Glycoprotein 55	P03389	ENV_RSFFV	Rauscher spleen focus-forming virus	11821	env
virus|sp|P03389|ENV_RSFFV_2646	NW_016581896.1:5426-5765	6e-18	95.5	Glycoprotein 55	P03389	ENV_RSFFV	Rauscher spleen focus-forming virus	11821	env
virus|sp|P03390|ENV_MLVF5_4417	NW_016527964.1:64195-64525	6e-14	83.2	Envelope glycoprotein	P03390	ENV_MLVF5	Friend murine leukemia virus (isolate 57)	11796	env
virus|sp|P03390|ENV_MLVF5_3864	NW_016534235.1:103762-104029	3e-11	73.9	Envelope glycoprotein	P03390	ENV_MLVF5	Friend murine leukemia virus (isolate 57)	11796	env
virus|sp|P03390|ENV_MLVF5_1081	NW_016535194.1:10980-23939	8e-19	99.4	Envelope glycoprotein	P03390	ENV_MLVF5	Friend murine leukemia virus (isolate 57)	11796	env
virus|sp|P03390|ENV_MLVF5_2362	NW_016538368.1:90163-90754	4e-88	155	Envelope glycoprotein	P03390	ENV_MLVF5	Friend murine leukemia virus (isolate 57)	11796	env
virus|sp|P03392|ENV_FSVST_3536	NW_016527539.1:6138-70610	8e-37	75.1	Envelope glycoprotein (Fragment)	P03392	ENV_FSVST	Feline sarcoma virus (strain Snyder-Theilen)	11780	env
virus|sp|P03392|ENV_FSVST_6244	NW_016534691.1:22920-71288	1e-08	65.1	Envelope glycoprotein (Fragment)	P03392	ENV_FSVST	Feline sarcoma virus (strain Snyder-Theilen)	11780	env
virus|sp|P03392|ENV_FSVST_3114	NW_016545535.1:16181-16430	2e-43	68.6	Envelope glycoprotein (Fragment)	P03392	ENV_FSVST	Feline sarcoma virus (strain Snyder-Theilen)	11780	env
virus|sp|P03392|ENV_FSVST_2318	NW_016580955.1:1361-1973	6e-35	152	Envelope glycoprotein (Fragment)	P03392	ENV_FSVST	Feline sarcoma virus (strain Snyder-Theilen)	11780	env
virus|sp|P03393|ENV_FRSF5_1108	NW_016528111.1:249457-249634	3e-10	69.7	Glycoprotein 55	P03393	ENV_FRSF5	Friend spleen focus-forming virus (isolate 502)	355329	env
virus|sp|P03393|ENV_FRSF5_2804	NW_016534578.1:36354-36510	5e-12	75.9	Glycoprotein 55	P03393	ENV_FRSF5	Friend spleen focus-forming virus (isolate 502)	355329	env
virus|sp|P03393|ENV_FRSF5_2805	NW_016534578.1:42308-42506	2e-09	67	Glycoprotein 55	P03393	ENV_FRSF5	Friend spleen focus-forming virus (isolate 502)	355329	env
virus|sp|P03393|ENV_FRSF5_5341	NW_016536379.1:105822-106149	1e-16	84.7	Glycoprotein 55	P03393	ENV_FRSF5	Friend spleen focus-forming virus (isolate 502)	355329	env
virus|sp|P03393|ENV_FRSF5_1263	NW_016537015.1:346636-501688	6e-18	95.5	Glycoprotein 55	P03393	ENV_FRSF5	Friend spleen focus-forming virus (isolate 502)	355329	env
virus|sp|P03393|ENV_FRSF5_5067	NW_016543186.1:30368-30659	2e-15	75.1	Glycoprotein 55	P03393	ENV_FRSF5	Friend spleen focus-forming virus (isolate 502)	355329	env
virus|sp|P03393|ENV_FRSF5_2537	NW_016545734.1:6972-7428	3e-20	102	Glycoprotein 55	P03393	ENV_FRSF5	Friend spleen focus-forming virus (isolate 502)	355329	env
virus|sp|P03393|ENV_FRSF5_2187	NW_016552359.1:21412-21781	1e-17	94.7	Glycoprotein 55	P03393	ENV_FRSF5	Friend spleen focus-forming virus (isolate 502)	355329	env
virus|sp|P03393|ENV_FRSF5_4063	NW_016552757.1:21-177	8e-12	75.1	Glycoprotein 55	P03393	ENV_FRSF5	Friend spleen focus-forming virus (isolate 502)	355329	env
virus|sp|P03393|ENV_FRSF5_4064	NW_016552757.1:820-934	2e-08	63.5	Glycoprotein 55	P03393	ENV_FRSF5	Friend spleen focus-forming virus (isolate 502)	355329	env
virus|sp|P03393|ENV_FRSF5_953	NW_016555450.1:1242-1398	1e-11	74.7	Glycoprotein 55	P03393	ENV_FRSF5	Friend spleen focus-forming virus (isolate 502)	355329	env
virus|sp|P03393|ENV_FRSF5_6373	NW_016555892.1:10152-10521	2e-20	103	Glycoprotein 55	P03393	ENV_FRSF5	Friend spleen focus-forming virus (isolate 502)	355329	env
virus|sp|P03393|ENV_FRSF5_4612	NW_016557374.1:10913-11228	6e-14	82	Glycoprotein 55	P03393	ENV_FRSF5	Friend spleen focus-forming virus (isolate 502)	355329	env
virus|sp|P03393|ENV_FRSF5_4915	NW_016560520.1:2179-2335	4e-12	76.3	Glycoprotein 55	P03393	ENV_FRSF5	Friend spleen focus-forming virus (isolate 502)	355329	env
virus|sp|P03393|ENV_FRSF5_136	NW_016590763.1:797-950	1e-11	74.3	Glycoprotein 55	P03393	ENV_FRSF5	Friend spleen focus-forming virus (isolate 502)	355329	env
virus|sp|P03394|ENV_FRSFL_5488	NW_016528039.1:106281-106458	4e-14	82.8	Glycoprotein 55	P03394	ENV_FRSFL	Friend spleen focus-forming virus (strain Lilly-Steeves)	355328	env
virus|sp|P03394|ENV_FRSFL_3721	NW_016529318.1:16355-16688	3e-14	83.2	Glycoprotein 55	P03394	ENV_FRSFL	Friend spleen focus-forming virus (strain Lilly-Steeves)	355328	env
virus|sp|P03394|ENV_FRSFL_1803	NW_016530866.1:241631-241811	2e-09	67	Glycoprotein 55	P03394	ENV_FRSFL	Friend spleen focus-forming virus (strain Lilly-Steeves)	355328	env
virus|sp|P03394|ENV_FRSFL_2589	NW_016531156.1:242592-242772	2e-14	83.6	Glycoprotein 55	P03394	ENV_FRSFL	Friend spleen focus-forming virus (strain Lilly-Steeves)	355328	env
virus|sp|P03394|ENV_FRSFL_1726	NW_016535628.1:0-432	2e-14	84	Glycoprotein 55	P03394	ENV_FRSFL	Friend spleen focus-forming virus (strain Lilly-Steeves)	355328	env
virus|sp|P03394|ENV_FRSFL_5293	NW_016537101.1:94768-95449	5e-11	72.4	Glycoprotein 55	P03394	ENV_FRSFL	Friend spleen focus-forming virus (strain Lilly-Steeves)	355328	env
virus|sp|P03394|ENV_FRSFL_2789	NW_016539335.1:415-586	2e-13	80.5	Glycoprotein 55	P03394	ENV_FRSFL	Friend spleen focus-forming virus (strain Lilly-Steeves)	355328	env
virus|sp|P03394|ENV_FRSFL_1281	NW_016539806.1:24-219	3e-13	79.7	Glycoprotein 55	P03394	ENV_FRSFL	Friend spleen focus-forming virus (strain Lilly-Steeves)	355328	env
virus|sp|P03394|ENV_FRSFL_1036	NW_016542695.1:1460-1688	5e-11	72.4	Glycoprotein 55	P03394	ENV_FRSFL	Friend spleen focus-forming virus (strain Lilly-Steeves)	355328	env
virus|sp|P03394|ENV_FRSFL_588	NW_016543548.1:19025-19205	1e-13	80.9	Glycoprotein 55	P03394	ENV_FRSFL	Friend spleen focus-forming virus (strain Lilly-Steeves)	355328	env
virus|sp|P03394|ENV_FRSFL_1878	NW_016544876.1:19199-19352	3e-09	66.6	Glycoprotein 55	P03394	ENV_FRSFL	Friend spleen focus-forming virus (strain Lilly-Steeves)	355328	env
virus|sp|P03394|ENV_FRSFL_6130	NW_016547358.1:7828-8008	5e-14	82.4	Glycoprotein 55	P03394	ENV_FRSFL	Friend spleen focus-forming virus (strain Lilly-Steeves)	355328	env
virus|sp|P03394|ENV_FRSFL_3818	NW_016552778.1:12950-13130	3e-14	83.2	Glycoprotein 55	P03394	ENV_FRSFL	Friend spleen focus-forming virus (strain Lilly-Steeves)	355328	env
virus|sp|P03394|ENV_FRSFL_2837	NW_016553989.1:11-194	1e-13	81.3	Glycoprotein 55	P03394	ENV_FRSFL	Friend spleen focus-forming virus (strain Lilly-Steeves)	355328	env
virus|sp|P03394|ENV_FRSFL_1200	NW_016564595.1:889-1069	6e-15	85.5	Glycoprotein 55	P03394	ENV_FRSFL	Friend spleen focus-forming virus (strain Lilly-Steeves)	355328	env
virus|sp|P03394|ENV_FRSFL_4101	NW_016570394.1:1993-2161	3e-13	79.7	Glycoprotein 55	P03394	ENV_FRSFL	Friend spleen focus-forming virus (strain Lilly-Steeves)	355328	env
virus|sp|P03394|ENV_FRSFL_1950	NW_016573314.1:1010-1190	2e-13	80.1	Glycoprotein 55	P03394	ENV_FRSFL	Friend spleen focus-forming virus (strain Lilly-Steeves)	355328	env
virus|sp|P03394|ENV_FRSFL_3458	NW_016577655.1:4745-4928	2e-09	67	Glycoprotein 55	P03394	ENV_FRSFL	Friend spleen focus-forming virus (strain Lilly-Steeves)	355328	env
virus|sp|P03394|ENV_FRSFL_1381	NW_016584984.1:863-1037	2e-13	80.1	Glycoprotein 55	P03394	ENV_FRSFL	Friend spleen focus-forming virus (strain Lilly-Steeves)	355328	env
virus|sp|P03395|ENV_MLVFR_4632	NW_016528368.1:467727-468012	8e-37	86.7	Envelope glycoprotein (Fragment)	P03395	ENV_MLVFR	Friend murine leukemia virus	11795	env
virus|sp|P03395|ENV_MLVFR_4633	NW_016528368.1:468019-468460	8e-37	92.8	Envelope glycoprotein (Fragment)	P03395	ENV_MLVFR	Friend murine leukemia virus	11795	env
virus|sp|P03395|ENV_MLVFR_4197	NW_016528710.1:177054-177501	4e-23	112	Envelope glycoprotein (Fragment)	P03395	ENV_MLVFR	Friend murine leukemia virus	11795	env
virus|sp|P03395|ENV_MLVFR_4655	NW_016529164.1:162-468	6e-21	105	Envelope glycoprotein (Fragment)	P03395	ENV_MLVFR	Friend murine leukemia virus	11795	env
virus|sp|P03395|ENV_MLVFR_845	NW_016531334.1:2201-2324	6e-08	62.4	Envelope glycoprotein (Fragment)	P03395	ENV_MLVFR	Friend murine leukemia virus	11795	env
virus|sp|P03395|ENV_MLVFR_3153	NW_016533019.1:4112-4862	9e-38	161	Envelope glycoprotein (Fragment)	P03395	ENV_MLVFR	Friend murine leukemia virus	11795	env
virus|sp|P03395|ENV_MLVFR_4950	NW_016534529.1:53192-53540	2e-15	87	Envelope glycoprotein (Fragment)	P03395	ENV_MLVFR	Friend murine leukemia virus	11795	env
virus|sp|P03395|ENV_MLVFR_6235	NW_016534691.1:2446-5151	4e-39	166	Envelope glycoprotein (Fragment)	P03395	ENV_MLVFR	Friend murine leukemia virus	11795	env
virus|sp|P03395|ENV_MLVFR_405	NW_016536607.1:9878-10220	1e-36	133	Envelope glycoprotein (Fragment)	P03395	ENV_MLVFR	Friend murine leukemia virus	11795	env
virus|sp|P03395|ENV_MLVFR_1299	NW_016539115.1:16336-17029	6e-40	168	Envelope glycoprotein (Fragment)	P03395	ENV_MLVFR	Friend murine leukemia virus	11795	env
virus|sp|P03395|ENV_MLVFR_870	NW_016539172.1:31114-108815	2e-31	140	Envelope glycoprotein (Fragment)	P03395	ENV_MLVFR	Friend murine leukemia virus	11795	env
virus|sp|P03395|ENV_MLVFR_1578	NW_016540129.1:3361-4114	2e-46	190	Envelope glycoprotein (Fragment)	P03395	ENV_MLVFR	Friend murine leukemia virus	11795	env
virus|sp|P03395|ENV_MLVFR_3340	NW_016540280.1:78631-79093	6e-24	115	Envelope glycoprotein (Fragment)	P03395	ENV_MLVFR	Friend murine leukemia virus	11795	env
virus|sp|P03395|ENV_MLVFR_3427	NW_016542553.1:976-1207	7e-52	70.1	Envelope glycoprotein (Fragment)	P03395	ENV_MLVFR	Friend murine leukemia virus	11795	env
virus|sp|P03395|ENV_MLVFR_5022	NW_016545339.1:18474-18804	2e-34	150	Envelope glycoprotein (Fragment)	P03395	ENV_MLVFR	Friend murine leukemia virus	11795	env
virus|sp|P03395|ENV_MLVFR_5021	NW_016545339.1:3255-3693	2e-15	87	Envelope glycoprotein (Fragment)	P03395	ENV_MLVFR	Friend murine leukemia virus	11795	env
virus|sp|P03395|ENV_MLVFR_5654	NW_016546081.1:64122-64794	3e-31	139	Envelope glycoprotein (Fragment)	P03395	ENV_MLVFR	Friend murine leukemia virus	11795	env
virus|sp|P03395|ENV_MLVFR_2595	NW_016546614.1:1316-1622	8e-21	105	Envelope glycoprotein (Fragment)	P03395	ENV_MLVFR	Friend murine leukemia virus	11795	env
virus|sp|P03395|ENV_MLVFR_3649	NW_016554322.1:9734-10052	4e-22	88.6	Envelope glycoprotein (Fragment)	P03395	ENV_MLVFR	Friend murine leukemia virus	11795	env
virus|sp|P03395|ENV_MLVFR_2400	NW_016556917.1:30001-30490	3e-30	136	Envelope glycoprotein (Fragment)	P03395	ENV_MLVFR	Friend murine leukemia virus	11795	env
virus|sp|P03395|ENV_MLVFR_4916	NW_016560520.1:2778-3087	8e-21	105	Envelope glycoprotein (Fragment)	P03395	ENV_MLVFR	Friend murine leukemia virus	11795	env
virus|sp|P03395|ENV_MLVFR_4250	NW_016564961.1:0-300	5e-22	108	Envelope glycoprotein (Fragment)	P03395	ENV_MLVFR	Friend murine leukemia virus	11795	env
virus|sp|P03396|ENV_RSVP_6041	NW_016532586.1:177975-178275	1e-08	65.1	Envelope glycoprotein gp95	P03396	ENV_RSVP	Rous sarcoma virus (strain Prague C)	11888	env
virus|sp|P03396|ENV_RSVP_1858	NW_016534689.1:315735-549192	8e-09	65.9	Envelope glycoprotein gp95	P03396	ENV_RSVP	Rous sarcoma virus (strain Prague C)	11888	env
virus|sp|P03396|ENV_RSVP_578	NW_016536693.1:147800-148079	1e-08	65.1	Envelope glycoprotein gp95	P03396	ENV_RSVP	Rous sarcoma virus (strain Prague C)	11888	env
virus|sp|P03396|ENV_RSVP_2708	NW_016536793.1:34055-34355	3e-07	60.5	Envelope glycoprotein gp95	P03396	ENV_RSVP	Rous sarcoma virus (strain Prague C)	11888	env
virus|sp|P03396|ENV_RSVP_3992	NW_016537878.1:3148-77794	8e-09	65.9	Envelope glycoprotein gp95	P03396	ENV_RSVP	Rous sarcoma virus (strain Prague C)	11888	env
virus|sp|P03396|ENV_RSVP_3200	NW_016540237.1:19722-20106	2e-10	71.2	Envelope glycoprotein gp95	P03396	ENV_RSVP	Rous sarcoma virus (strain Prague C)	11888	env
virus|sp|P03396|ENV_RSVP_1651	NW_016542169.1:6485-6872	3e-09	67.4	Envelope glycoprotein gp95	P03396	ENV_RSVP	Rous sarcoma virus (strain Prague C)	11888	env
virus|sp|P03396|ENV_RSVP_2156	NW_016542719.1:98583-98862	1e-08	65.1	Envelope glycoprotein gp95	P03396	ENV_RSVP	Rous sarcoma virus (strain Prague C)	11888	env
virus|sp|P03396|ENV_RSVP_6328	NW_016547058.1:49226-49502	6e-09	66.2	Envelope glycoprotein gp95	P03396	ENV_RSVP	Rous sarcoma virus (strain Prague C)	11888	env
virus|sp|P03396|ENV_RSVP_3047	NW_016557099.1:13454-13796	2e-09	68.2	Envelope glycoprotein gp95	P03396	ENV_RSVP	Rous sarcoma virus (strain Prague C)	11888	env
virus|sp|P03397|ENV_RSVSA_4574	NW_016528575.1:15795-16071	2e-08	64.7	Envelope glycoprotein gp95	P03397	ENV_RSVSA	Avian leukosis virus RSA	269446	env
virus|sp|P03397|ENV_RSVSA_2209	NW_016528627.1:95871-96147	1e-08	65.5	Envelope glycoprotein gp95	P03397	ENV_RSVSA	Avian leukosis virus RSA	269446	env
virus|sp|P03397|ENV_RSVSA_5544	NW_016528789.1:108515-108809	6e-10	69.7	Envelope glycoprotein gp95	P03397	ENV_RSVSA	Avian leukosis virus RSA	269446	env
virus|sp|P03397|ENV_RSVSA_6231	NW_016529105.1:80939-81215	1e-08	65.5	Envelope glycoprotein gp95	P03397	ENV_RSVSA	Avian leukosis virus RSA	269446	env
virus|sp|P03397|ENV_RSVSA_2650	NW_016530058.1:5609-5846	7e-08	62.8	Envelope glycoprotein gp95	P03397	ENV_RSVSA	Avian leukosis virus RSA	269446	env
virus|sp|P03397|ENV_RSVSA_2564	NW_016530780.1:346644-346920	3e-08	63.9	Envelope glycoprotein gp95	P03397	ENV_RSVSA	Avian leukosis virus RSA	269446	env
virus|sp|P03397|ENV_RSVSA_2565	NW_016530780.1:368651-368927	6e-09	66.2	Envelope glycoprotein gp95	P03397	ENV_RSVSA	Avian leukosis virus RSA	269446	env
virus|sp|P03397|ENV_RSVSA_1663	NW_016530961.1:88106-88385	4e-09	67	Envelope glycoprotein gp95	P03397	ENV_RSVSA	Avian leukosis virus RSA	269446	env
virus|sp|P03397|ENV_RSVSA_4366	NW_016531671.1:525468-571109	6e-09	66.2	Envelope glycoprotein gp95	P03397	ENV_RSVSA	Avian leukosis virus RSA	269446	env
virus|sp|P03397|ENV_RSVSA_5163	NW_016532203.1:53123-93919	3e-09	67.4	Envelope glycoprotein gp95	P03397	ENV_RSVSA	Avian leukosis virus RSA	269446	env
virus|sp|P03397|ENV_RSVSA_893	NW_016532450.1:113798-114113	2e-08	64.7	Envelope glycoprotein gp95	P03397	ENV_RSVSA	Avian leukosis virus RSA	269446	env
virus|sp|P03397|ENV_RSVSA_4918	NW_016532592.1:165726-166002	1e-09	68.6	Envelope glycoprotein gp95	P03397	ENV_RSVSA	Avian leukosis virus RSA	269446	env
virus|sp|P03397|ENV_RSVSA_4452	NW_016533141.1:75999-76311	7e-10	69.3	Envelope glycoprotein gp95	P03397	ENV_RSVSA	Avian leukosis virus RSA	269446	env
virus|sp|P03397|ENV_RSVSA_1409	NW_016533550.1:111120-111402	1e-08	65.5	Envelope glycoprotein gp95	P03397	ENV_RSVSA	Avian leukosis virus RSA	269446	env
virus|sp|P03397|ENV_RSVSA_2628	NW_016533718.1:13053-158264	3e-10	70.9	Envelope glycoprotein gp95	P03397	ENV_RSVSA	Avian leukosis virus RSA	269446	env
virus|sp|P03397|ENV_RSVSA_753	NW_016533994.1:126383-126659	5e-09	66.6	Envelope glycoprotein gp95	P03397	ENV_RSVSA	Avian leukosis virus RSA	269446	env
virus|sp|P03397|ENV_RSVSA_3799	NW_016534083.1:892-1201	5e-09	66.6	Envelope glycoprotein gp95	P03397	ENV_RSVSA	Avian leukosis virus RSA	269446	env
virus|sp|P03397|ENV_RSVSA_3636	NW_016534275.1:123244-123520	2e-07	61.2	Envelope glycoprotein gp95	P03397	ENV_RSVSA	Avian leukosis virus RSA	269446	env
virus|sp|P03397|ENV_RSVSA_3637	NW_016534275.1:271292-271568	1e-08	65.5	Envelope glycoprotein gp95	P03397	ENV_RSVSA	Avian leukosis virus RSA	269446	env
virus|sp|P03397|ENV_RSVSA_5584	NW_016534536.1:188499-188778	8e-09	65.9	Envelope glycoprotein gp95	P03397	ENV_RSVSA	Avian leukosis virus RSA	269446	env
virus|sp|P03397|ENV_RSVSA_4540	NW_016534729.1:315237-315513	2e-09	68.2	Envelope glycoprotein gp95	P03397	ENV_RSVSA	Avian leukosis virus RSA	269446	env
virus|sp|P03397|ENV_RSVSA_3607	NW_016535093.1:93645-245249	6e-09	66.2	Envelope glycoprotein gp95	P03397	ENV_RSVSA	Avian leukosis virus RSA	269446	env
virus|sp|P03397|ENV_RSVSA_2172	NW_016535953.1:85994-175572	8e-09	65.9	Envelope glycoprotein gp95	P03397	ENV_RSVSA	Avian leukosis virus RSA	269446	env
virus|sp|P03397|ENV_RSVSA_4057	NW_016536144.1:11791-62189	6e-09	66.2	Envelope glycoprotein gp95	P03397	ENV_RSVSA	Avian leukosis virus RSA	269446	env
virus|sp|P03397|ENV_RSVSA_402	NW_016536607.1:1011-1287	1e-08	65.5	Envelope glycoprotein gp95	P03397	ENV_RSVSA	Avian leukosis virus RSA	269446	env
virus|sp|P03397|ENV_RSVSA_2707	NW_016536793.1:3770-4010	8e-09	65.9	Envelope glycoprotein gp95	P03397	ENV_RSVSA	Avian leukosis virus RSA	269446	env
virus|sp|P03397|ENV_RSVSA_799	NW_016538755.1:104153-104429	2e-09	68.2	Envelope glycoprotein gp95	P03397	ENV_RSVSA	Avian leukosis virus RSA	269446	env
virus|sp|P03397|ENV_RSVSA_694	NW_016539068.1:26515-67852	6e-09	66.2	Envelope glycoprotein gp95	P03397	ENV_RSVSA	Avian leukosis virus RSA	269446	env
virus|sp|P03397|ENV_RSVSA_1626	NW_016539823.1:44967-45249	2e-09	67.8	Envelope glycoprotein gp95	P03397	ENV_RSVSA	Avian leukosis virus RSA	269446	env
virus|sp|P03397|ENV_RSVSA_2026	NW_016541275.1:149688-149991	7e-08	62.8	Envelope glycoprotein gp95	P03397	ENV_RSVSA	Avian leukosis virus RSA	269446	env
virus|sp|P03397|ENV_RSVSA_3703	NW_016544833.1:266937-411356	4e-07	60.1	Envelope glycoprotein gp95	P03397	ENV_RSVSA	Avian leukosis virus RSA	269446	env
virus|sp|P03397|ENV_RSVSA_3371	NW_016544874.1:25309-25576	3e-09	67.4	Envelope glycoprotein gp95	P03397	ENV_RSVSA	Avian leukosis virus RSA	269446	env
virus|sp|P03398|ENV_AVISU_3269	NW_016527347.1:162879-292795	2e-09	65.1	Envelope glycoprotein (Fragment)	P03398	ENV_AVISU	UR2 sarcoma virus	354090	env
virus|sp|P03398|ENV_AVISU_277	NW_016527415.1:408007-408259	5e-10	66.6	Envelope glycoprotein (Fragment)	P03398	ENV_AVISU	UR2 sarcoma virus	354090	env
virus|sp|P03398|ENV_AVISU_3550	NW_016527472.1:35367-35619	5e-10	66.6	Envelope glycoprotein (Fragment)	P03398	ENV_AVISU	UR2 sarcoma virus	354090	env
virus|sp|P03398|ENV_AVISU_3552	NW_016527472.1:404549-404801	2e-09	64.7	Envelope glycoprotein (Fragment)	P03398	ENV_AVISU	UR2 sarcoma virus	354090	env
virus|sp|P03398|ENV_AVISU_2138	NW_016527548.1:101241-101493	4e-10	67	Envelope glycoprotein (Fragment)	P03398	ENV_AVISU	UR2 sarcoma virus	354090	env
virus|sp|P03398|ENV_AVISU_4107	NW_016527634.1:4267-73301	3e-09	63.9	Envelope glycoprotein (Fragment)	P03398	ENV_AVISU	UR2 sarcoma virus	354090	env
virus|sp|P03398|ENV_AVISU_4844	NW_016527726.1:112376-112622	2e-10	68.2	Envelope glycoprotein (Fragment)	P03398	ENV_AVISU	UR2 sarcoma virus	354090	env
virus|sp|P03398|ENV_AVISU_1750	NW_016527768.1:29497-29749	4e-09	63.5	Envelope glycoprotein (Fragment)	P03398	ENV_AVISU	UR2 sarcoma virus	354090	env
virus|sp|P03398|ENV_AVISU_6371	NW_016528021.1:15760-16012	1e-09	65.5	Envelope glycoprotein (Fragment)	P03398	ENV_AVISU	UR2 sarcoma virus	354090	env
virus|sp|P03398|ENV_AVISU_1629	NW_016528025.1:137845-188016	3e-09	63.9	Envelope glycoprotein (Fragment)	P03398	ENV_AVISU	UR2 sarcoma virus	354090	env
virus|sp|P03398|ENV_AVISU_23	NW_016528082.1:77742-609388	9e-10	65.9	Envelope glycoprotein (Fragment)	P03398	ENV_AVISU	UR2 sarcoma virus	354090	env
virus|sp|P03398|ENV_AVISU_5570	NW_016528172.1:2137-2389	9e-10	65.9	Envelope glycoprotein (Fragment)	P03398	ENV_AVISU	UR2 sarcoma virus	354090	env
virus|sp|P03398|ENV_AVISU_1326	NW_016528185.1:130375-130627	3e-09	63.9	Envelope glycoprotein (Fragment)	P03398	ENV_AVISU	UR2 sarcoma virus	354090	env
virus|sp|P03398|ENV_AVISU_1327	NW_016528236.1:59072-59324	3e-09	63.9	Envelope glycoprotein (Fragment)	P03398	ENV_AVISU	UR2 sarcoma virus	354090	env
virus|sp|P03398|ENV_AVISU_2475	NW_016528258.1:1525175-1525475	2e-09	65.1	Envelope glycoprotein (Fragment)	P03398	ENV_AVISU	UR2 sarcoma virus	354090	env
virus|sp|P03398|ENV_AVISU_5687	NW_016528331.1:15660-15912	2e-09	65.1	Envelope glycoprotein (Fragment)	P03398	ENV_AVISU	UR2 sarcoma virus	354090	env
virus|sp|P03398|ENV_AVISU_1707	NW_016528335.1:32782-162425	5e-10	66.6	Envelope glycoprotein (Fragment)	P03398	ENV_AVISU	UR2 sarcoma virus	354090	env
virus|sp|P03398|ENV_AVISU_1708	NW_016528335.1:32782-162425	4e-08	60.5	Envelope glycoprotein (Fragment)	P03398	ENV_AVISU	UR2 sarcoma virus	354090	env
virus|sp|P03398|ENV_AVISU_1991	NW_016528429.1:648037-648253	7e-10	66.2	Envelope glycoprotein (Fragment)	P03398	ENV_AVISU	UR2 sarcoma virus	354090	env
virus|sp|P03398|ENV_AVISU_3897	NW_016528439.1:73354-73606	4e-10	67	Envelope glycoprotein (Fragment)	P03398	ENV_AVISU	UR2 sarcoma virus	354090	env
virus|sp|P03398|ENV_AVISU_5072	NW_016528459.1:4045-4297	2e-09	64.7	Envelope glycoprotein (Fragment)	P03398	ENV_AVISU	UR2 sarcoma virus	354090	env
virus|sp|P03398|ENV_AVISU_5260	NW_016528469.1:314057-323574	4e-09	63.5	Envelope glycoprotein (Fragment)	P03398	ENV_AVISU	UR2 sarcoma virus	354090	env
virus|sp|P03398|ENV_AVISU_3209	NW_016528547.1:438231-438531	3e-09	63.9	Envelope glycoprotein (Fragment)	P03398	ENV_AVISU	UR2 sarcoma virus	354090	env
virus|sp|P03398|ENV_AVISU_55	NW_016528574.1:27841-28093	1e-09	65.5	Envelope glycoprotein (Fragment)	P03398	ENV_AVISU	UR2 sarcoma virus	354090	env
virus|sp|P03398|ENV_AVISU_4575	NW_016528575.1:142852-183730	2e-09	64.7	Envelope glycoprotein (Fragment)	P03398	ENV_AVISU	UR2 sarcoma virus	354090	env
virus|sp|P03398|ENV_AVISU_2210	NW_016528627.1:454078-454330	2e-08	61.6	Envelope glycoprotein (Fragment)	P03398	ENV_AVISU	UR2 sarcoma virus	354090	env
virus|sp|P03398|ENV_AVISU_1506	NW_016528691.1:516338-516554	2e-09	65.1	Envelope glycoprotein (Fragment)	P03398	ENV_AVISU	UR2 sarcoma virus	354090	env
virus|sp|P03398|ENV_AVISU_491	NW_016528700.1:161269-161521	3e-09	64.3	Envelope glycoprotein (Fragment)	P03398	ENV_AVISU	UR2 sarcoma virus	354090	env
virus|sp|P03398|ENV_AVISU_3035	NW_016528747.1:82885-83101	4e-09	63.5	Envelope glycoprotein (Fragment)	P03398	ENV_AVISU	UR2 sarcoma virus	354090	env
virus|sp|P03398|ENV_AVISU_5407	NW_016528762.1:322836-323088	6e-09	63.2	Envelope glycoprotein (Fragment)	P03398	ENV_AVISU	UR2 sarcoma virus	354090	env
virus|sp|P03398|ENV_AVISU_5545	NW_016528789.1:108851-109013	3e-08	60.8	Envelope glycoprotein (Fragment)	P03398	ENV_AVISU	UR2 sarcoma virus	354090	env
virus|sp|P03398|ENV_AVISU_890	NW_016528859.1:4502-4742	9e-10	65.9	Envelope glycoprotein (Fragment)	P03398	ENV_AVISU	UR2 sarcoma virus	354090	env
virus|sp|P03398|ENV_AVISU_4435	NW_016528917.1:205377-205629	2e-09	65.1	Envelope glycoprotein (Fragment)	P03398	ENV_AVISU	UR2 sarcoma virus	354090	env
virus|sp|P03398|ENV_AVISU_1308	NW_016528973.1:97693-97909	2e-09	64.7	Envelope glycoprotein (Fragment)	P03398	ENV_AVISU	UR2 sarcoma virus	354090	env
virus|sp|P03398|ENV_AVISU_1295	NW_016529075.1:84585-678083	3e-09	64.3	Envelope glycoprotein (Fragment)	P03398	ENV_AVISU	UR2 sarcoma virus	354090	env
virus|sp|P03398|ENV_AVISU_1992	NW_016529076.1:229432-229684	4e-10	67	Envelope glycoprotein (Fragment)	P03398	ENV_AVISU	UR2 sarcoma virus	354090	env
virus|sp|P03398|ENV_AVISU_827	NW_016529268.1:90558-90774	3e-10	67.4	Envelope glycoprotein (Fragment)	P03398	ENV_AVISU	UR2 sarcoma virus	354090	env
virus|sp|P03398|ENV_AVISU_1754	NW_016529274.1:1314570-1314822	1e-09	65.5	Envelope glycoprotein (Fragment)	P03398	ENV_AVISU	UR2 sarcoma virus	354090	env
virus|sp|P03398|ENV_AVISU_1136	NW_016529388.1:77984-78239	6e-09	63.2	Envelope glycoprotein (Fragment)	P03398	ENV_AVISU	UR2 sarcoma virus	354090	env
virus|sp|P03398|ENV_AVISU_4598	NW_016529470.1:294533-571264	6e-09	63.2	Envelope glycoprotein (Fragment)	P03398	ENV_AVISU	UR2 sarcoma virus	354090	env
virus|sp|P03398|ENV_AVISU_5312	NW_016529488.1:6673-67024	2e-09	65.1	Envelope glycoprotein (Fragment)	P03398	ENV_AVISU	UR2 sarcoma virus	354090	env
virus|sp|P03398|ENV_AVISU_5644	NW_016529523.1:105442-146128	7e-10	66.2	Envelope glycoprotein (Fragment)	P03398	ENV_AVISU	UR2 sarcoma virus	354090	env
virus|sp|P03398|ENV_AVISU_2541	NW_016529561.1:328855-437335	4e-09	63.5	Envelope glycoprotein (Fragment)	P03398	ENV_AVISU	UR2 sarcoma virus	354090	env
virus|sp|P03398|ENV_AVISU_5972	NW_016529590.1:83359-83575	6e-09	63.2	Envelope glycoprotein (Fragment)	P03398	ENV_AVISU	UR2 sarcoma virus	354090	env
virus|sp|P03398|ENV_AVISU_1369	NW_016529594.1:1899-2154	1e-09	65.5	Envelope glycoprotein (Fragment)	P03398	ENV_AVISU	UR2 sarcoma virus	354090	env
virus|sp|P03398|ENV_AVISU_2022	NW_016529634.1:192590-192842	1e-10	68.9	Envelope glycoprotein (Fragment)	P03398	ENV_AVISU	UR2 sarcoma virus	354090	env
virus|sp|P03398|ENV_AVISU_1155	NW_016529808.1:21834-184456	3e-09	63.9	Envelope glycoprotein (Fragment)	P03398	ENV_AVISU	UR2 sarcoma virus	354090	env
virus|sp|P03398|ENV_AVISU_1975	NW_016529818.1:45016-45232	3e-09	63.9	Envelope glycoprotein (Fragment)	P03398	ENV_AVISU	UR2 sarcoma virus	354090	env
virus|sp|P03398|ENV_AVISU_3761	NW_016529827.1:273156-273408	3e-09	63.9	Envelope glycoprotein (Fragment)	P03398	ENV_AVISU	UR2 sarcoma virus	354090	env
virus|sp|P03398|ENV_AVISU_1344	NW_016529905.1:46288-46504	2e-09	64.7	Envelope glycoprotein (Fragment)	P03398	ENV_AVISU	UR2 sarcoma virus	354090	env
virus|sp|P03398|ENV_AVISU_5256	NW_016529969.1:194247-194499	3e-10	67.4	Envelope glycoprotein (Fragment)	P03398	ENV_AVISU	UR2 sarcoma virus	354090	env
virus|sp|P03398|ENV_AVISU_263	NW_016530020.1:39784-40051	2e-10	68.2	Envelope glycoprotein (Fragment)	P03398	ENV_AVISU	UR2 sarcoma virus	354090	env
virus|sp|P03398|ENV_AVISU_2656	NW_016530058.1:275942-276194	2e-10	67.8	Envelope glycoprotein (Fragment)	P03398	ENV_AVISU	UR2 sarcoma virus	354090	env
virus|sp|P03398|ENV_AVISU_3771	NW_016530094.1:389655-389907	2e-08	61.6	Envelope glycoprotein (Fragment)	P03398	ENV_AVISU	UR2 sarcoma virus	354090	env
virus|sp|P03398|ENV_AVISU_3775	NW_016530094.1:500466-500718	2e-09	65.1	Envelope glycoprotein (Fragment)	P03398	ENV_AVISU	UR2 sarcoma virus	354090	env
virus|sp|P03398|ENV_AVISU_1196	NW_016530151.1:26606-26855	1e-09	65.5	Envelope glycoprotein (Fragment)	P03398	ENV_AVISU	UR2 sarcoma virus	354090	env
virus|sp|P03398|ENV_AVISU_411	NW_016530168.1:28423-28672	2e-10	68.2	Envelope glycoprotein (Fragment)	P03398	ENV_AVISU	UR2 sarcoma virus	354090	env
virus|sp|P03398|ENV_AVISU_270	NW_016530204.1:15143-15395	2e-09	64.7	Envelope glycoprotein (Fragment)	P03398	ENV_AVISU	UR2 sarcoma virus	354090	env
virus|sp|P03398|ENV_AVISU_490	NW_016530250.1:507294-507510	4e-09	63.5	Envelope glycoprotein (Fragment)	P03398	ENV_AVISU	UR2 sarcoma virus	354090	env
virus|sp|P03398|ENV_AVISU_1883	NW_016530396.1:103617-400999	3e-09	64.3	Envelope glycoprotein (Fragment)	P03398	ENV_AVISU	UR2 sarcoma virus	354090	env
virus|sp|P03398|ENV_AVISU_1997	NW_016530429.1:93928-94180	1e-09	65.5	Envelope glycoprotein (Fragment)	P03398	ENV_AVISU	UR2 sarcoma virus	354090	env
virus|sp|P03398|ENV_AVISU_6139	NW_016530466.1:5757-6057	7e-10	66.2	Envelope glycoprotein (Fragment)	P03398	ENV_AVISU	UR2 sarcoma virus	354090	env
virus|sp|P03398|ENV_AVISU_6086	NW_016530472.1:139579-139831	1e-09	65.5	Envelope glycoprotein (Fragment)	P03398	ENV_AVISU	UR2 sarcoma virus	354090	env
virus|sp|P03398|ENV_AVISU_4436	NW_016530483.1:90785-91046	1e-09	65.5	Envelope glycoprotein (Fragment)	P03398	ENV_AVISU	UR2 sarcoma virus	354090	env
virus|sp|P03398|ENV_AVISU_3455	NW_016530560.1:6030-137894	1e-10	68.9	Envelope glycoprotein (Fragment)	P03398	ENV_AVISU	UR2 sarcoma virus	354090	env
virus|sp|P03398|ENV_AVISU_2540	NW_016530620.1:815488-815740	6e-09	63.2	Envelope glycoprotein (Fragment)	P03398	ENV_AVISU	UR2 sarcoma virus	354090	env
virus|sp|P03398|ENV_AVISU_21	NW_016530707.1:6451-151090	2e-09	64.7	Envelope glycoprotein (Fragment)	P03398	ENV_AVISU	UR2 sarcoma virus	354090	env
virus|sp|P03398|ENV_AVISU_2574	NW_016530780.1:687303-687555	1e-08	62.4	Envelope glycoprotein (Fragment)	P03398	ENV_AVISU	UR2 sarcoma virus	354090	env
virus|sp|P03398|ENV_AVISU_3841	NW_016530830.1:120477-120729	4e-09	63.5	Envelope glycoprotein (Fragment)	P03398	ENV_AVISU	UR2 sarcoma virus	354090	env
virus|sp|P03398|ENV_AVISU_4665	NW_016530862.1:218770-219022	6e-09	63.2	Envelope glycoprotein (Fragment)	P03398	ENV_AVISU	UR2 sarcoma virus	354090	env
virus|sp|P03398|ENV_AVISU_5747	NW_016530966.1:98545-98797	3e-09	64.3	Envelope glycoprotein (Fragment)	P03398	ENV_AVISU	UR2 sarcoma virus	354090	env
virus|sp|P03398|ENV_AVISU_3978	NW_016531024.1:93574-186716	3e-09	63.9	Envelope glycoprotein (Fragment)	P03398	ENV_AVISU	UR2 sarcoma virus	354090	env
virus|sp|P03398|ENV_AVISU_1416	NW_016531052.1:10890-11190	2e-09	65.1	Envelope glycoprotein (Fragment)	P03398	ENV_AVISU	UR2 sarcoma virus	354090	env
virus|sp|P03398|ENV_AVISU_1090	NW_016531357.1:547040-617439	6e-09	63.2	Envelope glycoprotein (Fragment)	P03398	ENV_AVISU	UR2 sarcoma virus	354090	env
virus|sp|P03398|ENV_AVISU_2326	NW_016531409.1:137037-322875	2e-09	65.1	Envelope glycoprotein (Fragment)	P03398	ENV_AVISU	UR2 sarcoma virus	354090	env
virus|sp|P03398|ENV_AVISU_4618	NW_016531476.1:21781-86572	3e-09	63.9	Envelope glycoprotein (Fragment)	P03398	ENV_AVISU	UR2 sarcoma virus	354090	env
virus|sp|P03398|ENV_AVISU_1	NW_016531537.1:95586-95838	2e-09	64.7	Envelope glycoprotein (Fragment)	P03398	ENV_AVISU	UR2 sarcoma virus	354090	env
virus|sp|P03398|ENV_AVISU_3987	NW_016531775.1:71422-71671	4e-09	63.5	Envelope glycoprotein (Fragment)	P03398	ENV_AVISU	UR2 sarcoma virus	354090	env
virus|sp|P03398|ENV_AVISU_2174	NW_016531960.1:135930-232444	4e-09	63.5	Envelope glycoprotein (Fragment)	P03398	ENV_AVISU	UR2 sarcoma virus	354090	env
virus|sp|P03398|ENV_AVISU_6127	NW_016532036.1:57999-58251	3e-09	63.9	Envelope glycoprotein (Fragment)	P03398	ENV_AVISU	UR2 sarcoma virus	354090	env
virus|sp|P03398|ENV_AVISU_3682	NW_016532107.1:168500-168752	6e-09	63.2	Envelope glycoprotein (Fragment)	P03398	ENV_AVISU	UR2 sarcoma virus	354090	env
virus|sp|P03398|ENV_AVISU_4909	NW_016532109.1:79703-155271	3e-10	67.4	Envelope glycoprotein (Fragment)	P03398	ENV_AVISU	UR2 sarcoma virus	354090	env
virus|sp|P03398|ENV_AVISU_1641	NW_016532228.1:25992-48846	2e-09	64.7	Envelope glycoprotein (Fragment)	P03398	ENV_AVISU	UR2 sarcoma virus	354090	env
virus|sp|P03398|ENV_AVISU_937	NW_016532334.1:42101-42353	5e-10	66.6	Envelope glycoprotein (Fragment)	P03398	ENV_AVISU	UR2 sarcoma virus	354090	env
virus|sp|P03398|ENV_AVISU_4276	NW_016532346.1:163238-218198	6e-09	63.2	Envelope glycoprotein (Fragment)	P03398	ENV_AVISU	UR2 sarcoma virus	354090	env
virus|sp|P03398|ENV_AVISU_4275	NW_016532346.1:82739-82979	2e-08	61.2	Envelope glycoprotein (Fragment)	P03398	ENV_AVISU	UR2 sarcoma virus	354090	env
virus|sp|P03398|ENV_AVISU_2832	NW_016532405.1:26972-137518	2e-09	65.1	Envelope glycoprotein (Fragment)	P03398	ENV_AVISU	UR2 sarcoma virus	354090	env
virus|sp|P03398|ENV_AVISU_897	NW_016532450.1:193619-193871	5e-10	66.6	Envelope glycoprotein (Fragment)	P03398	ENV_AVISU	UR2 sarcoma virus	354090	env
virus|sp|P03398|ENV_AVISU_3453	NW_016532477.1:415871-416123	6e-09	63.2	Envelope glycoprotein (Fragment)	P03398	ENV_AVISU	UR2 sarcoma virus	354090	env
virus|sp|P03398|ENV_AVISU_2047	NW_016532634.1:9177-9429	6e-09	63.2	Envelope glycoprotein (Fragment)	P03398	ENV_AVISU	UR2 sarcoma virus	354090	env
virus|sp|P03398|ENV_AVISU_5440	NW_016532756.1:68338-68587	4e-09	63.5	Envelope glycoprotein (Fragment)	P03398	ENV_AVISU	UR2 sarcoma virus	354090	env
virus|sp|P03398|ENV_AVISU_842	NW_016532851.1:54070-54322	6e-09	63.2	Envelope glycoprotein (Fragment)	P03398	ENV_AVISU	UR2 sarcoma virus	354090	env
virus|sp|P03398|ENV_AVISU_6314	NW_016532861.1:4753-5005	9e-10	65.9	Envelope glycoprotein (Fragment)	P03398	ENV_AVISU	UR2 sarcoma virus	354090	env
virus|sp|P03398|ENV_AVISU_77	NW_016532962.1:136196-180668	3e-09	63.9	Envelope glycoprotein (Fragment)	P03398	ENV_AVISU	UR2 sarcoma virus	354090	env
virus|sp|P03398|ENV_AVISU_4139	NW_016533004.1:56692-930447	3e-09	64.3	Envelope glycoprotein (Fragment)	P03398	ENV_AVISU	UR2 sarcoma virus	354090	env
virus|sp|P03398|ENV_AVISU_4456	NW_016533141.1:216232-216484	1e-08	62.4	Envelope glycoprotein (Fragment)	P03398	ENV_AVISU	UR2 sarcoma virus	354090	env
virus|sp|P03398|ENV_AVISU_5655	NW_016533230.1:172046-172298	3e-09	64.3	Envelope glycoprotein (Fragment)	P03398	ENV_AVISU	UR2 sarcoma virus	354090	env
virus|sp|P03398|ENV_AVISU_4371	NW_016533274.1:69491-69740	4e-10	67	Envelope glycoprotein (Fragment)	P03398	ENV_AVISU	UR2 sarcoma virus	354090	env
virus|sp|P03398|ENV_AVISU_828	NW_016533283.1:502923-503175	2e-09	65.1	Envelope glycoprotein (Fragment)	P03398	ENV_AVISU	UR2 sarcoma virus	354090	env
virus|sp|P03398|ENV_AVISU_5736	NW_016533454.1:11309-11525	2e-09	64.7	Envelope glycoprotein (Fragment)	P03398	ENV_AVISU	UR2 sarcoma virus	354090	env
virus|sp|P03398|ENV_AVISU_3270	NW_016533707.1:25181-25481	9e-10	65.9	Envelope glycoprotein (Fragment)	P03398	ENV_AVISU	UR2 sarcoma virus	354090	env
virus|sp|P03398|ENV_AVISU_739	NW_016533912.1:118295-118547	1e-09	65.5	Envelope glycoprotein (Fragment)	P03398	ENV_AVISU	UR2 sarcoma virus	354090	env
virus|sp|P03398|ENV_AVISU_443	NW_016533939.1:94840-95056	3e-09	64.3	Envelope glycoprotein (Fragment)	P03398	ENV_AVISU	UR2 sarcoma virus	354090	env
virus|sp|P03398|ENV_AVISU_4634	NW_016534041.1:27175-27427	3e-09	63.9	Envelope glycoprotein (Fragment)	P03398	ENV_AVISU	UR2 sarcoma virus	354090	env
virus|sp|P03398|ENV_AVISU_387	NW_016534092.1:10949-11201	3e-09	63.9	Envelope glycoprotein (Fragment)	P03398	ENV_AVISU	UR2 sarcoma virus	354090	env
virus|sp|P03398|ENV_AVISU_6132	NW_016534136.1:33548-33800	3e-09	64.3	Envelope glycoprotein (Fragment)	P03398	ENV_AVISU	UR2 sarcoma virus	354090	env
virus|sp|P03398|ENV_AVISU_514	NW_016534168.1:325155-325413	4e-09	63.5	Envelope glycoprotein (Fragment)	P03398	ENV_AVISU	UR2 sarcoma virus	354090	env
virus|sp|P03398|ENV_AVISU_576	NW_016534183.1:47689-47941	9e-10	65.9	Envelope glycoprotein (Fragment)	P03398	ENV_AVISU	UR2 sarcoma virus	354090	env
virus|sp|P03398|ENV_AVISU_1447	NW_016534240.1:167073-167325	3e-09	64.3	Envelope glycoprotein (Fragment)	P03398	ENV_AVISU	UR2 sarcoma virus	354090	env
virus|sp|P03398|ENV_AVISU_4904	NW_016534263.1:98505-98757	4e-09	63.5	Envelope glycoprotein (Fragment)	P03398	ENV_AVISU	UR2 sarcoma virus	354090	env
virus|sp|P03398|ENV_AVISU_1278	NW_016534523.1:18002-18254	2e-09	65.1	Envelope glycoprotein (Fragment)	P03398	ENV_AVISU	UR2 sarcoma virus	354090	env
virus|sp|P03398|ENV_AVISU_5585	NW_016534536.1:248543-248795	1e-08	62.4	Envelope glycoprotein (Fragment)	P03398	ENV_AVISU	UR2 sarcoma virus	354090	env
virus|sp|P03398|ENV_AVISU_4054	NW_016534647.1:655559-655811	1e-09	65.5	Envelope glycoprotein (Fragment)	P03398	ENV_AVISU	UR2 sarcoma virus	354090	env
virus|sp|P03398|ENV_AVISU_6067	NW_016534669.1:107195-107447	6e-09	63.2	Envelope glycoprotein (Fragment)	P03398	ENV_AVISU	UR2 sarcoma virus	354090	env
virus|sp|P03398|ENV_AVISU_6306	NW_016534701.1:6493-56104	9e-10	65.9	Envelope glycoprotein (Fragment)	P03398	ENV_AVISU	UR2 sarcoma virus	354090	env
virus|sp|P03398|ENV_AVISU_3845	NW_016534937.1:147704-147956	6e-09	63.2	Envelope glycoprotein (Fragment)	P03398	ENV_AVISU	UR2 sarcoma virus	354090	env
virus|sp|P03398|ENV_AVISU_4009	NW_016534985.1:107004-107256	2e-09	65.1	Envelope glycoprotein (Fragment)	P03398	ENV_AVISU	UR2 sarcoma virus	354090	env
virus|sp|P03398|ENV_AVISU_4180	NW_016535067.1:762-129641	1e-09	65.5	Envelope glycoprotein (Fragment)	P03398	ENV_AVISU	UR2 sarcoma virus	354090	env
virus|sp|P03398|ENV_AVISU_184	NW_016535078.1:4017-4233	3e-09	63.9	Envelope glycoprotein (Fragment)	P03398	ENV_AVISU	UR2 sarcoma virus	354090	env
virus|sp|P03398|ENV_AVISU_6223	NW_016535169.1:52062-52314	2e-09	64.7	Envelope glycoprotein (Fragment)	P03398	ENV_AVISU	UR2 sarcoma virus	354090	env
virus|sp|P03398|ENV_AVISU_4374	NW_016535188.1:74475-74691	2e-09	64.7	Envelope glycoprotein (Fragment)	P03398	ENV_AVISU	UR2 sarcoma virus	354090	env
virus|sp|P03398|ENV_AVISU_2089	NW_016535261.1:101413-220545	7e-10	66.2	Envelope glycoprotein (Fragment)	P03398	ENV_AVISU	UR2 sarcoma virus	354090	env
virus|sp|P03398|ENV_AVISU_4692	NW_016535286.1:10168-10396	3e-09	63.9	Envelope glycoprotein (Fragment)	P03398	ENV_AVISU	UR2 sarcoma virus	354090	env
virus|sp|P03398|ENV_AVISU_906	NW_016535518.1:958-1261	4e-09	63.5	Envelope glycoprotein (Fragment)	P03398	ENV_AVISU	UR2 sarcoma virus	354090	env
virus|sp|P03398|ENV_AVISU_6321	NW_016535710.1:116362-220614	2e-09	65.1	Envelope glycoprotein (Fragment)	P03398	ENV_AVISU	UR2 sarcoma virus	354090	env
virus|sp|P03398|ENV_AVISU_4500	NW_016535733.1:89075-184255	2e-10	68.2	Envelope glycoprotein (Fragment)	P03398	ENV_AVISU	UR2 sarcoma virus	354090	env
virus|sp|P03398|ENV_AVISU_814	NW_016535760.1:78768-79071	3e-09	63.9	Envelope glycoprotein (Fragment)	P03398	ENV_AVISU	UR2 sarcoma virus	354090	env
virus|sp|P03398|ENV_AVISU_2173	NW_016535953.1:85994-175572	5e-10	66.6	Envelope glycoprotein (Fragment)	P03398	ENV_AVISU	UR2 sarcoma virus	354090	env
virus|sp|P03398|ENV_AVISU_1515	NW_016536007.1:287283-287535	1e-09	65.5	Envelope glycoprotein (Fragment)	P03398	ENV_AVISU	UR2 sarcoma virus	354090	env
virus|sp|P03398|ENV_AVISU_3806	NW_016536033.1:51020-51236	6e-09	63.2	Envelope glycoprotein (Fragment)	P03398	ENV_AVISU	UR2 sarcoma virus	354090	env
virus|sp|P03398|ENV_AVISU_4067	NW_016536125.1:220898-306805	4e-09	63.5	Envelope glycoprotein (Fragment)	P03398	ENV_AVISU	UR2 sarcoma virus	354090	env
virus|sp|P03398|ENV_AVISU_3433	NW_016536131.1:5888-80528	2e-09	65.1	Envelope glycoprotein (Fragment)	P03398	ENV_AVISU	UR2 sarcoma virus	354090	env
virus|sp|P03398|ENV_AVISU_2155	NW_016536240.1:39616-217387	2e-10	68.2	Envelope glycoprotein (Fragment)	P03398	ENV_AVISU	UR2 sarcoma virus	354090	env
virus|sp|P03398|ENV_AVISU_1888	NW_016536479.1:118082-118334	6e-09	63.2	Envelope glycoprotein (Fragment)	P03398	ENV_AVISU	UR2 sarcoma virus	354090	env
virus|sp|P03398|ENV_AVISU_1889	NW_016536479.1:252878-253091	1e-08	62	Envelope glycoprotein (Fragment)	P03398	ENV_AVISU	UR2 sarcoma virus	354090	env
virus|sp|P03398|ENV_AVISU_3546	NW_016536514.1:37394-37661	1e-09	65.5	Envelope glycoprotein (Fragment)	P03398	ENV_AVISU	UR2 sarcoma virus	354090	env
virus|sp|P03398|ENV_AVISU_1488	NW_016536747.1:7340-7592	3e-09	63.9	Envelope glycoprotein (Fragment)	P03398	ENV_AVISU	UR2 sarcoma virus	354090	env
virus|sp|P03398|ENV_AVISU_1265	NW_016537015.1:800754-801000	3e-09	63.9	Envelope glycoprotein (Fragment)	P03398	ENV_AVISU	UR2 sarcoma virus	354090	env
virus|sp|P03398|ENV_AVISU_4265	NW_016537252.1:12021-287323	3e-10	67.4	Envelope glycoprotein (Fragment)	P03398	ENV_AVISU	UR2 sarcoma virus	354090	env
virus|sp|P03398|ENV_AVISU_3318	NW_016537617.1:14429-202127	3e-09	63.9	Envelope glycoprotein (Fragment)	P03398	ENV_AVISU	UR2 sarcoma virus	354090	env
virus|sp|P03398|ENV_AVISU_665	NW_016537929.1:700-952	2e-10	68.2	Envelope glycoprotein (Fragment)	P03398	ENV_AVISU	UR2 sarcoma virus	354090	env
virus|sp|P03398|ENV_AVISU_3319	NW_016538178.1:28467-28722	6e-09	63.2	Envelope glycoprotein (Fragment)	P03398	ENV_AVISU	UR2 sarcoma virus	354090	env
virus|sp|P03398|ENV_AVISU_2633	NW_016538194.1:118310-118562	2e-09	64.7	Envelope glycoprotein (Fragment)	P03398	ENV_AVISU	UR2 sarcoma virus	354090	env
virus|sp|P03398|ENV_AVISU_4061	NW_016538244.1:5244-5478	1e-09	65.5	Envelope glycoprotein (Fragment)	P03398	ENV_AVISU	UR2 sarcoma virus	354090	env
virus|sp|P03398|ENV_AVISU_544	NW_016538409.1:2091-2337	4e-09	63.5	Envelope glycoprotein (Fragment)	P03398	ENV_AVISU	UR2 sarcoma virus	354090	env
virus|sp|P03398|ENV_AVISU_5539	NW_016539078.1:20875-21091	4e-09	63.5	Envelope glycoprotein (Fragment)	P03398	ENV_AVISU	UR2 sarcoma virus	354090	env
virus|sp|P03398|ENV_AVISU_5509	NW_016539081.1:37932-38184	2e-09	64.7	Envelope glycoprotein (Fragment)	P03398	ENV_AVISU	UR2 sarcoma virus	354090	env
virus|sp|P03398|ENV_AVISU_4390	NW_016539142.1:407464-407713	2e-09	64.7	Envelope glycoprotein (Fragment)	P03398	ENV_AVISU	UR2 sarcoma virus	354090	env
virus|sp|P03398|ENV_AVISU_3451	NW_016539207.1:32197-32413	2e-09	65.1	Envelope glycoprotein (Fragment)	P03398	ENV_AVISU	UR2 sarcoma virus	354090	env
virus|sp|P03398|ENV_AVISU_3521	NW_016539296.1:12386-12641	4e-09	63.5	Envelope glycoprotein (Fragment)	P03398	ENV_AVISU	UR2 sarcoma virus	354090	env
virus|sp|P03398|ENV_AVISU_2911	NW_016539510.1:52437-91799	3e-09	64.3	Envelope glycoprotein (Fragment)	P03398	ENV_AVISU	UR2 sarcoma virus	354090	env
virus|sp|P03398|ENV_AVISU_4597	NW_016539519.1:74587-74839	1e-10	68.6	Envelope glycoprotein (Fragment)	P03398	ENV_AVISU	UR2 sarcoma virus	354090	env
virus|sp|P03398|ENV_AVISU_1738	NW_016539596.1:75916-76132	2e-09	64.7	Envelope glycoprotein (Fragment)	P03398	ENV_AVISU	UR2 sarcoma virus	354090	env
virus|sp|P03398|ENV_AVISU_1188	NW_016539772.1:32822-75211	6e-09	63.2	Envelope glycoprotein (Fragment)	P03398	ENV_AVISU	UR2 sarcoma virus	354090	env
virus|sp|P03398|ENV_AVISU_4667	NW_016539861.1:37849-38101	5e-10	66.6	Envelope glycoprotein (Fragment)	P03398	ENV_AVISU	UR2 sarcoma virus	354090	env
virus|sp|P03398|ENV_AVISU_2354	NW_016539877.1:219775-220027	2e-09	65.1	Envelope glycoprotein (Fragment)	P03398	ENV_AVISU	UR2 sarcoma virus	354090	env
virus|sp|P03398|ENV_AVISU_3353	NW_016540049.1:55830-115696	1e-09	65.5	Envelope glycoprotein (Fragment)	P03398	ENV_AVISU	UR2 sarcoma virus	354090	env
virus|sp|P03398|ENV_AVISU_6087	NW_016540149.1:169309-169534	4e-09	63.5	Envelope glycoprotein (Fragment)	P03398	ENV_AVISU	UR2 sarcoma virus	354090	env
virus|sp|P03398|ENV_AVISU_1470	NW_016540236.1:10295-10511	3e-09	63.9	Envelope glycoprotein (Fragment)	P03398	ENV_AVISU	UR2 sarcoma virus	354090	env
virus|sp|P03398|ENV_AVISU_489	NW_016540274.1:27891-28143	4e-09	63.5	Envelope glycoprotein (Fragment)	P03398	ENV_AVISU	UR2 sarcoma virus	354090	env
virus|sp|P03398|ENV_AVISU_1523	NW_016540461.1:196952-197168	4e-09	63.5	Envelope glycoprotein (Fragment)	P03398	ENV_AVISU	UR2 sarcoma virus	354090	env
virus|sp|P03398|ENV_AVISU_5292	NW_016540521.1:95066-95282	7e-10	66.2	Envelope glycoprotein (Fragment)	P03398	ENV_AVISU	UR2 sarcoma virus	354090	env
virus|sp|P03398|ENV_AVISU_1089	NW_016540770.1:22115-22367	4e-10	67	Envelope glycoprotein (Fragment)	P03398	ENV_AVISU	UR2 sarcoma virus	354090	env
virus|sp|P03398|ENV_AVISU_3391	NW_016540802.1:116641-116854	6e-09	63.2	Envelope glycoprotein (Fragment)	P03398	ENV_AVISU	UR2 sarcoma virus	354090	env
virus|sp|P03398|ENV_AVISU_1668	NW_016540857.1:95155-95398	6e-09	63.2	Envelope glycoprotein (Fragment)	P03398	ENV_AVISU	UR2 sarcoma virus	354090	env
virus|sp|P03398|ENV_AVISU_3565	NW_016541214.1:121756-122008	1e-10	68.6	Envelope glycoprotein (Fragment)	P03398	ENV_AVISU	UR2 sarcoma virus	354090	env
virus|sp|P03398|ENV_AVISU_2423	NW_016541230.1:885-1137	3e-09	64.3	Envelope glycoprotein (Fragment)	P03398	ENV_AVISU	UR2 sarcoma virus	354090	env
virus|sp|P03398|ENV_AVISU_3231	NW_016541849.1:520463-520715	3e-09	63.9	Envelope glycoprotein (Fragment)	P03398	ENV_AVISU	UR2 sarcoma virus	354090	env
virus|sp|P03398|ENV_AVISU_2437	NW_016542002.1:64265-64517	3e-09	63.9	Envelope glycoprotein (Fragment)	P03398	ENV_AVISU	UR2 sarcoma virus	354090	env
virus|sp|P03398|ENV_AVISU_2410	NW_016542322.1:96987-115065	2e-09	64.7	Envelope glycoprotein (Fragment)	P03398	ENV_AVISU	UR2 sarcoma virus	354090	env
virus|sp|P03398|ENV_AVISU_4087	NW_016542443.1:66966-67233	6e-09	63.2	Envelope glycoprotein (Fragment)	P03398	ENV_AVISU	UR2 sarcoma virus	354090	env
virus|sp|P03398|ENV_AVISU_3632	NW_016542450.1:46557-46773	5e-10	66.6	Envelope glycoprotein (Fragment)	P03398	ENV_AVISU	UR2 sarcoma virus	354090	env
virus|sp|P03398|ENV_AVISU_965	NW_016542486.1:5486-142533	4e-09	63.5	Envelope glycoprotein (Fragment)	P03398	ENV_AVISU	UR2 sarcoma virus	354090	env
virus|sp|P03398|ENV_AVISU_5143	NW_016542488.1:26814-27081	9e-10	65.9	Envelope glycoprotein (Fragment)	P03398	ENV_AVISU	UR2 sarcoma virus	354090	env
virus|sp|P03398|ENV_AVISU_2468	NW_016542728.1:63286-125036	9e-10	65.9	Envelope glycoprotein (Fragment)	P03398	ENV_AVISU	UR2 sarcoma virus	354090	env
virus|sp|P03398|ENV_AVISU_527	NW_016542983.1:24730-24982	3e-09	63.9	Envelope glycoprotein (Fragment)	P03398	ENV_AVISU	UR2 sarcoma virus	354090	env
virus|sp|P03398|ENV_AVISU_6057	NW_016543042.1:10619-226953	3e-09	63.9	Envelope glycoprotein (Fragment)	P03398	ENV_AVISU	UR2 sarcoma virus	354090	env
virus|sp|P03398|ENV_AVISU_5008	NW_016543117.1:11604-248682	4e-09	63.5	Envelope glycoprotein (Fragment)	P03398	ENV_AVISU	UR2 sarcoma virus	354090	env
virus|sp|P03398|ENV_AVISU_1389	NW_016543378.1:29515-211832	2e-09	64.7	Envelope glycoprotein (Fragment)	P03398	ENV_AVISU	UR2 sarcoma virus	354090	env
virus|sp|P03398|ENV_AVISU_3302	NW_016543469.1:43367-43619	2e-09	64.7	Envelope glycoprotein (Fragment)	P03398	ENV_AVISU	UR2 sarcoma virus	354090	env
virus|sp|P03398|ENV_AVISU_6085	NW_016543507.1:102086-102338	2e-09	64.7	Envelope glycoprotein (Fragment)	P03398	ENV_AVISU	UR2 sarcoma virus	354090	env
virus|sp|P03398|ENV_AVISU_1384	NW_016543650.1:4675-129334	3e-09	64.3	Envelope glycoprotein (Fragment)	P03398	ENV_AVISU	UR2 sarcoma virus	354090	env
virus|sp|P03398|ENV_AVISU_4106	NW_016544200.1:156922-157174	1e-09	65.5	Envelope glycoprotein (Fragment)	P03398	ENV_AVISU	UR2 sarcoma virus	354090	env
virus|sp|P03398|ENV_AVISU_5917	NW_016544225.1:118389-118641	1e-09	65.5	Envelope glycoprotein (Fragment)	P03398	ENV_AVISU	UR2 sarcoma virus	354090	env
virus|sp|P03398|ENV_AVISU_2611	NW_016544294.1:150837-151101	3e-09	63.9	Envelope glycoprotein (Fragment)	P03398	ENV_AVISU	UR2 sarcoma virus	354090	env
virus|sp|P03398|ENV_AVISU_1698	NW_016544311.1:23276-23540	2e-09	64.7	Envelope glycoprotein (Fragment)	P03398	ENV_AVISU	UR2 sarcoma virus	354090	env
virus|sp|P03398|ENV_AVISU_5963	NW_016544555.1:7479-7728	6e-09	63.2	Envelope glycoprotein (Fragment)	P03398	ENV_AVISU	UR2 sarcoma virus	354090	env
virus|sp|P03398|ENV_AVISU_224	NW_016544944.1:103185-138738	1e-10	68.9	Envelope glycoprotein (Fragment)	P03398	ENV_AVISU	UR2 sarcoma virus	354090	env
virus|sp|P03398|ENV_AVISU_2577	NW_016545298.1:256660-256912	1e-09	65.5	Envelope glycoprotein (Fragment)	P03398	ENV_AVISU	UR2 sarcoma virus	354090	env
virus|sp|P03398|ENV_AVISU_6007	NW_016545408.1:692-908	2e-09	64.7	Envelope glycoprotein (Fragment)	P03398	ENV_AVISU	UR2 sarcoma virus	354090	env
virus|sp|P03398|ENV_AVISU_1330	NW_016545487.1:142558-142810	2e-10	68.2	Envelope glycoprotein (Fragment)	P03398	ENV_AVISU	UR2 sarcoma virus	354090	env
virus|sp|P03398|ENV_AVISU_1583	NW_016545532.1:6453-40093	6e-09	63.2	Envelope glycoprotein (Fragment)	P03398	ENV_AVISU	UR2 sarcoma virus	354090	env
virus|sp|P03398|ENV_AVISU_1049	NW_016545791.1:664-931	2e-09	65.1	Envelope glycoprotein (Fragment)	P03398	ENV_AVISU	UR2 sarcoma virus	354090	env
virus|sp|P03398|ENV_AVISU_2068	NW_016545908.1:734-989	5e-10	66.6	Envelope glycoprotein (Fragment)	P03398	ENV_AVISU	UR2 sarcoma virus	354090	env
virus|sp|P03398|ENV_AVISU_5643	NW_016545923.1:24458-24674	2e-09	64.7	Envelope glycoprotein (Fragment)	P03398	ENV_AVISU	UR2 sarcoma virus	354090	env
virus|sp|P03398|ENV_AVISU_900	NW_016546291.1:73749-74004	4e-10	67	Envelope glycoprotein (Fragment)	P03398	ENV_AVISU	UR2 sarcoma virus	354090	env
virus|sp|P03398|ENV_AVISU_2598	NW_016546378.1:15582-15834	7e-10	66.2	Envelope glycoprotein (Fragment)	P03398	ENV_AVISU	UR2 sarcoma virus	354090	env
virus|sp|P03398|ENV_AVISU_1951	NW_016546511.1:4003-4255	4e-10	67	Envelope glycoprotein (Fragment)	P03398	ENV_AVISU	UR2 sarcoma virus	354090	env
virus|sp|P03398|ENV_AVISU_2597	NW_016546539.1:21352-21604	9e-10	65.9	Envelope glycoprotein (Fragment)	P03398	ENV_AVISU	UR2 sarcoma virus	354090	env
virus|sp|P03398|ENV_AVISU_3646	NW_016546586.1:5725-5977	3e-09	64.3	Envelope glycoprotein (Fragment)	P03398	ENV_AVISU	UR2 sarcoma virus	354090	env
virus|sp|P03398|ENV_AVISU_2370	NW_016547238.1:73045-73297	2e-09	65.1	Envelope glycoprotein (Fragment)	P03398	ENV_AVISU	UR2 sarcoma virus	354090	env
virus|sp|P03398|ENV_AVISU_2676	NW_016547490.1:125077-125380	4e-10	67	Envelope glycoprotein (Fragment)	P03398	ENV_AVISU	UR2 sarcoma virus	354090	env
virus|sp|P03398|ENV_AVISU_5821	NW_016548816.1:160285-209075	3e-09	63.9	Envelope glycoprotein (Fragment)	P03398	ENV_AVISU	UR2 sarcoma virus	354090	env
virus|sp|P03398|ENV_AVISU_3409	NW_016549207.1:28758-28974	1e-09	65.5	Envelope glycoprotein (Fragment)	P03398	ENV_AVISU	UR2 sarcoma virus	354090	env
virus|sp|P03398|ENV_AVISU_4953	NW_016549621.1:2851-3103	9e-10	65.9	Envelope glycoprotein (Fragment)	P03398	ENV_AVISU	UR2 sarcoma virus	354090	env
virus|sp|P03398|ENV_AVISU_4042	NW_016549947.1:616-868	3e-09	63.9	Envelope glycoprotein (Fragment)	P03398	ENV_AVISU	UR2 sarcoma virus	354090	env
virus|sp|P03398|ENV_AVISU_1980	NW_016550651.1:85398-131269	8e-09	62.8	Envelope glycoprotein (Fragment)	P03398	ENV_AVISU	UR2 sarcoma virus	354090	env
virus|sp|P03398|ENV_AVISU_2038	NW_016550804.1:106974-107289	8e-09	62.8	Envelope glycoprotein (Fragment)	P03398	ENV_AVISU	UR2 sarcoma virus	354090	env
virus|sp|P03398|ENV_AVISU_1853	NW_016551905.1:18256-18505	2e-09	64.7	Envelope glycoprotein (Fragment)	P03398	ENV_AVISU	UR2 sarcoma virus	354090	env
virus|sp|P03398|ENV_AVISU_5840	NW_016552353.1:25327-25597	7e-10	66.2	Envelope glycoprotein (Fragment)	P03398	ENV_AVISU	UR2 sarcoma virus	354090	env
virus|sp|P03398|ENV_AVISU_262	NW_016552369.1:163457-163709	3e-09	63.9	Envelope glycoprotein (Fragment)	P03398	ENV_AVISU	UR2 sarcoma virus	354090	env
virus|sp|P03398|ENV_AVISU_829	NW_016552376.1:70694-70946	9e-10	65.9	Envelope glycoprotein (Fragment)	P03398	ENV_AVISU	UR2 sarcoma virus	354090	env
virus|sp|P03398|ENV_AVISU_843	NW_016552396.1:6782-7037	4e-09	63.5	Envelope glycoprotein (Fragment)	P03398	ENV_AVISU	UR2 sarcoma virus	354090	env
virus|sp|P03398|ENV_AVISU_5115	NW_016552586.1:5087-5339	4e-09	63.5	Envelope glycoprotein (Fragment)	P03398	ENV_AVISU	UR2 sarcoma virus	354090	env
virus|sp|P03398|ENV_AVISU_1751	NW_016552617.1:588-804	4e-09	63.5	Envelope glycoprotein (Fragment)	P03398	ENV_AVISU	UR2 sarcoma virus	354090	env
virus|sp|P03398|ENV_AVISU_397	NW_016554534.1:7540-7780	1e-09	65.5	Envelope glycoprotein (Fragment)	P03398	ENV_AVISU	UR2 sarcoma virus	354090	env
virus|sp|P03398|ENV_AVISU_961	NW_016554619.1:48673-48922	2e-09	65.1	Envelope glycoprotein (Fragment)	P03398	ENV_AVISU	UR2 sarcoma virus	354090	env
virus|sp|P03398|ENV_AVISU_1867	NW_016555498.1:65538-65790	9e-10	65.9	Envelope glycoprotein (Fragment)	P03398	ENV_AVISU	UR2 sarcoma virus	354090	env
virus|sp|P03398|ENV_AVISU_4592	NW_016555824.1:29618-29870	6e-09	63.2	Envelope glycoprotein (Fragment)	P03398	ENV_AVISU	UR2 sarcoma virus	354090	env
virus|sp|P03398|ENV_AVISU_5254	NW_016556926.1:41688-41940	7e-10	66.2	Envelope glycoprotein (Fragment)	P03398	ENV_AVISU	UR2 sarcoma virus	354090	env
virus|sp|P03398|ENV_AVISU_5119	NW_016557449.1:264361-282403	3e-09	64.3	Envelope glycoprotein (Fragment)	P03398	ENV_AVISU	UR2 sarcoma virus	354090	env
virus|sp|P03398|ENV_AVISU_223	NW_016557829.1:1379-1595	5e-10	66.6	Envelope glycoprotein (Fragment)	P03398	ENV_AVISU	UR2 sarcoma virus	354090	env
virus|sp|P03398|ENV_AVISU_3564	NW_016559007.1:9706-9958	2e-09	65.1	Envelope glycoprotein (Fragment)	P03398	ENV_AVISU	UR2 sarcoma virus	354090	env
virus|sp|P03398|ENV_AVISU_3315	NW_016559119.1:56602-56860	1e-10	68.9	Envelope glycoprotein (Fragment)	P03398	ENV_AVISU	UR2 sarcoma virus	354090	env
virus|sp|P03398|ENV_AVISU_4770	NW_016559912.1:48633-48885	2e-09	65.1	Envelope glycoprotein (Fragment)	P03398	ENV_AVISU	UR2 sarcoma virus	354090	env
virus|sp|P03398|ENV_AVISU_6270	NW_016561142.1:1128-1380	5e-10	66.6	Envelope glycoprotein (Fragment)	P03398	ENV_AVISU	UR2 sarcoma virus	354090	env
virus|sp|P03398|ENV_AVISU_2130	NW_016561191.1:9-203784	8e-09	62.8	Envelope glycoprotein (Fragment)	P03398	ENV_AVISU	UR2 sarcoma virus	354090	env
virus|sp|P03398|ENV_AVISU_1757	NW_016561425.1:9051-9303	3e-09	63.9	Envelope glycoprotein (Fragment)	P03398	ENV_AVISU	UR2 sarcoma virus	354090	env
virus|sp|P03398|ENV_AVISU_3404	NW_016562419.1:20576-182699	9e-10	65.9	Envelope glycoprotein (Fragment)	P03398	ENV_AVISU	UR2 sarcoma virus	354090	env
virus|sp|P03398|ENV_AVISU_2160	NW_016562510.1:21842-82933	3e-09	64.3	Envelope glycoprotein (Fragment)	P03398	ENV_AVISU	UR2 sarcoma virus	354090	env
virus|sp|P03398|ENV_AVISU_2110	NW_016563330.1:35115-35367	3e-10	67.4	Envelope glycoprotein (Fragment)	P03398	ENV_AVISU	UR2 sarcoma virus	354090	env
virus|sp|P03398|ENV_AVISU_5291	NW_016564544.1:4736-4988	4e-09	63.5	Envelope glycoprotein (Fragment)	P03398	ENV_AVISU	UR2 sarcoma virus	354090	env
virus|sp|P03398|ENV_AVISU_431	NW_016564860.1:698-950	7e-10	66.2	Envelope glycoprotein (Fragment)	P03398	ENV_AVISU	UR2 sarcoma virus	354090	env
virus|sp|P03398|ENV_AVISU_4448	NW_016567280.1:25272-25488	4e-09	63.5	Envelope glycoprotein (Fragment)	P03398	ENV_AVISU	UR2 sarcoma virus	354090	env
virus|sp|P03398|ENV_AVISU_1128	NW_016567859.1:1043-1259	9e-10	65.9	Envelope glycoprotein (Fragment)	P03398	ENV_AVISU	UR2 sarcoma virus	354090	env
virus|sp|P03398|ENV_AVISU_1396	NW_016577782.1:15312-15528	3e-09	63.9	Envelope glycoprotein (Fragment)	P03398	ENV_AVISU	UR2 sarcoma virus	354090	env
virus|sp|P03398|ENV_AVISU_4498	NW_016583274.1:1115-1367	1e-10	68.6	Envelope glycoprotein (Fragment)	P03398	ENV_AVISU	UR2 sarcoma virus	354090	env
virus|sp|P03399|ENV_AVIRE_4419	NW_016527964.1:122175-122577	3e-22	110	Envelope glycoprotein	P03399	ENV_AVIRE	Avian reticuloendotheliosis virus	11636	env
virus|sp|P03399|ENV_AVIRE_3026	NW_016528482.1:191688-191988	2e-13	80.9	Envelope glycoprotein	P03399	ENV_AVIRE	Avian reticuloendotheliosis virus	11636	env
virus|sp|P03399|ENV_AVIRE_4199	NW_016528710.1:193170-193494	2e-15	87.8	Envelope glycoprotein	P03399	ENV_AVIRE	Avian reticuloendotheliosis virus	11636	env
virus|sp|P03399|ENV_AVIRE_4206	NW_016528710.1:401754-402078	5e-14	83.2	Envelope glycoprotein	P03399	ENV_AVIRE	Avian reticuloendotheliosis virus	11636	env
virus|sp|P03399|ENV_AVIRE_5094	NW_016529046.1:371429-371753	8e-16	89	Envelope glycoprotein	P03399	ENV_AVIRE	Avian reticuloendotheliosis virus	11636	env
virus|sp|P03399|ENV_AVIRE_1719	NW_016529113.1:20990-21997	2e-62	78.6	Envelope glycoprotein	P03399	ENV_AVIRE	Avian reticuloendotheliosis virus	11636	env
virus|sp|P03399|ENV_AVIRE_5195	NW_016529255.1:85717-105696	4e-24	116	Envelope glycoprotein	P03399	ENV_AVIRE	Avian reticuloendotheliosis virus	11636	env
virus|sp|P03399|ENV_AVIRE_147	NW_016529292.1:125711-126032	1e-25	121	Envelope glycoprotein	P03399	ENV_AVIRE	Avian reticuloendotheliosis virus	11636	env
virus|sp|P03399|ENV_AVIRE_146	NW_016529292.1:14386-14818	3e-13	80.5	Envelope glycoprotein	P03399	ENV_AVIRE	Avian reticuloendotheliosis virus	11636	env
virus|sp|P03399|ENV_AVIRE_2036	NW_016530083.1:95702-96266	4e-39	112	Envelope glycoprotein	P03399	ENV_AVIRE	Avian reticuloendotheliosis virus	11636	env
virus|sp|P03399|ENV_AVIRE_2379	NW_016530123.1:158079-158403	2e-29	134	Envelope glycoprotein	P03399	ENV_AVIRE	Avian reticuloendotheliosis virus	11636	env
virus|sp|P03399|ENV_AVIRE_2377	NW_016530123.1:6571-6817	1e-10	72	Envelope glycoprotein	P03399	ENV_AVIRE	Avian reticuloendotheliosis virus	11636	env
virus|sp|P03399|ENV_AVIRE_3472	NW_016530415.1:230314-230623	2e-10	70.9	Envelope glycoprotein	P03399	ENV_AVIRE	Avian reticuloendotheliosis virus	11636	env
virus|sp|P03399|ENV_AVIRE_3476	NW_016530415.1:276800-277145	1e-13	82	Envelope glycoprotein	P03399	ENV_AVIRE	Avian reticuloendotheliosis virus	11636	env
virus|sp|P03399|ENV_AVIRE_3481	NW_016530415.1:311663-311954	8e-09	65.9	Envelope glycoprotein	P03399	ENV_AVIRE	Avian reticuloendotheliosis virus	11636	env
virus|sp|P03399|ENV_AVIRE_4831	NW_016530586.1:396259-396499	9e-29	132	Envelope glycoprotein	P03399	ENV_AVIRE	Avian reticuloendotheliosis virus	11636	env
virus|sp|P03399|ENV_AVIRE_4284	NW_016531757.1:2070-2436	4e-15	86.7	Envelope glycoprotein	P03399	ENV_AVIRE	Avian reticuloendotheliosis virus	11636	env
virus|sp|P03399|ENV_AVIRE_4889	NW_016532025.1:66788-67142	7e-12	75.9	Envelope glycoprotein	P03399	ENV_AVIRE	Avian reticuloendotheliosis virus	11636	env
virus|sp|P03399|ENV_AVIRE_4735	NW_016532230.1:150521-150857	3e-12	77	Envelope glycoprotein	P03399	ENV_AVIRE	Avian reticuloendotheliosis virus	11636	env
virus|sp|P03399|ENV_AVIRE_4749	NW_016532230.1:354297-354513	1e-08	65.1	Envelope glycoprotein	P03399	ENV_AVIRE	Avian reticuloendotheliosis virus	11636	env
virus|sp|P03399|ENV_AVIRE_2132	NW_016532444.1:405649-405946	8e-30	135	Envelope glycoprotein	P03399	ENV_AVIRE	Avian reticuloendotheliosis virus	11636	env
virus|sp|P03399|ENV_AVIRE_2284	NW_016532473.1:147498-147822	2e-15	87.4	Envelope glycoprotein	P03399	ENV_AVIRE	Avian reticuloendotheliosis virus	11636	env
virus|sp|P03399|ENV_AVIRE_4776	NW_016532509.1:47849-48173	4e-15	86.7	Envelope glycoprotein	P03399	ENV_AVIRE	Avian reticuloendotheliosis virus	11636	env
virus|sp|P03399|ENV_AVIRE_2374	NW_016532868.1:208754-208892	1e-09	68.6	Envelope glycoprotein	P03399	ENV_AVIRE	Avian reticuloendotheliosis virus	11636	env
virus|sp|P03399|ENV_AVIRE_5925	NW_016533047.1:35832-36021	2e-22	110	Envelope glycoprotein	P03399	ENV_AVIRE	Avian reticuloendotheliosis virus	11636	env
virus|sp|P03399|ENV_AVIRE_1465	NW_016533735.1:429011-429503	4e-24	106	Envelope glycoprotein	P03399	ENV_AVIRE	Avian reticuloendotheliosis virus	11636	env
virus|sp|P03399|ENV_AVIRE_2231	NW_016534207.1:36172-36586	1e-24	118	Envelope glycoprotein	P03399	ENV_AVIRE	Avian reticuloendotheliosis virus	11636	env
virus|sp|P03399|ENV_AVIRE_3638	NW_016534275.1:373388-373835	8e-46	130	Envelope glycoprotein	P03399	ENV_AVIRE	Avian reticuloendotheliosis virus	11636	env
virus|sp|P03399|ENV_AVIRE_839	NW_016534526.1:68578-68767	3e-07	60.5	Envelope glycoprotein	P03399	ENV_AVIRE	Avian reticuloendotheliosis virus	11636	env
virus|sp|P03399|ENV_AVIRE_3780	NW_016535160.1:154593-239029	7e-15	85.9	Envelope glycoprotein	P03399	ENV_AVIRE	Avian reticuloendotheliosis virus	11636	env
virus|sp|P03399|ENV_AVIRE_3967	NW_016535406.1:32428-32722	2e-12	77.8	Envelope glycoprotein	P03399	ENV_AVIRE	Avian reticuloendotheliosis virus	11636	env
virus|sp|P03399|ENV_AVIRE_2075	NW_016536927.1:34756-35230	3e-41	173	Envelope glycoprotein	P03399	ENV_AVIRE	Avian reticuloendotheliosis virus	11636	env
virus|sp|P03399|ENV_AVIRE_3899	NW_016536970.1:34407-278604	3e-13	80.5	Envelope glycoprotein	P03399	ENV_AVIRE	Avian reticuloendotheliosis virus	11636	env
virus|sp|P03399|ENV_AVIRE_3263	NW_016537601.1:244992-245361	1e-20	97.4	Envelope glycoprotein	P03399	ENV_AVIRE	Avian reticuloendotheliosis virus	11636	env
virus|sp|P03399|ENV_AVIRE_1521	NW_016537918.1:8825-9080	1e-24	118	Envelope glycoprotein	P03399	ENV_AVIRE	Avian reticuloendotheliosis virus	11636	env
virus|sp|P03399|ENV_AVIRE_5692	NW_016538152.1:2648-3275	1e-44	141	Envelope glycoprotein	P03399	ENV_AVIRE	Avian reticuloendotheliosis virus	11636	env
virus|sp|P03399|ENV_AVIRE_804	NW_016538755.1:160147-160522	8e-25	119	Envelope glycoprotein	P03399	ENV_AVIRE	Avian reticuloendotheliosis virus	11636	env
virus|sp|P03399|ENV_AVIRE_4167	NW_016538788.1:144536-144779	3e-13	80.5	Envelope glycoprotein	P03399	ENV_AVIRE	Avian reticuloendotheliosis virus	11636	env
virus|sp|P03399|ENV_AVIRE_375	NW_016539006.1:116282-116606	3e-13	80.5	Envelope glycoprotein	P03399	ENV_AVIRE	Avian reticuloendotheliosis virus	11636	env
virus|sp|P03399|ENV_AVIRE_374	NW_016539006.1:9189-9501	5e-15	86.3	Envelope glycoprotein	P03399	ENV_AVIRE	Avian reticuloendotheliosis virus	11636	env
virus|sp|P03399|ENV_AVIRE_3339	NW_016540280.1:77059-77470	3e-25	120	Envelope glycoprotein	P03399	ENV_AVIRE	Avian reticuloendotheliosis virus	11636	env
virus|sp|P03399|ENV_AVIRE_1939	NW_016540566.1:168288-168696	7e-23	112	Envelope glycoprotein	P03399	ENV_AVIRE	Avian reticuloendotheliosis virus	11636	env
virus|sp|P03399|ENV_AVIRE_4675	NW_016542083.1:15406-15757	1e-29	135	Envelope glycoprotein	P03399	ENV_AVIRE	Avian reticuloendotheliosis virus	11636	env
virus|sp|P03399|ENV_AVIRE_1379	NW_016542833.1:120354-120642	4e-10	70.1	Envelope glycoprotein	P03399	ENV_AVIRE	Avian reticuloendotheliosis virus	11636	env
virus|sp|P03399|ENV_AVIRE_5321	NW_016543387.1:197572-197878	9e-13	79	Envelope glycoprotein	P03399	ENV_AVIRE	Avian reticuloendotheliosis virus	11636	env
virus|sp|P03399|ENV_AVIRE_2226	NW_016543897.1:55762-56089	1e-35	119	Envelope glycoprotein	P03399	ENV_AVIRE	Avian reticuloendotheliosis virus	11636	env
virus|sp|P03399|ENV_AVIRE_6299	NW_016545524.1:22618-23050	1e-25	121	Envelope glycoprotein	P03399	ENV_AVIRE	Avian reticuloendotheliosis virus	11636	env
virus|sp|P03399|ENV_AVIRE_1524	NW_016545984.1:81408-81819	3e-33	146	Envelope glycoprotein	P03399	ENV_AVIRE	Avian reticuloendotheliosis virus	11636	env
virus|sp|P03399|ENV_AVIRE_5730	NW_016546492.1:21289-21556	6e-32	142	Envelope glycoprotein	P03399	ENV_AVIRE	Avian reticuloendotheliosis virus	11636	env
virus|sp|P03399|ENV_AVIRE_6284	NW_016548755.1:41043-41430	3e-15	87	Envelope glycoprotein	P03399	ENV_AVIRE	Avian reticuloendotheliosis virus	11636	env
virus|sp|P03399|ENV_AVIRE_156	NW_016549589.1:12763-13238	4e-28	129	Envelope glycoprotein	P03399	ENV_AVIRE	Avian reticuloendotheliosis virus	11636	env
virus|sp|P03399|ENV_AVIRE_157	NW_016549589.1:12763-13238	3e-60	92	Envelope glycoprotein	P03399	ENV_AVIRE	Avian reticuloendotheliosis virus	11636	env
virus|sp|P03399|ENV_AVIRE_2662	NW_016554590.1:77827-78136	1e-11	75.1	Envelope glycoprotein	P03399	ENV_AVIRE	Avian reticuloendotheliosis virus	11636	env
virus|sp|P03399|ENV_AVIRE_2791	NW_016554599.1:2514-2880	1e-26	125	Envelope glycoprotein	P03399	ENV_AVIRE	Avian reticuloendotheliosis virus	11636	env
virus|sp|P03399|ENV_AVIRE_4673	NW_016554647.1:6-429	1e-77	187	Envelope glycoprotein	P03399	ENV_AVIRE	Avian reticuloendotheliosis virus	11636	env
virus|sp|P03399|ENV_AVIRE_6248	NW_016559783.1:20-311	1e-26	125	Envelope glycoprotein	P03399	ENV_AVIRE	Avian reticuloendotheliosis virus	11636	env
virus|sp|P03399|ENV_AVIRE_3403	NW_016560259.1:19346-19655	2e-44	122	Envelope glycoprotein	P03399	ENV_AVIRE	Avian reticuloendotheliosis virus	11636	env
virus|sp|P03399|ENV_AVIRE_5405	NW_016565310.1:2100-2316	3e-07	60.5	Envelope glycoprotein	P03399	ENV_AVIRE	Avian reticuloendotheliosis virus	11636	env
virus|sp|P03399|ENV_AVIRE_4258	NW_016567543.1:190-328	2e-104	67.4	Envelope glycoprotein	P03399	ENV_AVIRE	Avian reticuloendotheliosis virus	11636	env
virus|sp|P03399|ENV_AVIRE_4403	NW_016576473.1:6193-6283	3e-09	60.1	Envelope glycoprotein	P03399	ENV_AVIRE	Avian reticuloendotheliosis virus	11636	env
virus|sp|P03399|ENV_AVIRE_5020	NW_016588697.1:21061-21502	2e-23	114	Envelope glycoprotein	P03399	ENV_AVIRE	Avian reticuloendotheliosis virus	11636	env
virus|sp|P04022|GAG_SRV1_1248	NW_016527847.1:53315-53486	3e-12	77.4	Gag polyprotein	P04022	GAG_SRV1	Simian retrovirus SRV-1	11942	gag
virus|sp|P04022|GAG_SRV1_2104	NW_016529772.1:243614-244406	3e-97	207	Gag polyprotein	P04022	GAG_SRV1	Simian retrovirus SRV-1	11942	gag
virus|sp|P04022|GAG_SRV1_2105	NW_016529772.1:244413-245067	3e-97	153	Gag polyprotein	P04022	GAG_SRV1	Simian retrovirus SRV-1	11942	gag
virus|sp|P04022|GAG_SRV1_726	NW_016531494.1:406268-406520	2e-12	78.2	Gag polyprotein	P04022	GAG_SRV1	Simian retrovirus SRV-1	11942	gag
virus|sp|P04022|GAG_SRV1_738	NW_016531494.1:519306-519966	6e-35	152	Gag polyprotein	P04022	GAG_SRV1	Simian retrovirus SRV-1	11942	gag
virus|sp|P04022|GAG_SRV1_327	NW_016533528.1:7762-30100	8e-61	238	Gag polyprotein	P04022	GAG_SRV1	Simian retrovirus SRV-1	11942	gag
virus|sp|P04022|GAG_SRV1_1418	NW_016534456.1:4-148	5e-07	60.1	Gag polyprotein	P04022	GAG_SRV1	Simian retrovirus SRV-1	11942	gag
virus|sp|P04022|GAG_SRV1_6108	NW_016535683.1:110855-111323	7e-28	129	Gag polyprotein	P04022	GAG_SRV1	Simian retrovirus SRV-1	11942	gag
virus|sp|P04022|GAG_SRV1_5533	NW_016535863.1:17751-17991	5e-13	80.1	Gag polyprotein	P04022	GAG_SRV1	Simian retrovirus SRV-1	11942	gag
virus|sp|P04022|GAG_SRV1_1318	NW_016536030.1:114865-115057	1e-11	75.1	Gag polyprotein	P04022	GAG_SRV1	Simian retrovirus SRV-1	11942	gag
virus|sp|P04022|GAG_SRV1_2880	NW_016536248.1:84227-122637	1e-10	72.4	Gag polyprotein	P04022	GAG_SRV1	Simian retrovirus SRV-1	11942	gag
virus|sp|P04022|GAG_SRV1_4344	NW_016536327.1:12773-13157	3e-27	127	Gag polyprotein	P04022	GAG_SRV1	Simian retrovirus SRV-1	11942	gag
virus|sp|P04022|GAG_SRV1_377	NW_016539006.1:200331-200586	5e-14	83.2	Gag polyprotein	P04022	GAG_SRV1	Simian retrovirus SRV-1	11942	gag
virus|sp|P04022|GAG_SRV1_3942	NW_016539373.1:20660-21671	8e-74	281	Gag polyprotein	P04022	GAG_SRV1	Simian retrovirus SRV-1	11942	gag
virus|sp|P04022|GAG_SRV1_3944	NW_016539373.1:26998-27670	3e-38	163	Gag polyprotein	P04022	GAG_SRV1	Simian retrovirus SRV-1	11942	gag
virus|sp|P04022|GAG_SRV1_5385	NW_016541861.1:136802-307601	3e-21	107	Gag polyprotein	P04022	GAG_SRV1	Simian retrovirus SRV-1	11942	gag
virus|sp|P04022|GAG_SRV1_855	NW_016550088.1:20575-61656	4e-43	78.6	Gag polyprotein	P04022	GAG_SRV1	Simian retrovirus SRV-1	11942	gag
virus|sp|P04022|GAG_SRV1_1864	NW_016550294.1:3960-4767	6e-42	176	Gag polyprotein	P04022	GAG_SRV1	Simian retrovirus SRV-1	11942	gag
virus|sp|P04022|GAG_SRV1_3434	NW_016556405.1:35-311	2e-12	77.8	Gag polyprotein	P04022	GAG_SRV1	Simian retrovirus SRV-1	11942	gag
virus|sp|P04023|GAG_IPHA_1209	NW_016527304.1:38852-39038	6e-16	89.4	Intracisternal A-particle Gag-related polyprotein	P04023	GAG_IPHA	Hamster intracisternal a-particle H18	11752	gag
virus|sp|P04023|GAG_IPHA_29	NW_016527402.1:259073-259613	1e-40	171	Intracisternal A-particle Gag-related polyprotein	P04023	GAG_IPHA	Hamster intracisternal a-particle H18	11752	gag
virus|sp|P04023|GAG_IPHA_2735	NW_016527450.1:16718-17105	1e-22	111	Intracisternal A-particle Gag-related polyprotein	P04023	GAG_IPHA	Hamster intracisternal a-particle H18	11752	gag
virus|sp|P04023|GAG_IPHA_5678	NW_016527580.1:89-437	9e-26	122	Intracisternal A-particle Gag-related polyprotein	P04023	GAG_IPHA	Hamster intracisternal a-particle H18	11752	gag
virus|sp|P04023|GAG_IPHA_2320	NW_016527749.1:15267-58618	1e-11	75.1	Intracisternal A-particle Gag-related polyprotein	P04023	GAG_IPHA	Hamster intracisternal a-particle H18	11752	gag
virus|sp|P04023|GAG_IPHA_2322	NW_016527749.1:58804-59059	4e-17	93.2	Intracisternal A-particle Gag-related polyprotein	P04023	GAG_IPHA	Hamster intracisternal a-particle H18	11752	gag
virus|sp|P04023|GAG_IPHA_2496	NW_016527774.1:379923-380397	2e-23	114	Intracisternal A-particle Gag-related polyprotein	P04023	GAG_IPHA	Hamster intracisternal a-particle H18	11752	gag
virus|sp|P04023|GAG_IPHA_5000	NW_016528167.1:3095-3227	2e-10	70.9	Intracisternal A-particle Gag-related polyprotein	P04023	GAG_IPHA	Hamster intracisternal a-particle H18	11752	gag
virus|sp|P04023|GAG_IPHA_5001	NW_016528167.1:3585-3984	3e-08	63.9	Intracisternal A-particle Gag-related polyprotein	P04023	GAG_IPHA	Hamster intracisternal a-particle H18	11752	gag
virus|sp|P04023|GAG_IPHA_4999	NW_016528167.1:536-680	1e-33	147	Intracisternal A-particle Gag-related polyprotein	P04023	GAG_IPHA	Hamster intracisternal a-particle H18	11752	gag
virus|sp|P04023|GAG_IPHA_4709	NW_016528296.1:26171-26417	5e-16	89.7	Intracisternal A-particle Gag-related polyprotein	P04023	GAG_IPHA	Hamster intracisternal a-particle H18	11752	gag
virus|sp|P04023|GAG_IPHA_1705	NW_016528335.1:32782-162425	6e-29	132	Intracisternal A-particle Gag-related polyprotein	P04023	GAG_IPHA	Hamster intracisternal a-particle H18	11752	gag
virus|sp|P04023|GAG_IPHA_3027	NW_016528482.1:363131-363413	1e-25	121	Intracisternal A-particle Gag-related polyprotein	P04023	GAG_IPHA	Hamster intracisternal a-particle H18	11752	gag
virus|sp|P04023|GAG_IPHA_2462	NW_016528488.1:281018-281330	9e-30	104	Intracisternal A-particle Gag-related polyprotein	P04023	GAG_IPHA	Hamster intracisternal a-particle H18	11752	gag
virus|sp|P04023|GAG_IPHA_2465	NW_016528488.1:282068-283676	3e-20	103	Intracisternal A-particle Gag-related polyprotein	P04023	GAG_IPHA	Hamster intracisternal a-particle H18	11752	gag
virus|sp|P04023|GAG_IPHA_1394	NW_016528508.1:29-986	1e-73	281	Intracisternal A-particle Gag-related polyprotein	P04023	GAG_IPHA	Hamster intracisternal a-particle H18	11752	gag
virus|sp|P04023|GAG_IPHA_4025	NW_016528685.1:460-685	6e-17	92.8	Intracisternal A-particle Gag-related polyprotein	P04023	GAG_IPHA	Hamster intracisternal a-particle H18	11752	gag
virus|sp|P04023|GAG_IPHA_3493	NW_016528900.1:4901-5021	1e-07	62	Intracisternal A-particle Gag-related polyprotein	P04023	GAG_IPHA	Hamster intracisternal a-particle H18	11752	gag
virus|sp|P04023|GAG_IPHA_1471	NW_016528982.1:24769-26152	3e-94	349	Intracisternal A-particle Gag-related polyprotein	P04023	GAG_IPHA	Hamster intracisternal a-particle H18	11752	gag
virus|sp|P04023|GAG_IPHA_4647	NW_016529084.1:113122-113395	3e-17	93.6	Intracisternal A-particle Gag-related polyprotein	P04023	GAG_IPHA	Hamster intracisternal a-particle H18	11752	gag
virus|sp|P04023|GAG_IPHA_4648	NW_016529084.1:129187-129586	2e-33	147	Intracisternal A-particle Gag-related polyprotein	P04023	GAG_IPHA	Hamster intracisternal a-particle H18	11752	gag
virus|sp|P04023|GAG_IPHA_4649	NW_016529084.1:129865-130207	3e-25	120	Intracisternal A-particle Gag-related polyprotein	P04023	GAG_IPHA	Hamster intracisternal a-particle H18	11752	gag
virus|sp|P04023|GAG_IPHA_4650	NW_016529084.1:130507-130642	3e-11	73.9	Intracisternal A-particle Gag-related polyprotein	P04023	GAG_IPHA	Hamster intracisternal a-particle H18	11752	gag
virus|sp|P04023|GAG_IPHA_6154	NW_016529095.1:319245-319737	7e-33	145	Intracisternal A-particle Gag-related polyprotein	P04023	GAG_IPHA	Hamster intracisternal a-particle H18	11752	gag
virus|sp|P04023|GAG_IPHA_6155	NW_016529095.1:319992-320454	3e-23	113	Intracisternal A-particle Gag-related polyprotein	P04023	GAG_IPHA	Hamster intracisternal a-particle H18	11752	gag
virus|sp|P04023|GAG_IPHA_3271	NW_016529185.1:299355-300096	3e-35	153	Intracisternal A-particle Gag-related polyprotein	P04023	GAG_IPHA	Hamster intracisternal a-particle H18	11752	gag
virus|sp|P04023|GAG_IPHA_5875	NW_016529639.1:257093-257348	2e-17	94.4	Intracisternal A-particle Gag-related polyprotein	P04023	GAG_IPHA	Hamster intracisternal a-particle H18	11752	gag
virus|sp|P04023|GAG_IPHA_1790	NW_016529767.1:101190-197414	2e-17	70.1	Intracisternal A-particle Gag-related polyprotein	P04023	GAG_IPHA	Hamster intracisternal a-particle H18	11752	gag
virus|sp|P04023|GAG_IPHA_6199	NW_016529926.1:2974-3229	2e-16	91.3	Intracisternal A-particle Gag-related polyprotein	P04023	GAG_IPHA	Hamster intracisternal a-particle H18	11752	gag
virus|sp|P04023|GAG_IPHA_5839	NW_016530459.1:72-564	4e-33	146	Intracisternal A-particle Gag-related polyprotein	P04023	GAG_IPHA	Hamster intracisternal a-particle H18	11752	gag
virus|sp|P04023|GAG_IPHA_5561	NW_016530597.1:274938-276387	7e-103	378	Intracisternal A-particle Gag-related polyprotein	P04023	GAG_IPHA	Hamster intracisternal a-particle H18	11752	gag
virus|sp|P04023|GAG_IPHA_1051	NW_016530627.1:10809-13269	1e-11	75.1	Intracisternal A-particle Gag-related polyprotein	P04023	GAG_IPHA	Hamster intracisternal a-particle H18	11752	gag
virus|sp|P04023|GAG_IPHA_1055	NW_016530627.1:94928-95108	2e-08	64.3	Intracisternal A-particle Gag-related polyprotein	P04023	GAG_IPHA	Hamster intracisternal a-particle H18	11752	gag
virus|sp|P04023|GAG_IPHA_1664	NW_016530961.1:97478-97733	9e-21	105	Intracisternal A-particle Gag-related polyprotein	P04023	GAG_IPHA	Hamster intracisternal a-particle H18	11752	gag
virus|sp|P04023|GAG_IPHA_1665	NW_016530961.1:97851-97986	2e-07	60.8	Intracisternal A-particle Gag-related polyprotein	P04023	GAG_IPHA	Hamster intracisternal a-particle H18	11752	gag
virus|sp|P04023|GAG_IPHA_2146	NW_016530989.1:136608-136953	1e-18	98.6	Intracisternal A-particle Gag-related polyprotein	P04023	GAG_IPHA	Hamster intracisternal a-particle H18	11752	gag
virus|sp|P04023|GAG_IPHA_879	NW_016531099.1:16792-17101	8e-24	115	Intracisternal A-particle Gag-related polyprotein	P04023	GAG_IPHA	Hamster intracisternal a-particle H18	11752	gag
virus|sp|P04023|GAG_IPHA_881	NW_016531099.1:17175-18579	4e-27	126	Intracisternal A-particle Gag-related polyprotein	P04023	GAG_IPHA	Hamster intracisternal a-particle H18	11752	gag
virus|sp|P04023|GAG_IPHA_268	NW_016531170.1:9254-9509	3e-09	67.4	Intracisternal A-particle Gag-related polyprotein	P04023	GAG_IPHA	Hamster intracisternal a-particle H18	11752	gag
virus|sp|P04023|GAG_IPHA_3223	NW_016531240.1:253094-253328	8e-11	72.4	Intracisternal A-particle Gag-related polyprotein	P04023	GAG_IPHA	Hamster intracisternal a-particle H18	11752	gag
virus|sp|P04023|GAG_IPHA_3096	NW_016531631.1:1928-2828	1e-73	280	Intracisternal A-particle Gag-related polyprotein	P04023	GAG_IPHA	Hamster intracisternal a-particle H18	11752	gag
virus|sp|P04023|GAG_IPHA_1949	NW_016532467.1:0-864	8e-45	185	Intracisternal A-particle Gag-related polyprotein	P04023	GAG_IPHA	Hamster intracisternal a-particle H18	11752	gag
virus|sp|P04023|GAG_IPHA_5223	NW_016532561.1:140930-146061	3e-11	73.9	Intracisternal A-particle Gag-related polyprotein	P04023	GAG_IPHA	Hamster intracisternal a-particle H18	11752	gag
virus|sp|P04023|GAG_IPHA_5970	NW_016532819.1:7216-7954	5e-61	239	Intracisternal A-particle Gag-related polyprotein	P04023	GAG_IPHA	Hamster intracisternal a-particle H18	11752	gag
virus|sp|P04023|GAG_IPHA_4595	NW_016533466.1:144258-145707	2e-97	360	Intracisternal A-particle Gag-related polyprotein	P04023	GAG_IPHA	Hamster intracisternal a-particle H18	11752	gag
virus|sp|P04023|GAG_IPHA_4379	NW_016533686.1:94512-94638	8e-08	62.4	Intracisternal A-particle Gag-related polyprotein	P04023	GAG_IPHA	Hamster intracisternal a-particle H18	11752	gag
virus|sp|P04023|GAG_IPHA_4476	NW_016533924.1:362-1319	3e-73	280	Intracisternal A-particle Gag-related polyprotein	P04023	GAG_IPHA	Hamster intracisternal a-particle H18	11752	gag
virus|sp|P04023|GAG_IPHA_176	NW_016534317.1:13-163	1e-09	68.6	Intracisternal A-particle Gag-related polyprotein	P04023	GAG_IPHA	Hamster intracisternal a-particle H18	11752	gag
virus|sp|P04023|GAG_IPHA_177	NW_016534317.1:629-1007	4e-33	146	Intracisternal A-particle Gag-related polyprotein	P04023	GAG_IPHA	Hamster intracisternal a-particle H18	11752	gag
virus|sp|P04023|GAG_IPHA_1037	NW_016534480.1:4956-5076	7e-09	65.9	Intracisternal A-particle Gag-related polyprotein	P04023	GAG_IPHA	Hamster intracisternal a-particle H18	11752	gag
virus|sp|P04023|GAG_IPHA_1038	NW_016534480.1:5810-6182	2e-30	137	Intracisternal A-particle Gag-related polyprotein	P04023	GAG_IPHA	Hamster intracisternal a-particle H18	11752	gag
virus|sp|P04023|GAG_IPHA_5948	NW_016534570.1:3119-3422	3e-14	84	Intracisternal A-particle Gag-related polyprotein	P04023	GAG_IPHA	Hamster intracisternal a-particle H18	11752	gag
virus|sp|P04023|GAG_IPHA_1737	NW_016534784.1:89931-90186	7e-17	92.4	Intracisternal A-particle Gag-related polyprotein	P04023	GAG_IPHA	Hamster intracisternal a-particle H18	11752	gag
virus|sp|P04023|GAG_IPHA_5587	NW_016535157.1:2410-2608	2e-16	90.9	Intracisternal A-particle Gag-related polyprotein	P04023	GAG_IPHA	Hamster intracisternal a-particle H18	11752	gag
virus|sp|P04023|GAG_IPHA_6390	NW_016535191.1:107805-149566	9e-52	208	Intracisternal A-particle Gag-related polyprotein	P04023	GAG_IPHA	Hamster intracisternal a-particle H18	11752	gag
virus|sp|P04023|GAG_IPHA_1755	NW_016535240.1:1313-2168	5e-69	265	Intracisternal A-particle Gag-related polyprotein	P04023	GAG_IPHA	Hamster intracisternal a-particle H18	11752	gag
virus|sp|P04023|GAG_IPHA_5871	NW_016535339.1:18697-18952	6e-16	89.4	Intracisternal A-particle Gag-related polyprotein	P04023	GAG_IPHA	Hamster intracisternal a-particle H18	11752	gag
virus|sp|P04023|GAG_IPHA_6098	NW_016535432.1:42955-43690	5e-35	152	Intracisternal A-particle Gag-related polyprotein	P04023	GAG_IPHA	Hamster intracisternal a-particle H18	11752	gag
virus|sp|P04023|GAG_IPHA_6099	NW_016535432.1:43817-43955	2e-10	70.9	Intracisternal A-particle Gag-related polyprotein	P04023	GAG_IPHA	Hamster intracisternal a-particle H18	11752	gag
virus|sp|P04023|GAG_IPHA_5347	NW_016536110.1:406998-407103	4e-07	60.1	Intracisternal A-particle Gag-related polyprotein	P04023	GAG_IPHA	Hamster intracisternal a-particle H18	11752	gag
virus|sp|P04023|GAG_IPHA_4806	NW_016536323.1:24354-120733	9e-18	95.5	Intracisternal A-particle Gag-related polyprotein	P04023	GAG_IPHA	Hamster intracisternal a-particle H18	11752	gag
virus|sp|P04023|GAG_IPHA_3624	NW_016536338.1:10032-10431	1e-33	147	Intracisternal A-particle Gag-related polyprotein	P04023	GAG_IPHA	Hamster intracisternal a-particle H18	11752	gag
virus|sp|P04023|GAG_IPHA_5748	NW_016536357.1:68905-69058	5e-08	63.2	Intracisternal A-particle Gag-related polyprotein	P04023	GAG_IPHA	Hamster intracisternal a-particle H18	11752	gag
virus|sp|P04023|GAG_IPHA_616	NW_016536716.1:45156-45684	5e-31	139	Intracisternal A-particle Gag-related polyprotein	P04023	GAG_IPHA	Hamster intracisternal a-particle H18	11752	gag
virus|sp|P04023|GAG_IPHA_5778	NW_016536733.1:93150-93738	1e-10	71.6	Intracisternal A-particle Gag-related polyprotein	P04023	GAG_IPHA	Hamster intracisternal a-particle H18	11752	gag
virus|sp|P04023|GAG_IPHA_2793	NW_016537230.1:87775-216543	2e-28	130	Intracisternal A-particle Gag-related polyprotein	P04023	GAG_IPHA	Hamster intracisternal a-particle H18	11752	gag
virus|sp|P04023|GAG_IPHA_1173	NW_016537895.1:84322-84571	2e-16	90.9	Intracisternal A-particle Gag-related polyprotein	P04023	GAG_IPHA	Hamster intracisternal a-particle H18	11752	gag
virus|sp|P04023|GAG_IPHA_433	NW_016538590.1:993-1248	2e-16	90.9	Intracisternal A-particle Gag-related polyprotein	P04023	GAG_IPHA	Hamster intracisternal a-particle H18	11752	gag
virus|sp|P04023|GAG_IPHA_4588	NW_016538611.1:3-186	2e-11	74.3	Intracisternal A-particle Gag-related polyprotein	P04023	GAG_IPHA	Hamster intracisternal a-particle H18	11752	gag
virus|sp|P04023|GAG_IPHA_4545	NW_016538704.1:142902-143157	6e-16	89.4	Intracisternal A-particle Gag-related polyprotein	P04023	GAG_IPHA	Hamster intracisternal a-particle H18	11752	gag
virus|sp|P04023|GAG_IPHA_6253	NW_016538849.1:2778-3033	2e-15	87.8	Intracisternal A-particle Gag-related polyprotein	P04023	GAG_IPHA	Hamster intracisternal a-particle H18	11752	gag
virus|sp|P04023|GAG_IPHA_5507	NW_016539164.1:90105-90357	4e-09	66.6	Intracisternal A-particle Gag-related polyprotein	P04023	GAG_IPHA	Hamster intracisternal a-particle H18	11752	gag
virus|sp|P04023|GAG_IPHA_1741	NW_016539742.1:6203-6458	3e-17	94	Intracisternal A-particle Gag-related polyprotein	P04023	GAG_IPHA	Hamster intracisternal a-particle H18	11752	gag
virus|sp|P04023|GAG_IPHA_3843	NW_016539753.1:952-1183	2e-12	77.8	Intracisternal A-particle Gag-related polyprotein	P04023	GAG_IPHA	Hamster intracisternal a-particle H18	11752	gag
virus|sp|P04023|GAG_IPHA_1452	NW_016540429.1:9306-9558	1e-15	88.6	Intracisternal A-particle Gag-related polyprotein	P04023	GAG_IPHA	Hamster intracisternal a-particle H18	11752	gag
virus|sp|P04023|GAG_IPHA_926	NW_016542064.1:73732-74155	5e-27	126	Intracisternal A-particle Gag-related polyprotein	P04023	GAG_IPHA	Hamster intracisternal a-particle H18	11752	gag
virus|sp|P04023|GAG_IPHA_506	NW_016542755.1:45689-191040	3e-21	107	Intracisternal A-particle Gag-related polyprotein	P04023	GAG_IPHA	Hamster intracisternal a-particle H18	11752	gag
virus|sp|P04023|GAG_IPHA_507	NW_016542755.1:45689-191040	6e-11	72.8	Intracisternal A-particle Gag-related polyprotein	P04023	GAG_IPHA	Hamster intracisternal a-particle H18	11752	gag
virus|sp|P04023|GAG_IPHA_3768	NW_016543106.1:41357-42353	4e-61	239	Intracisternal A-particle Gag-related polyprotein	P04023	GAG_IPHA	Hamster intracisternal a-particle H18	11752	gag
virus|sp|P04023|GAG_IPHA_5766	NW_016543333.1:3769-4108	1e-24	118	Intracisternal A-particle Gag-related polyprotein	P04023	GAG_IPHA	Hamster intracisternal a-particle H18	11752	gag
virus|sp|P04023|GAG_IPHA_770	NW_016543555.1:41782-41971	2e-08	64.3	Intracisternal A-particle Gag-related polyprotein	P04023	GAG_IPHA	Hamster intracisternal a-particle H18	11752	gag
virus|sp|P04023|GAG_IPHA_2193	NW_016543975.1:65-305	1e-19	101	Intracisternal A-particle Gag-related polyprotein	P04023	GAG_IPHA	Hamster intracisternal a-particle H18	11752	gag
virus|sp|P04023|GAG_IPHA_2267	NW_016544077.1:697-1072	4e-35	153	Intracisternal A-particle Gag-related polyprotein	P04023	GAG_IPHA	Hamster intracisternal a-particle H18	11752	gag
virus|sp|P04023|GAG_IPHA_1552	NW_016544447.1:27413-27668	2e-17	94.4	Intracisternal A-particle Gag-related polyprotein	P04023	GAG_IPHA	Hamster intracisternal a-particle H18	11752	gag
virus|sp|P04023|GAG_IPHA_4987	NW_016544683.1:9762-10017	1e-13	82	Intracisternal A-particle Gag-related polyprotein	P04023	GAG_IPHA	Hamster intracisternal a-particle H18	11752	gag
virus|sp|P04023|GAG_IPHA_3393	NW_016544770.1:125835-126327	2e-33	147	Intracisternal A-particle Gag-related polyprotein	P04023	GAG_IPHA	Hamster intracisternal a-particle H18	11752	gag
virus|sp|P04023|GAG_IPHA_3394	NW_016544770.1:126446-126839	2e-19	100	Intracisternal A-particle Gag-related polyprotein	P04023	GAG_IPHA	Hamster intracisternal a-particle H18	11752	gag
virus|sp|P04023|GAG_IPHA_4277	NW_016544910.1:44352-45126	2e-59	234	Intracisternal A-particle Gag-related polyprotein	P04023	GAG_IPHA	Hamster intracisternal a-particle H18	11752	gag
virus|sp|P04023|GAG_IPHA_5063	NW_016546292.1:38879-39875	9e-63	244	Intracisternal A-particle Gag-related polyprotein	P04023	GAG_IPHA	Hamster intracisternal a-particle H18	11752	gag
virus|sp|P04023|GAG_IPHA_2035	NW_016547034.1:975-1167	9e-60	93.2	Intracisternal A-particle Gag-related polyprotein	P04023	GAG_IPHA	Hamster intracisternal a-particle H18	11752	gag
virus|sp|P04023|GAG_IPHA_3781	NW_016547291.1:30814-31810	1e-64	251	Intracisternal A-particle Gag-related polyprotein	P04023	GAG_IPHA	Hamster intracisternal a-particle H18	11752	gag
virus|sp|P04023|GAG_IPHA_2609	NW_016547313.1:173-572	7e-34	149	Intracisternal A-particle Gag-related polyprotein	P04023	GAG_IPHA	Hamster intracisternal a-particle H18	11752	gag
virus|sp|P04023|GAG_IPHA_3163	NW_016547545.1:167145-168102	5e-75	285	Intracisternal A-particle Gag-related polyprotein	P04023	GAG_IPHA	Hamster intracisternal a-particle H18	11752	gag
virus|sp|P04023|GAG_IPHA_3312	NW_016547589.1:10667-46444	1e-100	370	Intracisternal A-particle Gag-related polyprotein	P04023	GAG_IPHA	Hamster intracisternal a-particle H18	11752	gag
virus|sp|P04023|GAG_IPHA_3839	NW_016548291.1:3-1080	9e-55	218	Intracisternal A-particle Gag-related polyprotein	P04023	GAG_IPHA	Hamster intracisternal a-particle H18	11752	gag
virus|sp|P04023|GAG_IPHA_6293	NW_016548755.1:113886-114120	2e-20	104	Intracisternal A-particle Gag-related polyprotein	P04023	GAG_IPHA	Hamster intracisternal a-particle H18	11752	gag
virus|sp|P04023|GAG_IPHA_162	NW_016549589.1:18929-19178	2e-13	80.9	Intracisternal A-particle Gag-related polyprotein	P04023	GAG_IPHA	Hamster intracisternal a-particle H18	11752	gag
virus|sp|P04023|GAG_IPHA_561	NW_016550220.1:259-658	2e-32	144	Intracisternal A-particle Gag-related polyprotein	P04023	GAG_IPHA	Hamster intracisternal a-particle H18	11752	gag
virus|sp|P04023|GAG_IPHA_1449	NW_016550601.1:192920-193319	2e-33	147	Intracisternal A-particle Gag-related polyprotein	P04023	GAG_IPHA	Hamster intracisternal a-particle H18	11752	gag
virus|sp|P04023|GAG_IPHA_1450	NW_016550601.1:193776-193914	6e-08	62.8	Intracisternal A-particle Gag-related polyprotein	P04023	GAG_IPHA	Hamster intracisternal a-particle H18	11752	gag
virus|sp|P04023|GAG_IPHA_4905	NW_016551748.1:13420-14275	3e-46	190	Intracisternal A-particle Gag-related polyprotein	P04023	GAG_IPHA	Hamster intracisternal a-particle H18	11752	gag
virus|sp|P04023|GAG_IPHA_4906	NW_016551748.1:15177-15318	7e-12	75.9	Intracisternal A-particle Gag-related polyprotein	P04023	GAG_IPHA	Hamster intracisternal a-particle H18	11752	gag
virus|sp|P04023|GAG_IPHA_4539	NW_016551776.1:1865-2198	7e-28	129	Intracisternal A-particle Gag-related polyprotein	P04023	GAG_IPHA	Hamster intracisternal a-particle H18	11752	gag
virus|sp|P04023|GAG_IPHA_2219	NW_016552368.1:1-172	1e-16	92	Intracisternal A-particle Gag-related polyprotein	P04023	GAG_IPHA	Hamster intracisternal a-particle H18	11752	gag
virus|sp|P04023|GAG_IPHA_5133	NW_016552478.1:103307-103691	7e-26	122	Intracisternal A-particle Gag-related polyprotein	P04023	GAG_IPHA	Hamster intracisternal a-particle H18	11752	gag
virus|sp|P04023|GAG_IPHA_4105	NW_016552735.1:4920-5754	1e-45	187	Intracisternal A-particle Gag-related polyprotein	P04023	GAG_IPHA	Hamster intracisternal a-particle H18	11752	gag
virus|sp|P04023|GAG_IPHA_2247	NW_016552764.1:1-187	1e-16	91.7	Intracisternal A-particle Gag-related polyprotein	P04023	GAG_IPHA	Hamster intracisternal a-particle H18	11752	gag
virus|sp|P04023|GAG_IPHA_6170	NW_016554062.1:6381-6684	3e-16	90.5	Intracisternal A-particle Gag-related polyprotein	P04023	GAG_IPHA	Hamster intracisternal a-particle H18	11752	gag
virus|sp|P04023|GAG_IPHA_1945	NW_016556296.1:1585-2341	6e-09	66.2	Intracisternal A-particle Gag-related polyprotein	P04023	GAG_IPHA	Hamster intracisternal a-particle H18	11752	gag
virus|sp|P04023|GAG_IPHA_1944	NW_016556296.1:851-992	1e-63	248	Intracisternal A-particle Gag-related polyprotein	P04023	GAG_IPHA	Hamster intracisternal a-particle H18	11752	gag
virus|sp|P04023|GAG_IPHA_3951	NW_016557219.1:55006-56548	2e-11	65.9	Intracisternal A-particle Gag-related polyprotein	P04023	GAG_IPHA	Hamster intracisternal a-particle H18	11752	gag
virus|sp|P04023|GAG_IPHA_1879	NW_016559054.1:671-902	3e-23	113	Intracisternal A-particle Gag-related polyprotein	P04023	GAG_IPHA	Hamster intracisternal a-particle H18	11752	gag
virus|sp|P04023|GAG_IPHA_741	NW_016559424.1:6071-6425	4e-33	146	Intracisternal A-particle Gag-related polyprotein	P04023	GAG_IPHA	Hamster intracisternal a-particle H18	11752	gag
virus|sp|P04023|GAG_IPHA_4858	NW_016560264.1:30851-31007	2e-10	71.2	Intracisternal A-particle Gag-related polyprotein	P04023	GAG_IPHA	Hamster intracisternal a-particle H18	11752	gag
virus|sp|P04023|GAG_IPHA_4859	NW_016560264.1:31535-31829	9e-21	105	Intracisternal A-particle Gag-related polyprotein	P04023	GAG_IPHA	Hamster intracisternal a-particle H18	11752	gag
virus|sp|P04023|GAG_IPHA_3407	NW_016561826.1:0-183	5e-11	73.2	Intracisternal A-particle Gag-related polyprotein	P04023	GAG_IPHA	Hamster intracisternal a-particle H18	11752	gag
virus|sp|P04023|GAG_IPHA_3408	NW_016561826.1:5594-5807	3e-18	97.1	Intracisternal A-particle Gag-related polyprotein	P04023	GAG_IPHA	Hamster intracisternal a-particle H18	11752	gag
virus|sp|P04023|GAG_IPHA_3446	NW_016562584.1:1133-1523	2e-30	137	Intracisternal A-particle Gag-related polyprotein	P04023	GAG_IPHA	Hamster intracisternal a-particle H18	11752	gag
virus|sp|P04023|GAG_IPHA_3447	NW_016562584.1:1927-2116	3e-15	87	Intracisternal A-particle Gag-related polyprotein	P04023	GAG_IPHA	Hamster intracisternal a-particle H18	11752	gag
virus|sp|P04023|GAG_IPHA_3060	NW_016563790.1:0-168	7e-13	79.3	Intracisternal A-particle Gag-related polyprotein	P04023	GAG_IPHA	Hamster intracisternal a-particle H18	11752	gag
virus|sp|P04023|GAG_IPHA_6369	NW_016564334.1:2398-2536	3e-11	73.9	Intracisternal A-particle Gag-related polyprotein	P04023	GAG_IPHA	Hamster intracisternal a-particle H18	11752	gag
virus|sp|P04023|GAG_IPHA_4019	NW_016568437.1:740-956	1e-19	101	Intracisternal A-particle Gag-related polyprotein	P04023	GAG_IPHA	Hamster intracisternal a-particle H18	11752	gag
virus|sp|P04023|GAG_IPHA_364	NW_016568480.1:6793-7183	7e-15	85.9	Intracisternal A-particle Gag-related polyprotein	P04023	GAG_IPHA	Hamster intracisternal a-particle H18	11752	gag
virus|sp|P04023|GAG_IPHA_365	NW_016568480.1:7399-7597	2e-13	81.3	Intracisternal A-particle Gag-related polyprotein	P04023	GAG_IPHA	Hamster intracisternal a-particle H18	11752	gag
virus|sp|P04023|GAG_IPHA_366	NW_016568480.1:7823-8348	7e-31	139	Intracisternal A-particle Gag-related polyprotein	P04023	GAG_IPHA	Hamster intracisternal a-particle H18	11752	gag
virus|sp|P04023|GAG_IPHA_3449	NW_016570705.1:4169-5162	1e-63	247	Intracisternal A-particle Gag-related polyprotein	P04023	GAG_IPHA	Hamster intracisternal a-particle H18	11752	gag
virus|sp|P04023|GAG_IPHA_1047	NW_016573678.1:3629-3884	3e-17	93.6	Intracisternal A-particle Gag-related polyprotein	P04023	GAG_IPHA	Hamster intracisternal a-particle H18	11752	gag
virus|sp|P04023|GAG_IPHA_4855	NW_016575748.1:1409-1553	7e-12	75.9	Intracisternal A-particle Gag-related polyprotein	P04023	GAG_IPHA	Hamster intracisternal a-particle H18	11752	gag
virus|sp|P04023|GAG_IPHA_5044	NW_016579480.1:1-193	1e-15	88.2	Intracisternal A-particle Gag-related polyprotein	P04023	GAG_IPHA	Hamster intracisternal a-particle H18	11752	gag
virus|sp|P04023|GAG_IPHA_5045	NW_016579480.1:623-947	3e-22	110	Intracisternal A-particle Gag-related polyprotein	P04023	GAG_IPHA	Hamster intracisternal a-particle H18	11752	gag
virus|sp|P04023|GAG_IPHA_1241	NW_016580243.1:443-602	4e-17	93.2	Intracisternal A-particle Gag-related polyprotein	P04023	GAG_IPHA	Hamster intracisternal a-particle H18	11752	gag
virus|sp|P04025|POL_SRV1_1256	NW_016527847.1:67736-68081	9e-17	84	Gag-Pro-Pol polyprotein	P04025	POL_SRV1	Simian retrovirus SRV-1	11942	pol
virus|sp|P04025|POL_SRV1_4221	NW_016528011.1:68173-68443	7e-44	117	Gag-Pro-Pol polyprotein	P04025	POL_SRV1	Simian retrovirus SRV-1	11942	pol
virus|sp|P04025|POL_SRV1_4630	NW_016528368.1:463069-466365	0	328	Gag-Pro-Pol polyprotein	P04025	POL_SRV1	Simian retrovirus SRV-1	11942	pol
virus|sp|P04025|POL_SRV1_5817	NW_016529031.1:343893-344409	7e-46	149	Gag-Pro-Pol polyprotein	P04025	POL_SRV1	Simian retrovirus SRV-1	11942	pol
virus|sp|P04025|POL_SRV1_1177	NW_016529173.1:140002-140650	1e-129	196	Gag-Pro-Pol polyprotein	P04025	POL_SRV1	Simian retrovirus SRV-1	11942	pol
virus|sp|P04025|POL_SRV1_4268	NW_016529275.1:521855-522005	9e-15	87.4	Gag-Pro-Pol polyprotein	P04025	POL_SRV1	Simian retrovirus SRV-1	11942	pol
virus|sp|P04025|POL_SRV1_2101	NW_016529772.1:237358-243360	3e-119	119	Gag-Pro-Pol polyprotein	P04025	POL_SRV1	Simian retrovirus SRV-1	11942	pol
virus|sp|P04025|POL_SRV1_982	NW_016530046.1:109245-109434	9e-20	103	Gag-Pro-Pol polyprotein	P04025	POL_SRV1	Simian retrovirus SRV-1	11942	pol
virus|sp|P04025|POL_SRV1_4829	NW_016530586.1:342866-343109	1e-08	67.4	Gag-Pro-Pol polyprotein	P04025	POL_SRV1	Simian retrovirus SRV-1	11942	pol
virus|sp|P04025|POL_SRV1_2855	NW_016530832.1:107044-107341	1e-43	72	Gag-Pro-Pol polyprotein	P04025	POL_SRV1	Simian retrovirus SRV-1	11942	pol
virus|sp|P04025|POL_SRV1_2516	NW_016530845.1:105315-105555	9e-133	86.3	Gag-Pro-Pol polyprotein	P04025	POL_SRV1	Simian retrovirus SRV-1	11942	pol
virus|sp|P04025|POL_SRV1_2523	NW_016530845.1:116887-117226	5e-28	88.2	Gag-Pro-Pol polyprotein	P04025	POL_SRV1	Simian retrovirus SRV-1	11942	pol
virus|sp|P04025|POL_SRV1_1804	NW_016530866.1:250954-251746	8e-106	250	Gag-Pro-Pol polyprotein	P04025	POL_SRV1	Simian retrovirus SRV-1	11942	pol
virus|sp|P04025|POL_SRV1_5905	NW_016530971.1:143-317	4e-07	62	Gag-Pro-Pol polyprotein	P04025	POL_SRV1	Simian retrovirus SRV-1	11942	pol
virus|sp|P04025|POL_SRV1_6036	NW_016531373.1:135664-136465	1e-112	155	Gag-Pro-Pol polyprotein	P04025	POL_SRV1	Simian retrovirus SRV-1	11942	pol
virus|sp|P04025|POL_SRV1_4900	NW_016531620.1:9808-10090	0	82.8	Gag-Pro-Pol polyprotein	P04025	POL_SRV1	Simian retrovirus SRV-1	11942	pol
virus|sp|P04025|POL_SRV1_3989	NW_016531775.1:75829-76180	8e-22	110	Gag-Pro-Pol polyprotein	P04025	POL_SRV1	Simian retrovirus SRV-1	11942	pol
virus|sp|P04025|POL_SRV1_2469	NW_016531868.1:88052-88259	2e-13	83.2	Gag-Pro-Pol polyprotein	P04025	POL_SRV1	Simian retrovirus SRV-1	11942	pol
virus|sp|P04025|POL_SRV1_5309	NW_016532131.1:381827-382070	5e-18	79.3	Gag-Pro-Pol polyprotein	P04025	POL_SRV1	Simian retrovirus SRV-1	11942	pol
virus|sp|P04025|POL_SRV1_3809	NW_016532397.1:8751-9441	1e-59	163	Gag-Pro-Pol polyprotein	P04025	POL_SRV1	Simian retrovirus SRV-1	11942	pol
virus|sp|P04025|POL_SRV1_284	NW_016532859.1:52649-53231	1e-86	263	Gag-Pro-Pol polyprotein	P04025	POL_SRV1	Simian retrovirus SRV-1	11942	pol
virus|sp|P04025|POL_SRV1_286	NW_016532859.1:53377-55651	5e-131	321	Gag-Pro-Pol polyprotein	P04025	POL_SRV1	Simian retrovirus SRV-1	11942	pol
virus|sp|P04025|POL_SRV1_4861	NW_016532998.1:29742-29994	6e-159	108	Gag-Pro-Pol polyprotein	P04025	POL_SRV1	Simian retrovirus SRV-1	11942	pol
virus|sp|P04025|POL_SRV1_861	NW_016533281.1:9284-9716	2e-85	96.7	Gag-Pro-Pol polyprotein	P04025	POL_SRV1	Simian retrovirus SRV-1	11942	pol
virus|sp|P04025|POL_SRV1_5373	NW_016534414.1:137721-137982	1e-12	80.5	Gag-Pro-Pol polyprotein	P04025	POL_SRV1	Simian retrovirus SRV-1	11942	pol
virus|sp|P04025|POL_SRV1_1080	NW_016535194.1:10980-23939	3e-72	278	Gag-Pro-Pol polyprotein	P04025	POL_SRV1	Simian retrovirus SRV-1	11942	pol
virus|sp|P04025|POL_SRV1_2421	NW_016535369.1:121566-121806	4e-107	105	Gag-Pro-Pol polyprotein	P04025	POL_SRV1	Simian retrovirus SRV-1	11942	pol
virus|sp|P04025|POL_SRV1_59	NW_016536027.1:6334-81371	3e-148	192	Gag-Pro-Pol polyprotein	P04025	POL_SRV1	Simian retrovirus SRV-1	11942	pol
virus|sp|P04025|POL_SRV1_1610	NW_016536418.1:76683-149758	3e-98	230	Gag-Pro-Pol polyprotein	P04025	POL_SRV1	Simian retrovirus SRV-1	11942	pol
virus|sp|P04025|POL_SRV1_4928	NW_016536661.1:148122-149013	7e-84	317	Gag-Pro-Pol polyprotein	P04025	POL_SRV1	Simian retrovirus SRV-1	11942	pol
virus|sp|P04025|POL_SRV1_3674	NW_016536986.1:169365-169611	2e-22	75.9	Gag-Pro-Pol polyprotein	P04025	POL_SRV1	Simian retrovirus SRV-1	11942	pol
virus|sp|P04025|POL_SRV1_2177	NW_016537405.1:130431-134014	0	833	Gag-Pro-Pol polyprotein	P04025	POL_SRV1	Simian retrovirus SRV-1	11942	pol
virus|sp|P04025|POL_SRV1_2181	NW_016537405.1:134368-134968	1e-99	281	Gag-Pro-Pol polyprotein	P04025	POL_SRV1	Simian retrovirus SRV-1	11942	pol
virus|sp|P04025|POL_SRV1_5568	NW_016537485.1:44929-45607	2e-52	174	Gag-Pro-Pol polyprotein	P04025	POL_SRV1	Simian retrovirus SRV-1	11942	pol
virus|sp|P04025|POL_SRV1_585	NW_016538302.1:204634-205135	1e-26	126	Gag-Pro-Pol polyprotein	P04025	POL_SRV1	Simian retrovirus SRV-1	11942	pol
virus|sp|P04025|POL_SRV1_631	NW_016538482.1:28614-28788	4e-67	70.9	Gag-Pro-Pol polyprotein	P04025	POL_SRV1	Simian retrovirus SRV-1	11942	pol
virus|sp|P04025|POL_SRV1_808	NW_016538755.1:165318-165918	3e-63	204	Gag-Pro-Pol polyprotein	P04025	POL_SRV1	Simian retrovirus SRV-1	11942	pol
virus|sp|P04025|POL_SRV1_6020	NW_016539445.1:73099-75907	0	194	Gag-Pro-Pol polyprotein	P04025	POL_SRV1	Simian retrovirus SRV-1	11942	pol
virus|sp|P04025|POL_SRV1_4983	NW_016544683.1:6957-7182	3e-30	86.3	Gag-Pro-Pol polyprotein	P04025	POL_SRV1	Simian retrovirus SRV-1	11942	pol
virus|sp|P04025|POL_SRV1_385	NW_016545896.1:4192-4741	5e-32	144	Gag-Pro-Pol polyprotein	P04025	POL_SRV1	Simian retrovirus SRV-1	11942	pol
virus|sp|P04025|POL_SRV1_2365	NW_016547238.1:68785-69801	2e-18	61.2	Gag-Pro-Pol polyprotein	P04025	POL_SRV1	Simian retrovirus SRV-1	11942	pol
virus|sp|P04025|POL_SRV1_768	NW_016548431.1:12822-13368	8e-52	159	Gag-Pro-Pol polyprotein	P04025	POL_SRV1	Simian retrovirus SRV-1	11942	pol
virus|sp|P04025|POL_SRV1_5842	NW_016552353.1:27562-28057	5e-106	120	Gag-Pro-Pol polyprotein	P04025	POL_SRV1	Simian retrovirus SRV-1	11942	pol
virus|sp|P04025|POL_SRV1_6014	NW_016558721.1:69474-70524	2e-107	227	Gag-Pro-Pol polyprotein	P04025	POL_SRV1	Simian retrovirus SRV-1	11942	pol
[truncated: 4,078 more rows]
