# Supplementary material for: An RNA-Seq analysis of coronavirus in the skin of the Pangolin
Source: Sci Rep. 2024 Jan 9;14:910. doi: 10.1038/s41598-024-51261-x (PMC10776870; doi:10.1038/s41598-024-51261-x)
Supplement: Supplementary file 11 — Supplementary Table S9. [file 41598_2024_51261_MOESM11_ESM.xlsx]

## Sheet: Table S9
Table S9. Differentially expressed ERV genes in the Dahu skin.
Gene ID	Locus	pCoV+	Control	Log2 Fold Change	Protein Name	UniProt Unique Identifier	UniProt Entry Name	Organism Name	Organism Identifier	Gene Name
virus|sp|P51517|POL_SRV2_354	NW_016536597.1:449-560	0	190.048	-7.57779	Gag-Pro-Pol polyprotein	P51517	POL_SRV2	Simian retrovirus SRV-2	39068	pol
virus|sp|P21412|ENV_SMRVH_3597	NW_016529870.1:66205-69167	0	84.9163	-6.42486	Envelope glycoprotein	P21412	ENV_SMRVH	Squirrel monkey retrovirus	11856	env
virus|sp|P07572|POL_MPMV_3170	NW_016539584.1:29778-31023	2.73292	158.316	-5.41544	Gag-Pro-Pol polyprotein	P07572	POL_MPMV	Mason-Pfizer monkey virus	11855	gag-pro-pol
virus|sp|P04502|ENV_MLVKI_4389	NW_016537768.1:256577-416556	0	24.1491	-4.65243	Envelope glycoprotein (Fragment)	P04502	ENV_MLVKI	Kirsten murine leukemia virus	11800	env
virus|sp|P26804|ENV_MLVFF_4581	NW_016531858.1:35491-83998	0	20.0634	-4.39667	Envelope glycoprotein	P26804	ENV_MLVFF	Friend murine leukemia virus (isolate FB29)	11797	env
virus|sp|P03364|POL_SMRVH_1840	NW_016539257.1:18419-25854	0	18.9804	-4.32051	Gag-Pro-Pol polyprotein	P03364	POL_SMRVH	Squirrel monkey retrovirus	11856	pol
virus|sp|P31796|ENV_AVISN_4248	NW_016533337.1:16-187	0	17.9761	-4.24611	Envelope glycoprotein	P31796	ENV_AVISN	Avian spleen necrosis virus	11899	env
virus|sp|P31795|POL_MLVRK_1767	NW_016536252.1:5034-6159	0.435359	25.9998	-4.23347	Pol polyprotein (Fragment)	P31795	POL_MLVRK	Radiation murine leukemia virus (strain Kaplan)	31689	pol
virus|sp|P03359|POL_WMSV_6210	NW_016528635.1:2512-2638	0	17.7054	-4.22538	Gag-Pol polyprotein	P03359	POL_WMSV	Woolly monkey sarcoma virus	11970	pol
virus|sp|P51517|POL_SRV2_4957	NW_016530121.1:238941-239205	0	16.0516	-4.09184	Gag-Pro-Pol polyprotein	P51517	POL_SRV2	Simian retrovirus SRV-2	39068	pol
virus|sp|P26804|ENV_MLVFF_1768	NW_016536252.1:7690-8149	3.04816	63.4694	-3.99328	Envelope glycoprotein	P26804	ENV_MLVFF	Friend murine leukemia virus (isolate FB29)	11797	env
virus|sp|P11368|POL_IPMA_5513	NW_016535487.1:38761-38878	0	14.3972	-3.9446	Intracisternal A-particle Pol-related polyprotein (Fragment)	P11368	POL_IPMA	Mouse intracisternal a-particle MIA14	11753	pol
virus|sp|P03384|ENV_WMSV_3330	NW_016530003.1:20103-20325	0	12.2398	-3.72681	Envelope glycoprotein (Fragment)	P03384	ENV_WMSV	Woolly monkey sarcoma virus	11970	env
virus|sp|P07570|PRO_MPMV_1011	NW_016582868.1:1261-1468	0	11.6863	-3.6652	Gag-Pro polyprotein	P07570	PRO_MPMV	Mason-Pfizer monkey virus	11855	gag-pro
virus|sp|P21414|POL_GALV_4508	NW_016581765.1:3098-3266	0	10.6821	-3.54623	Gag-Pol polyprotein	P21414	POL_GALV	Gibbon ape leukemia virus	11840	pol
virus|sp|P03385|ENV_MLVMS_4466	NW_016540769.1:124-559	0.779141	19.0567	-3.49483	Envelope glycoprotein	P03385	ENV_MLVMS	Moloney murine leukemia virus (isolate Shinnick)	928306	env
virus|sp|P08360|ENV_MLVCB_5238	NW_016527952.1:58865-59657	2.27165	33.4936	-3.39824	Envelope glycoprotein	P08360	ENV_MLVCB	Cas-Br-E murine leukemia virus	11792	env
virus|sp|P21414|POL_GALV_6209	NW_016528635.1:2085-2226	0	9.32621	-3.36824	Gag-Pol polyprotein	P21414	POL_GALV	Gibbon ape leukemia virus	11840	pol
virus|sp|P03364|POL_SMRVH_3689	NW_016560723.1:1967-2684	0.279965	11.581	-3.29707	Gag-Pro-Pol polyprotein	P03364	POL_SMRVH	Squirrel monkey retrovirus	11856	pol
virus|sp|P31790|GAG_IPMAE_1582	NW_016528854.1:232426-232747	0	8.45916	-3.24171	Intracisternal A-particle Gag-related polyprotein	P31790	GAG_IPMAE	Mouse intracisternal a-particle MIAE	11932	gag
virus|sp|P31789|ENV_IPMAE_1466	NW_016557426.1:13-157	0	8.39037	-3.23118	Envelope glycoprotein	P31789	ENV_IPMAE	Mouse intracisternal a-particle MIAE	11932	env
virus|sp|P51517|POL_SRV2_3171	NW_016539584.1:31551-31695	0	8.39037	-3.23118	Gag-Pro-Pol polyprotein	P51517	POL_SRV2	Simian retrovirus SRV-2	39068	pol
virus|sp|P31789|ENV_IPMAE_5969	NW_016532819.1:6851-7076	0	7.59341	-3.10323	Envelope glycoprotein	P31789	ENV_IPMAE	Mouse intracisternal a-particle MIAE	11932	env
virus|sp|P04027|ENV_SRV1_4955	NW_016530121.1:236752-237010	10.6133	97.8038	-3.08879	Envelope glycoprotein	P04027	ENV_SRV1	Simian retrovirus SRV-1	11942	env
virus|sp|P03364|POL_SMRVH_4260	NW_016567543.1:2126-2735	0.371273	10.6399	-3.08549	Gag-Pro-Pol polyprotein	P03364	POL_SMRVH	Squirrel monkey retrovirus	11856	pol
virus|sp|P03359|POL_WMSV_3587	NW_016545998.1:33745-33907	0	7.40574	-3.07137	Gag-Pol polyprotein	P03359	POL_WMSV	Woolly monkey sarcoma virus	11970	pol
virus|sp|P31795|POL_MLVRK_4302	NW_016534100.1:10407-10818	1.37279	18.0703	-3.00667	Pol polyprotein (Fragment)	P31795	POL_MLVRK	Radiation murine leukemia virus (strain Kaplan)	31689	pol
virus|sp|P03364|POL_SMRVH_4261	NW_016567543.1:3306-3456	0	6.90473	-2.98272	Gag-Pro-Pol polyprotein	P03364	POL_SMRVH	Squirrel monkey retrovirus	11856	pol
virus|sp|P03359|POL_WMSV_3501	NW_016541423.1:6844-6976	0	6.6878	-2.94257	Gag-Pol polyprotein	P03359	POL_WMSV	Woolly monkey sarcoma virus	11970	pol
virus|sp|P03364|POL_SMRVH_4246	NW_016554723.1:787-1612	6.96562	59.3644	-2.92184	Gag-Pro-Pol polyprotein	P03364	POL_SMRVH	Squirrel monkey retrovirus	11856	pol
virus|sp|P08360|ENV_MLVCB_5177	NW_016533766.1:78812-79343	0.48556	10.1006	-2.90156	Envelope glycoprotein	P08360	ENV_MLVCB	Cas-Br-E murine leukemia virus	11792	env
virus|sp|P21436|ENV_MLVHO_4226	NW_016537812.1:14002-14242	0	6.44526	-2.89632	Envelope glycoprotein	P21436	ENV_MLVHO	Hortulanus murine leukemia virus	11799	env
virus|sp|P04025|POL_SRV1_1472	NW_016587161.1:2-197	0	6.36075	-2.87985	Gag-Pro-Pol polyprotein	P04025	POL_SRV1	Simian retrovirus SRV-1	11942	pol
virus|sp|P10272|POL_BAEVM_5179	NW_016533766.1:82204-82357	0	6.30925	-2.86972	Gag-Pol polyprotein	P10272	POL_BAEVM	Baboon endogenous virus (strain M7)	11764	pol
virus|sp|P31795|POL_MLVRK_4962	NW_016544603.1:61765-111336	0	5.88574	-2.78361	Pol polyprotein (Fragment)	P31795	POL_MLVRK	Radiation murine leukemia virus (strain Kaplan)	31689	pol
virus|sp|P03385|ENV_MLVMS_5974	NW_016527907.1:247177-247312	0	5.88496	-2.78345	Envelope glycoprotein	P03385	ENV_MLVMS	Moloney murine leukemia virus (isolate Shinnick)	928306	env
virus|sp|P26808|POL_MLVFP_516	NW_016535614.1:332-467	0	5.88496	-2.78345	Gag-Pol polyprotein	P26808	POL_MLVFP	Friend murine leukemia virus (isolate PVC-211)	11798	pol
virus|sp|Q9TTC1|POL_KORV_6346	NW_016533733.1:7253-7388	0	5.88496	-2.78345	Gag-Pol polyprotein	Q9TTC1	POL_KORV	Koala retrovirus	394239	pro-pol
virus|sp|A1Z651|POL_XMRV6_3109	NW_016552090.1:1881-3210	0.233908	7.4187	-2.77036	Gag-Pol polyprotein	A1Z651	POL_XMRV6	Xenotropic MuLV-related virus (isolate VP62)	373193	gag-pol
virus|sp|P11368|POL_IPMA_356	NW_016536597.1:1341-2331	2.58948	22.783	-2.72808	Intracisternal A-particle Pol-related polyprotein (Fragment)	P11368	POL_IPMA	Mouse intracisternal a-particle MIA14	11753	pol
virus|sp|P03360|POL_AVIRE_4227	NW_016537812.1:15987-16719	0	5.58444	-2.71906	Gag-Pol polyprotein (Fragment)	P03360	POL_AVIRE	Avian reticuloendotheliosis virus	11636	pol
virus|sp|P16103|POL_MCFF3_2660	NW_016554590.1:892-1324	0.79398	10.6753	-2.70222	Gag-Pol polyprotein (Fragment)	P16103	POL_MCFF3	Mink cell focus-forming murine leukemia virus (isolate CI-3)	11936	gag-pol
virus|sp|P04023|GAG_IPHA_5044	NW_016579480.1:1-193	0	5.3443	-2.66546	Intracisternal A-particle Gag-related polyprotein	P04023	GAG_IPHA	Hamster intracisternal a-particle H18	11752	gag
virus|sp|P04502|ENV_MLVKI_4646	NW_016562174.1:3792-4260	0	5.34324	-2.66522	Envelope glycoprotein (Fragment)	P04502	ENV_MLVKI	Kirsten murine leukemia virus	11800	env
virus|sp|Q9TTC0|ENV_KORV_5205	NW_016532561.1:1410-2400	1.12211	12.3569	-2.65401	Envelope glycoprotein	Q9TTC0	ENV_KORV	Koala retrovirus	394239	env
virus|sp|P04025|POL_SRV1_3688	NW_016560723.1:1507-1963	1.72162	16.0247	-2.64509	Gag-Pro-Pol polyprotein	P04025	POL_SRV1	Simian retrovirus SRV-1	11942	pol
virus|sp|P21411|GAG_SMRVH_2534	NW_016545734.1:1846-1984	0	5.2193	-2.63675	Gag polyprotein	P21411	GAG_SMRVH	Squirrel monkey retrovirus	11856	gag
virus|sp|P51517|POL_SRV2_4958	NW_016530121.1:239766-241408	2.59094	20.8649	-2.60618	Gag-Pro-Pol polyprotein	P51517	POL_SRV2	Simian retrovirus SRV-2	39068	pol
virus|sp|P07570|PRO_MPMV_3812	NW_016554153.1:12161-13097	1.30758	13.0448	-2.60558	Gag-Pro polyprotein	P07570	PRO_MPMV	Mason-Pfizer monkey virus	11855	gag-pro
virus|sp|P03395|ENV_MLVFR_3427	NW_016542553.1:976-1207	7.11308	48.071	-2.59655	Envelope glycoprotein (Fragment)	P03395	ENV_MLVFR	Friend murine leukemia virus	11795	env
virus|sp|P03356|POL_MLVAV_3110	NW_016552090.1:3212-5000	0.0814053	5.53265	-2.59476	Gag-Pol polyprotein	P03356	POL_MLVAV	AKV murine leukemia virus	11791	pol
virus|sp|P31623|POL_JSRV_2367	NW_016547238.1:70176-70446	0	4.91019	-2.5632	Gag-Pro-Pol polyprotein	P31623	POL_JSRV	Sheep pulmonary adenomatosis virus	11746	pol
virus|sp|P31791|ENV_FENV1_3875	NW_016542659.1:38225-38495	0	4.91019	-2.5632	Envelope glycoprotein	P31791	ENV_FENV1	Feline endogenous virus ECE1	11766	env
virus|sp|Q9TTC0|ENV_KORV_3426	NW_016542553.1:210-861	1.81219	15.3261	-2.53741	Envelope glycoprotein	Q9TTC0	ENV_KORV	Koala retrovirus	394239	env
virus|sp|P11261|ENV_FLVLB_3690	NW_016560723.1:3047-3431	4.53208	30.5523	-2.51185	Envelope glycoprotein	P11261	ENV_FLVLB	Feline leukemia virus (strain B/lambda-B1)	103916	env
virus|sp|P21412|ENV_SMRVH_6065	NW_016534669.1:45769-45910	0	4.66311	-2.50159	Envelope glycoprotein	P21412	ENV_SMRVH	Squirrel monkey retrovirus	11856	env
virus|sp|P03396|ENV_RSVP_1858	NW_016534689.1:315735-549192	1.18578	11.3501	-2.4983	Envelope glycoprotein gp95	P03396	ENV_RSVP	Rous sarcoma virus (strain Prague C)	11888	env
virus|sp|P14078|POL_HTL1C_5471	NW_016528100.1:0-363	0	4.62365	-2.49151	Gag-Pro-Pol polyprotein	P14078	POL_HTL1C	Human T-cell leukemia virus 1 (isolate Caribbea HS-35 subtype A)	11927	gag-pro-pol
virus|sp|Q9TTC0|ENV_KORV_445	NW_016533375.1:166-904	1.06875	10.612	-2.48879	Envelope glycoprotein	Q9TTC0	ENV_KORV	Koala retrovirus	394239	env
virus|sp|P03398|ENV_AVISU_2370	NW_016547238.1:73045-73297	0	4.46148	-2.44929	Envelope glycoprotein (Fragment)	P03398	ENV_AVISU	UR2 sarcoma virus	354090	env
virus|sp|P03364|POL_SMRVH_3687	NW_016560723.1:2-725	1.65715	13.5011	-2.44821	Gag-Pro-Pol polyprotein	P03364	POL_SMRVH	Squirrel monkey retrovirus	11856	pol
virus|sp|P31793|ENV_FRSFB_3504	NW_016541423.1:13127-13295	0	4.27283	-2.39858	Glycoprotein 42	P31793	ENV_FRSFB	Friend spleen focus-forming virus (strain BB6)	31692	env
virus|sp|P11368|POL_IPMA_526	NW_016553218.1:2301-3357	6.47754	38.2242	-2.39111	Intracisternal A-particle Pol-related polyprotein (Fragment)	P11368	POL_IPMA	Mouse intracisternal a-particle MIA14	11753	pol
virus|sp|P51517|POL_SRV2_6237	NW_016534691.1:22920-71288	0	4.18567	-2.37453	Gag-Pro-Pol polyprotein	P51517	POL_SRV2	Simian retrovirus SRV-2	39068	pol
virus|sp|P31789|ENV_IPMAE_5046	NW_016579480.1:980-1307	0	4.0858	-2.34647	Envelope glycoprotein	P31789	ENV_IPMAE	Mouse intracisternal a-particle MIAE	11932	env
virus|sp|P03385|ENV_MLVMS_669	NW_016530210.1:2980-3406	0	4.03201	-2.33113	Envelope glycoprotein	P03385	ENV_MLVMS	Moloney murine leukemia virus (isolate Shinnick)	928306	env
virus|sp|P31796|ENV_AVISN_3691	NW_016560723.1:4205-4670	5.9028	33.6132	-2.32607	Envelope glycoprotein	P31796	ENV_AVISN	Avian spleen necrosis virus	11899	env
virus|sp|P03364|POL_SMRVH_1839	NW_016539257.1:18419-25854	7.22969	40.2617	-2.32589	Gag-Pro-Pol polyprotein	P03364	POL_SMRVH	Squirrel monkey retrovirus	11856	pol
virus|sp|P21411|GAG_SMRVH_1066	NW_016529550.1:1113-1467	1.51487	11.2691	-2.28647	Gag polyprotein	P21411	GAG_SMRVH	Squirrel monkey retrovirus	11856	gag
virus|sp|P26808|POL_MLVFP_3853	NW_016533236.1:12587-12890	0	3.86704	-2.28304	Gag-Pol polyprotein	P26808	POL_MLVFP	Friend murine leukemia virus (isolate PVC-211)	11798	pol
virus|sp|P03387|ENV_MSVFB_2315	NW_016572994.1:618-1035	0.877116	8.09389	-2.27638	Envelope glycoprotein (Fragment)	P03387	ENV_MSVFB	FBJ murine osteosarcoma virus	11805	env
virus|sp|P04026|POL_IPHA_1118	NW_016535065.1:4506-4653	0	3.79608	-2.26186	Intracisternal A-particle Pol-related polyprotein (Fragment)	P04026	POL_IPHA	Hamster intracisternal a-particle H18	11752	pol
virus|sp|P10272|POL_BAEVM_2243	NW_016534207.1:73707-73854	0	3.79608	-2.26186	Gag-Pol polyprotein	P10272	POL_BAEVM	Baboon endogenous virus (strain M7)	11764	pol
virus|sp|P31789|ENV_IPMAE_1324	NW_016568473.1:5366-5513	0	3.79608	-2.26186	Envelope glycoprotein	P31789	ENV_IPMAE	Mouse intracisternal a-particle MIAE	11932	env
virus|sp|P03384|ENV_WMSV_5887	NW_016535730.1:183504-201367	8.52738	43.873	-2.2357	Envelope glycoprotein (Fragment)	P03384	ENV_WMSV	Woolly monkey sarcoma virus	11970	env
virus|sp|Q9TTC0|ENV_KORV_5178	NW_016533766.1:79369-79807	0	3.63486	-2.21253	Envelope glycoprotein	Q9TTC0	ENV_KORV	Koala retrovirus	394239	env
virus|sp|P03364|POL_SMRVH_6239	NW_016534691.1:22920-71288	0	3.51989	-2.17629	Gag-Pro-Pol polyprotein	P03364	POL_SMRVH	Squirrel monkey retrovirus	11856	pol
virus|sp|P31622|GAG_JSRV_959	NW_016554619.1:6925-7147	0	3.49708	-2.16899	Gag polyprotein	P31622	GAG_JSRV	Sheep pulmonary adenomatosis virus	11746	gag
virus|sp|P26807|GAG_MLVF5_4232	NW_016537812.1:19564-19906	0	3.42265	-2.14491	Gag polyprotein	P26807	GAG_MLVF5	Friend murine leukemia virus (isolate 57)	11796	gag
virus|sp|P04023|GAG_IPHA_5045	NW_016579480.1:623-947	0	3.40076	-2.13775	Intracisternal A-particle Gag-related polyprotein	P04023	GAG_IPHA	Hamster intracisternal a-particle H18	11752	gag
virus|sp|P21411|GAG_SMRVH_1140	NW_016541291.1:118889-136234	0	3.38064	-2.13114	Gag polyprotein	P21411	GAG_SMRVH	Squirrel monkey retrovirus	11856	gag
virus|sp|Q7SVK7|POL_MLVBM_4507	NW_016581765.1:183-2922	0.0499491	3.57238	-2.12263	Gag-pol polyprotein	Q7SVK7	POL_MLVBM	Murine leukemia virus (strain BM5 eco)	31687	gag-pol
virus|sp|P04502|ENV_MLVKI_6028	NW_016531373.1:154-637	0	3.33456	-2.11589	Envelope glycoprotein (Fragment)	P04502	ENV_MLVKI	Kirsten murine leukemia virus	11800	env
virus|sp|P03394|ENV_FRSFL_6130	NW_016547358.1:7828-8008	0	3.3165	-2.10986	Glycoprotein 55	P03394	ENV_FRSFL	Friend spleen focus-forming virus (strain Lilly-Steeves)	355328	env
virus|sp|P21414|POL_GALV_6208	NW_016528635.1:1278-1785	0.268142	4.38786	-2.087	Gag-Pol polyprotein	P21414	POL_GALV	Gibbon ape leukemia virus	11840	pol
virus|sp|P03364|POL_SMRVH_1142	NW_016541291.1:118889-136234	0	3.24587	-2.08606	Gag-Pro-Pol polyprotein	P03364	POL_SMRVH	Squirrel monkey retrovirus	11856	pol
virus|sp|P08361|POL_MLVCB_4230	NW_016537812.1:18296-18749	0	3.23705	-2.08306	Gag-Pol polyprotein	P08361	POL_MLVCB	Cas-Br-E murine leukemia virus	11792	gag-pol
virus|sp|P31795|POL_MLVRK_4303	NW_016534100.1:10927-11920	0.515723	5.38681	-2.07509	Pol polyprotein (Fragment)	P31795	POL_MLVRK	Radiation murine leukemia virus (strain Kaplan)	31689	pol
virus|sp|P08360|ENV_MLVCB_1484	NW_016532707.1:16754-17807	5.86821	27.9379	-2.07495	Envelope glycoprotein	P08360	ENV_MLVCB	Cas-Br-E murine leukemia virus	11792	env
virus|sp|P04026|POL_IPHA_4070	NW_016541983.1:12822-12975	0	3.15462	-2.05472	Intracisternal A-particle Pol-related polyprotein (Fragment)	P04026	POL_IPHA	Hamster intracisternal a-particle H18	11752	pol
virus|sp|P21415|ENV_GALV_4699	NW_016535505.1:231732-233727	1.28865	8.48841	-2.05167	Envelope glycoprotein	P21415	ENV_GALV	Gibbon ape leukemia virus	11840	env
virus|sp|P03364|POL_SMRVH_3601	NW_016529870.1:69977-70601	0.177594	3.84552	-2.04081	Gag-Pro-Pol polyprotein	P03364	POL_SMRVH	Squirrel monkey retrovirus	11856	pol
virus|sp|P04023|GAG_IPHA_1664	NW_016530961.1:97478-97733	0	3.10058	-2.03583	Intracisternal A-particle Gag-related polyprotein	P04023	GAG_IPHA	Hamster intracisternal a-particle H18	11752	gag
virus|sp|P31789|ENV_IPMAE_1607	NW_016527497.1:3440-141039	0	3.09167	-2.03269	Envelope glycoprotein	P31789	ENV_IPMAE	Mouse intracisternal a-particle MIAE	11932	env
virus|sp|P21411|GAG_SMRVH_3008	NW_016552189.1:9812-10238	0	3.0833	-2.02974	Gag polyprotein	P21411	GAG_SMRVH	Squirrel monkey retrovirus	11856	gag
virus|sp|P21415|ENV_GALV_4643	NW_016562174.1:2302-2857	0	3.05819	-2.02084	Envelope glycoprotein	P21415	ENV_GALV	Gibbon ape leukemia virus	11840	env
virus|sp|P04023|GAG_IPHA_3449	NW_016570705.1:4169-5162	0.601677	5.46376	-2.01279	Intracisternal A-particle Gag-related polyprotein	P04023	GAG_IPHA	Hamster intracisternal a-particle H18	11752	gag
virus|sp|Q9TTC1|POL_KORV_5204	NW_016532561.1:37-1132	0.677016	5.76366	-2.01191	Gag-Pol polyprotein	Q9TTC1	POL_KORV	Koala retrovirus	394239	pro-pol
virus|sp|P11365|GAG_IPMA_5041	NW_016568786.1:1261-1603	0.86758	6.50304	-2.00631	Intracisternal A-particle Gag-related polyprotein	P11365	GAG_IPMA	Mouse intracisternal a-particle MIA14	11753	gag
virus|sp|P16103|POL_MCFF3_517	NW_016535614.1:1888-2320	0	3.01692	-2.00609	Gag-Pol polyprotein (Fragment)	P16103	POL_MCFF3	Mink cell focus-forming murine leukemia virus (isolate CI-3)	11936	gag-pol
virus|sp|P21412|ENV_SMRVH_658	NW_016540010.1:64020-64206	0	2.96446	-1.98712	Envelope glycoprotein	P21412	ENV_SMRVH	Squirrel monkey retrovirus	11856	env
virus|sp|P21414|POL_GALV_1368	NW_016568291.1:1397-1970	0	2.92689	-1.97339	Gag-Pol polyprotein	P21414	POL_GALV	Gibbon ape leukemia virus	11840	pol
virus|sp|P03395|ENV_MLVFR_1578	NW_016540129.1:3361-4114	1.81125	9.91528	-1.95707	Envelope glycoprotein (Fragment)	P03395	ENV_MLVFR	Friend murine leukemia virus	11795	env
virus|sp|Q02076|ENV_FLVCA_401	NW_016554520.1:2-452	0	2.83383	-1.93879	Envelope glycoprotein (Fragment)	Q02076	ENV_FLVCA	Feline leukemia virus (strain C/FA27)	103917	env
virus|sp|Q7SQ98|POL_ALV_508	NW_016549285.1:446-854	0.467713	4.57074	-1.9243	Pol polyprotein	Q7SQ98	POL_ALV	Avian leukosis virus	11864	pol
virus|sp|P31795|POL_MLVRK_1539	NW_016569281.1:2-1022	1.15957	7.00824	-1.89074	Pol polyprotein (Fragment)	P31795	POL_MLVRK	Radiation murine leukemia virus (strain Kaplan)	31689	pol
virus|sp|P21414|POL_GALV_3577	NW_016545998.1:8424-9774	0	2.69943	-1.8873	Gag-Pol polyprotein	P21414	POL_GALV	Gibbon ape leukemia virus	11840	pol
virus|sp|P08360|ENV_MLVCB_1189	NW_016539342.1:2412-3210	12.9999	50.2237	-1.87139	Envelope glycoprotein	P08360	ENV_MLVCB	Cas-Br-E murine leukemia virus	11792	env
virus|sp|P21416|GAG_GALV_1959	NW_016530471.1:256714-256936	0	2.62281	-1.85711	Gag polyprotein	P21416	GAG_GALV	Gibbon ape leukemia virus	11840	gag
virus|sp|Q9TTC2|GAG_KORV_6033	NW_016531373.1:2213-20876	0	2.61584	-1.85433	Gag polyprotein	Q9TTC2	GAG_KORV	Koala retrovirus	394239	gag
virus|sp|P31789|ENV_IPMAE_6156	NW_016527793.1:366225-366576	0	2.61458	-1.85383	Envelope glycoprotein	P31789	ENV_IPMAE	Mouse intracisternal a-particle MIAE	11932	env
virus|sp|P10273|POL_FLV_6031	NW_016531373.1:2213-20876	0	2.61165	-1.85266	Gag-Pol polyprotein	P10273	POL_FLV	Feline leukemia virus	11768	pol
virus|sp|P10259|ENV_MMTVB_9	NW_016532327.1:201664-276067	0	2.57532	-1.83807	Envelope glycoprotein gp70	P10259	ENV_MMTVB	Mouse mammary tumor virus (strain BR6)	11758	env
virus|sp|P03360|POL_AVIRE_3850	NW_016533236.1:8708-8960	0	2.54942	-1.82758	Gag-Pol polyprotein (Fragment)	P03360	POL_AVIRE	Avian reticuloendotheliosis virus	11636	pol
virus|sp|P03384|ENV_WMSV_3130	NW_016537090.1:154921-155146	0	2.53114	-1.82013	Envelope glycoprotein (Fragment)	P03384	ENV_WMSV	Woolly monkey sarcoma virus	11970	env
virus|sp|P51516|GAG_SRV2_1695	NW_016529416.1:61266-61599	0	2.51443	-1.81329	Gag polyprotein	P51516	GAG_SRV2	Simian retrovirus SRV-2	39068	gag
virus|sp|P51515|ENV_SRV2_4509	NW_016581765.1:4584-4944	0.710924	5.00305	-1.81092	Envelope glycoprotein	P51515	ENV_SRV2	Simian retrovirus SRV-2	39068	env
virus|sp|P11368|POL_IPMA_6054	NW_016551223.1:264-2181	9.7123	36.5545	-1.80972	Intracisternal A-particle Pol-related polyprotein (Fragment)	P11368	POL_IPMA	Mouse intracisternal a-particle MIA14	11753	pol
virus|sp|P10272|POL_BAEVM_5329	NW_016545565.1:12412-12574	0	2.46858	-1.79435	Gag-Pol polyprotein	P10272	POL_BAEVM	Baboon endogenous virus (strain M7)	11764	pol
virus|sp|P21412|ENV_SMRVH_1146	NW_016541291.1:118889-136234	0	2.45269	-1.78772	Envelope glycoprotein	P21412	ENV_SMRVH	Squirrel monkey retrovirus	11856	env
virus|sp|P03398|ENV_AVISU_1090	NW_016531357.1:547040-617439	0	2.44508	-1.78454	Envelope glycoprotein (Fragment)	P03398	ENV_AVISU	UR2 sarcoma virus	354090	env
virus|sp|P03364|POL_SMRVH_4262	NW_016567543.1:3846-4353	8.04427	29.9837	-1.77643	Gag-Pro-Pol polyprotein	P03364	POL_SMRVH	Squirrel monkey retrovirus	11856	pol
virus|sp|Q02076|ENV_FLVCA_3065	NW_016539084.1:3314-3800	4.42611	17.4942	-1.76908	Envelope glycoprotein (Fragment)	Q02076	ENV_FLVCA	Feline leukemia virus (strain C/FA27)	103917	env
virus|sp|P10272|POL_BAEVM_4228	NW_016537812.1:16808-17039	0	2.36415	-1.75024	Gag-Pol polyprotein	P10272	POL_BAEVM	Baboon endogenous virus (strain M7)	11764	pol
virus|sp|P03341|GAG_BAEVM_6035	NW_016531373.1:2213-20876	0	2.32954	-1.73532	Gag polyprotein	P03341	GAG_BAEVM	Baboon endogenous virus (strain M7)	11764	gag
virus|sp|P21412|ENV_SMRVH_4956	NW_016530121.1:237415-238321	15.2661	52.6287	-1.72114	Envelope glycoprotein	P21412	ENV_SMRVH	Squirrel monkey retrovirus	11856	env
virus|sp|P31795|POL_MLVRK_1004	NW_016527564.1:614105-614270	0	2.29246	-1.71917	Pol polyprotein (Fragment)	P31795	POL_MLVRK	Radiation murine leukemia virus (strain Kaplan)	31689	pol
virus|sp|P04502|ENV_MLVKI_2643	NW_016540368.1:62246-62654	0	2.28537	-1.71606	Envelope glycoprotein (Fragment)	P04502	ENV_MLVKI	Kirsten murine leukemia virus	11800	env
virus|sp|P03387|ENV_MSVFB_5986	NW_016527956.1:118-706	0.991009	5.50285	-1.70757	Envelope glycoprotein (Fragment)	P03387	ENV_MSVFB	FBJ murine osteosarcoma virus	11805	env
virus|sp|P21411|GAG_SMRVH_4922	NW_016536661.1:2782-3787	0.422676	3.64174	-1.70606	Gag polyprotein	P21411	GAG_SMRVH	Squirrel monkey retrovirus	11856	gag
virus|sp|P16088|POL_FIVPE_5735	NW_016541988.1:19929-20226	0	2.23543	-1.69396	Pol polyprotein	P16088	POL_FIVPE	Feline immunodeficiency virus (isolate Petaluma)	11674	pol
virus|sp|P31795|POL_MLVRK_2217	NW_016550233.1:79397-80258	0.105412	2.55688	-1.68603	Pol polyprotein (Fragment)	P31795	POL_MLVRK	Radiation murine leukemia virus (strain Kaplan)	31689	pol
virus|sp|P08360|ENV_MLVCB_1577	NW_016540129.1:2646-3237	0	2.21558	-1.68508	Envelope glycoprotein	P08360	ENV_MLVCB	Cas-Br-E murine leukemia virus	11792	env
virus|sp|P08360|ENV_MLVCB_941	NW_016536046.1:216092-217010	1.1523	5.83094	-1.6662	Envelope glycoprotein	P08360	ENV_MLVCB	Cas-Br-E murine leukemia virus	11792	env
virus|sp|P31792|POL_FENV1_2399	NW_016557869.1:1574-2414	0.218701	2.82334	-1.64949	Pol polyprotein (Fragment)	P31792	POL_FENV1	Feline endogenous virus ECE1	11766	pol
virus|sp|Q9IZT2|PRO_MMTVC_5493	NW_016531465.1:28785-28953	0	2.13642	-1.64912	Gag-Pro polyprotein	Q9IZT2	PRO_MMTVC	Mouse mammary tumor virus (strain C3H)	11759	gag-pro
virus|sp|P21415|ENV_GALV_4645	NW_016562174.1:3155-3491	0	2.12027	-1.64167	Envelope glycoprotein	P21415	ENV_GALV	Gibbon ape leukemia virus	11840	env
virus|sp|P04023|GAG_IPHA_5001	NW_016528167.1:3585-3984	0	2.10576	-1.63495	Intracisternal A-particle Gag-related polyprotein	P04023	GAG_IPHA	Hamster intracisternal a-particle H18	11752	gag
virus|sp|P10262|GAG_FLV_5578	NW_016531189.1:24840-25764	0.0951335	2.34775	-1.61209	Gag polyprotein	P10262	GAG_FLV	Feline leukemia virus	11768	gag
virus|sp|P21415|ENV_GALV_4301	NW_016534100.1:9196-9928	1.89502	7.81822	-1.60691	Envelope glycoprotein	P21415	ENV_GALV	Gibbon ape leukemia virus	11840	env
virus|sp|P03384|ENV_WMSV_4515	NW_016581765.1:16802-17012	0	2.03845	-1.60334	Envelope glycoprotein (Fragment)	P03384	ENV_WMSV	Woolly monkey sarcoma virus	11970	env
virus|sp|P03364|POL_SMRVH_1144	NW_016541291.1:118889-136234	0	2.02477	-1.59683	Gag-Pro-Pol polyprotein	P03364	POL_SMRVH	Squirrel monkey retrovirus	11856	pol
virus|sp|P26808|POL_MLVFP_4512	NW_016581765.1:13771-14116	0	2.02177	-1.59539	Gag-Pol polyprotein	P26808	POL_MLVFP	Friend murine leukemia virus (isolate PVC-211)	11798	pol
virus|sp|P21436|ENV_MLVHO_5378	NW_016541861.1:136802-307601	0	1.98863	-1.57948	Envelope glycoprotein	P21436	ENV_MLVHO	Hortulanus murine leukemia virus	11799	env
virus|sp|P07570|PRO_MPMV_1052	NW_016530627.1:10809-13269	0	1.97656	-1.57365	Gag-Pro polyprotein	P07570	PRO_MPMV	Mason-Pfizer monkey virus	11855	gag-pro
virus|sp|P10273|POL_FLV_2241	NW_016534207.1:72507-72756	0	1.96651	-1.56877	Gag-Pol polyprotein	P10273	POL_FLV	Feline leukemia virus	11768	pol
virus|sp|P03356|POL_MLVAV_4231	NW_016537812.1:18823-19174	0	1.96093	-1.56605	Gag-Pol polyprotein	P03356	POL_MLVAV	AKV murine leukemia virus	11791	pol
virus|sp|P03384|ENV_WMSV_1464	NW_016538513.1:191669-191882	0	1.95819	-1.56471	Envelope glycoprotein (Fragment)	P03384	ENV_WMSV	Woolly monkey sarcoma virus	11970	env
virus|sp|P31789|ENV_IPMAE_2373	NW_016533892.1:238507-238720	0	1.95819	-1.56471	Envelope glycoprotein	P31789	ENV_IPMAE	Mouse intracisternal a-particle MIAE	11932	env
virus|sp|P31795|POL_MLVRK_5858	NW_016532994.1:133137-134169	0.57056	3.60332	-1.5514	Pol polyprotein (Fragment)	P31795	POL_MLVRK	Radiation murine leukemia virus (strain Kaplan)	31689	pol
virus|sp|P10273|POL_FLV_3852	NW_016533236.1:11994-12483	0	1.92641	-1.54913	Gag-Pol polyprotein	P10273	POL_FLV	Feline leukemia virus	11768	pol
virus|sp|Q9TTC0|ENV_KORV_3386	NW_016560602.1:2-1274	3.58615	12.3594	-1.5425	Envelope glycoprotein	Q9TTC0	ENV_KORV	Koala retrovirus	394239	env
virus|sp|A1Z651|POL_XMRV6_5577	NW_016531189.1:22181-23162	0.699367	3.90353	-1.52882	Gag-Pol polyprotein	A1Z651	POL_XMRV6	Xenotropic MuLV-related virus (isolate VP62)	373193	gag-pol
virus|sp|P21416|GAG_GALV_3586	NW_016545998.1:30027-30243	0	1.88345	-1.5278	Gag polyprotein	P21416	GAG_GALV	Gibbon ape leukemia virus	11840	gag
virus|sp|P08361|POL_MLVCB_6030	NW_016531373.1:2213-20876	0.0769184	2.09858	-1.5247	Gag-Pol polyprotein	P08361	POL_MLVCB	Cas-Br-E murine leukemia virus	11792	gag-pol
virus|sp|P31789|ENV_IPMAE_5602	NW_016550781.1:469-643	0	1.87247	-1.52229	Envelope glycoprotein	P31789	ENV_IPMAE	Mouse intracisternal a-particle MIAE	11932	env
virus|sp|P03384|ENV_WMSV_3955	NW_016566437.1:16-241	8.52738	26.1551	-1.51107	Envelope glycoprotein (Fragment)	P03384	ENV_WMSV	Woolly monkey sarcoma virus	11970	env
virus|sp|P04026|POL_IPHA_4324	NW_016542334.1:1444-2227	20.6875	60.4529	-1.50262	Intracisternal A-particle Pol-related polyprotein (Fragment)	P04026	POL_IPHA	Hamster intracisternal a-particle H18	11752	pol
virus|sp|P03365|POL_MMTVB_330	NW_016533528.1:37507-37726	0	1.81374	-1.49249	Gag-Pro-Pol polyprotein	P03365	POL_MMTVB	Mouse mammary tumor virus (strain BR6)	11758	gag-pro-pol
virus|sp|P03365|POL_MMTVB_2368	NW_016547238.1:71222-71441	0	1.81374	-1.49249	Gag-Pro-Pol polyprotein	P03365	POL_MMTVB	Mouse mammary tumor virus (strain BR6)	11758	gag-pro-pol
virus|sp|P04025|POL_SRV1_2365	NW_016547238.1:68785-69801	0	1.81118	-1.49118	Gag-Pro-Pol polyprotein	P04025	POL_SRV1	Simian retrovirus SRV-1	11942	pol
virus|sp|P31623|POL_JSRV_2366	NW_016547238.1:68785-69801	0	1.76908	-1.46941	Gag-Pro-Pol polyprotein	P31623	POL_JSRV	Sheep pulmonary adenomatosis virus	11746	pol
virus|sp|P03384|ENV_WMSV_5377	NW_016527759.1:107264-107486	0	1.74854	-1.45867	Envelope glycoprotein (Fragment)	P03384	ENV_WMSV	Woolly monkey sarcoma virus	11970	env
virus|sp|P11368|POL_IPMA_5511	NW_016535487.1:36917-37709	1.43473	5.6666	-1.45319	Intracisternal A-particle Pol-related polyprotein (Fragment)	P11368	POL_IPMA	Mouse intracisternal a-particle MIA14	11753	pol
virus|sp|P31792|POL_FENV1_1270	NW_016528196.1:2379-2871	0	1.7184	-1.44276	Pol polyprotein (Fragment)	P31792	POL_FENV1	Feline endogenous virus ECE1	11766	pol
virus|sp|P03359|POL_WMSV_4333	NW_016529219.1:190049-214402	1.67374	6.25647	-1.44041	Gag-Pol polyprotein	P03359	POL_WMSV	Woolly monkey sarcoma virus	11970	pol
virus|sp|P03396|ENV_RSVP_3047	NW_016557099.1:13454-13796	0	1.71133	-1.439	Envelope glycoprotein gp95	P03396	ENV_RSVP	Rous sarcoma virus (strain Prague C)	11888	env
virus|sp|P08360|ENV_MLVCB_2745	NW_016527450.1:58791-59517	0	1.6929	-1.42916	Envelope glycoprotein	P08360	ENV_MLVCB	Cas-Br-E murine leukemia virus	11792	env
virus|sp|Q7SQ98|POL_ALV_1473	NW_016587161.1:201-762	0.434178	2.85455	-1.42634	Pol polyprotein	Q7SQ98	POL_ALV	Avian leukosis virus	11864	pol
virus|sp|P03384|ENV_WMSV_1083	NW_016542575.1:1309-1534	0	1.68742	-1.42622	Envelope glycoprotein (Fragment)	P03384	ENV_WMSV	Woolly monkey sarcoma virus	11970	env
virus|sp|P03365|POL_MMTVB_499	NW_016530334.1:217990-228934	0.226686	2.28761	-1.42227	Gag-Pro-Pol polyprotein	P03365	POL_MMTVB	Mouse mammary tumor virus (strain BR6)	11758	gag-pro-pol
virus|sp|P04502|ENV_MLVKI_764	NW_016541193.1:2741-3332	0.588911	3.24952	-1.41926	Envelope glycoprotein (Fragment)	P04502	ENV_MLVKI	Kirsten murine leukemia virus	11800	env
virus|sp|P03389|ENV_RSFFV_1467	NW_016549926.1:657-837	0	1.65825	-1.41048	Glycoprotein 55	P03389	ENV_RSFFV	Rauscher spleen focus-forming virus	11821	env
virus|sp|P21412|ENV_SMRVH_6064	NW_016534669.1:45005-45185	0	1.65825	-1.41048	Envelope glycoprotein	P21412	ENV_SMRVH	Squirrel monkey retrovirus	11856	env
virus|sp|P31789|ENV_IPMAE_2829	NW_016542286.1:20117-20456	2.69802	8.69338	-1.39025	Envelope glycoprotein	P31789	ENV_IPMAE	Mouse intracisternal a-particle MIAE	11932	env
virus|sp|P31796|ENV_AVISN_204	NW_016531551.1:162076-194531	0.103287	1.88566	-1.38709	Envelope glycoprotein	P31796	ENV_AVISN	Avian spleen necrosis virus	11899	env
virus|sp|P03395|ENV_MLVFR_2400	NW_016556917.1:30001-30490	1.16361	4.6234	-1.378	Envelope glycoprotein (Fragment)	P03395	ENV_MLVFR	Friend murine leukemia virus	11795	env
virus|sp|Q9TTC0|ENV_KORV_3836	NW_016528763.1:197755-198028	0	1.59797	-1.37738	Envelope glycoprotein	Q9TTC0	ENV_KORV	Koala retrovirus	394239	env
virus|sp|P21411|GAG_SMRVH_1139	NW_016541291.1:118889-136234	0.733545	3.48992	-1.37296	Gag polyprotein	P21411	GAG_SMRVH	Squirrel monkey retrovirus	11856	gag
virus|sp|P03365|POL_MMTVB_6061	NW_016543042.1:275022-275205	0	1.56606	-1.35955	Gag-Pro-Pol polyprotein	P03365	POL_MMTVB	Mouse mammary tumor virus (strain BR6)	11758	gag-pro-pol
virus|sp|P04027|ENV_SRV1_6245	NW_016534691.1:22920-71288	0	1.56029	-1.35631	Envelope glycoprotein	P04027	ENV_SRV1	Simian retrovirus SRV-1	11942	env
virus|sp|P03358|POL_RSFFV_5052	NW_016567040.1:6473-6707	0	1.52531	-1.33646	Pol polyprotein (Fragment)	P03358	POL_RSFFV	Rauscher spleen focus-forming virus	11821	pol
virus|sp|P04023|GAG_IPHA_6293	NW_016548755.1:113886-114120	0	1.52531	-1.33646	Intracisternal A-particle Gag-related polyprotein	P04023	GAG_IPHA	Hamster intracisternal a-particle H18	11752	gag
virus|sp|P21436|ENV_MLVHO_4644	NW_016562174.1:2859-3141	0	1.49148	-1.317	Envelope glycoprotein	P21436	ENV_MLVHO	Hortulanus murine leukemia virus	11799	env
virus|sp|P31623|POL_JSRV_5709	NW_016558653.1:24720-25569	0	1.48629	-1.31399	Gag-Pro-Pol polyprotein	P31623	POL_JSRV	Sheep pulmonary adenomatosis virus	11746	pol
virus|sp|P51516|GAG_SRV2_3813	NW_016554153.1:13307-13823	69.9282	174.007	-1.30298	Gag polyprotein	P51516	GAG_SRV2	Simian retrovirus SRV-2	39068	gag
virus|sp|P31789|ENV_IPMAE_5971	NW_016586637.1:26844-27966	0.218453	2.00105	-1.30042	Envelope glycoprotein	P31789	ENV_IPMAE	Mouse intracisternal a-particle MIAE	11932	env
virus|sp|P04026|POL_IPHA_1154	NW_016529087.1:80009-80294	0	1.45892	-1.29802	Intracisternal A-particle Pol-related polyprotein (Fragment)	P04026	POL_IPHA	Hamster intracisternal a-particle H18	11752	pol
virus|sp|P03355|POL_MLVMS_6032	NW_016531373.1:2213-20876	0	1.45242	-1.29421	Gag-Pol polyprotein	P03355	POL_MLVMS	Moloney murine leukemia virus (isolate Shinnick)	928306	gag-pol
virus|sp|Q9TTC2|GAG_KORV_3112	NW_016552090.1:5579-6359	0	1.44379	-1.28912	Gag polyprotein	Q9TTC2	GAG_KORV	Koala retrovirus	394239	gag
virus|sp|P31622|GAG_JSRV_2533	NW_016545734.1:624-912	0	1.4277	-1.27959	Gag polyprotein	P31622	GAG_JSRV	Sheep pulmonary adenomatosis virus	11746	gag
virus|sp|P07570|PRO_MPMV_3425	NW_016529232.1:36140-36566	0	1.42306	-1.27683	Gag-Pro polyprotein	P07570	PRO_MPMV	Mason-Pfizer monkey virus	11855	gag-pro
virus|sp|P03355|POL_MLVMS_6181	NW_016606966.1:0-7164	72.8439	177.25	-1.27135	Gag-Pol polyprotein	P03355	POL_MLVMS	Moloney murine leukemia virus (isolate Shinnick)	928306	gag-pol
virus|sp|P03364|POL_SMRVH_1143	NW_016541291.1:118889-136234	0	1.41352	-1.27114	Gag-Pro-Pol polyprotein	P03364	POL_SMRVH	Squirrel monkey retrovirus	11856	pol
virus|sp|Q9TTC0|ENV_KORV_5973	NW_016527907.1:246354-247152	0	1.40346	-1.26511	Envelope glycoprotein	Q9TTC0	ENV_KORV	Koala retrovirus	394239	env
virus|sp|P03364|POL_SMRVH_2535	NW_016545734.1:3127-4183	0.0789944	1.57478	-1.25476	Gag-Pro-Pol polyprotein	P03364	POL_SMRVH	Squirrel monkey retrovirus	11856	pol
virus|sp|P07570|PRO_MPMV_5494	NW_016531465.1:29032-29710	0.921765	3.57261	-1.25059	Gag-Pro polyprotein	P07570	PRO_MPMV	Mason-Pfizer monkey virus	11855	gag-pro
virus|sp|P31792|POL_FENV1_4701	NW_016535505.1:235880-236966	0.152124	1.73194	-1.24563	Pol polyprotein (Fragment)	P31792	POL_FENV1	Feline endogenous virus ECE1	11766	pol
virus|sp|P03364|POL_SMRVH_5532	NW_016535863.1:16825-17119	0	1.36893	-1.24424	Gag-Pro-Pol polyprotein	P03364	POL_SMRVH	Squirrel monkey retrovirus	11856	pol
virus|sp|Q7SQ98|POL_ALV_5781	NW_016554713.1:1650-2106	0.688648	2.99128	-1.24098	Pol polyprotein	Q7SQ98	POL_ALV	Avian leukosis virus	11864	pol
virus|sp|P51516|GAG_SRV2_3314	NW_016536673.1:5237-5582	0	1.34785	-1.23134	Gag polyprotein	P51516	GAG_SRV2	Simian retrovirus SRV-2	39068	gag
virus|sp|P31789|ENV_IPMAE_1525	NW_016537679.1:345444-345735	1.82076	5.59089	-1.22439	Envelope glycoprotein	P31789	ENV_IPMAE	Mouse intracisternal a-particle MIAE	11932	env
virus|sp|P03359|POL_WMSV_2503	NW_016527774.1:401835-402027	0	1.33608	-1.22409	Gag-Pol polyprotein	P03359	POL_WMSV	Woolly monkey sarcoma virus	11970	pol
virus|sp|P07570|PRO_MPMV_1009	NW_016582868.1:1-193	0	1.33608	-1.22409	Gag-Pro polyprotein	P07570	PRO_MPMV	Mason-Pfizer monkey virus	11855	gag-pro
virus|sp|P03384|ENV_WMSV_222	NW_016539206.1:136-358	318.881	743.129	-1.21802	Envelope glycoprotein (Fragment)	P03384	ENV_WMSV	Woolly monkey sarcoma virus	11970	env
virus|sp|P04026|POL_IPHA_5586	NW_016535157.1:1-664	0.159611	1.64869	-1.19164	Intracisternal A-particle Pol-related polyprotein (Fragment)	P04026	POL_IPHA	Hamster intracisternal a-particle H18	11752	pol
virus|sp|P31789|ENV_IPMAE_3190	NW_016542273.1:69662-70373	0	1.27488	-1.18579	Envelope glycoprotein	P31789	ENV_IPMAE	Mouse intracisternal a-particle MIAE	11932	env
virus|sp|P03398|ENV_AVISU_489	NW_016540274.1:27891-28143	0	1.27471	-1.18568	Envelope glycoprotein (Fragment)	P03398	ENV_AVISU	UR2 sarcoma virus	354090	env
virus|sp|P03398|ENV_AVISU_5917	NW_016544225.1:118389-118641	0	1.27471	-1.18568	Envelope glycoprotein (Fragment)	P03398	ENV_AVISU	UR2 sarcoma virus	354090	env
virus|sp|P10272|POL_BAEVM_5168	NW_016533766.1:19274-19526	0	1.27471	-1.18568	Gag-Pol polyprotein	P10272	POL_BAEVM	Baboon endogenous virus (strain M7)	11764	pol
virus|sp|P21411|GAG_SMRVH_6238	NW_016534691.1:22920-71288	0	1.27471	-1.18568	Gag polyprotein	P21411	GAG_SMRVH	Squirrel monkey retrovirus	11856	gag
virus|sp|P03333|GAG_MLVAB_2981	NW_016545768.1:110016-110211	0	1.27215	-1.18406	Gag polyprotein	P03333	GAG_MLVAB	Abelson murine leukemia virus	11788	gag
virus|sp|P11365|GAG_IPMA_1642	NW_016574389.1:3923-4280	0	1.26906	-1.18209	Intracisternal A-particle Gag-related polyprotein	P11365	GAG_IPMA	Mouse intracisternal a-particle MIA14	11753	gag
virus|sp|P31796|ENV_AVISN_4926	NW_016536661.1:7397-8342	1.93491	5.63197	-1.17612	Envelope glycoprotein	P31796	ENV_AVISN	Avian spleen necrosis virus	11899	env
virus|sp|P21414|POL_GALV_3927	NW_016532552.1:193126-193690	0.42963	2.20397	-1.16422	Gag-Pol polyprotein	P21414	POL_GALV	Gibbon ape leukemia virus	11840	pol
virus|sp|P26804|ENV_MLVFF_3835	NW_016528763.1:197354-197663	0	1.24056	-1.16386	Envelope glycoprotein	P26804	ENV_MLVFF	Friend murine leukemia virus (isolate FB29)	11797	env
virus|sp|P21415|ENV_GALV_2907	NW_016532082.1:36559-36814	0	1.24023	-1.16365	Envelope glycoprotein	P21415	ENV_GALV	Gibbon ape leukemia virus	11840	env
virus|sp|P08360|ENV_MLVCB_2661	NW_016554590.1:2025-2988	3.22984	8.37975	-1.14895	Envelope glycoprotein	P08360	ENV_MLVCB	Cas-Br-E murine leukemia virus	11792	env
virus|sp|Q9TTC1|POL_KORV_4510	NW_016581765.1:9453-10458	0	1.21391	-1.1466	Gag-Pol polyprotein	Q9TTC1	POL_KORV	Koala retrovirus	394239	pro-pol
virus|sp|P07570|PRO_MPMV_1838	NW_016539257.1:18419-25854	26.6678	60.196	-1.14523	Gag-Pro polyprotein	P07570	PRO_MPMV	Mason-Pfizer monkey virus	11855	gag-pro
virus|sp|P03360|POL_AVIRE_3851	NW_016533236.1:10276-11803	0.0492076	1.31684	-1.14286	Gag-Pol polyprotein (Fragment)	P03360	POL_AVIRE	Avian reticuloendotheliosis virus	11636	pol
virus|sp|P04026|POL_IPHA_1385	NW_016555172.1:31165-31858	0	1.19766	-1.13597	Intracisternal A-particle Pol-related polyprotein (Fragment)	P04026	POL_IPHA	Hamster intracisternal a-particle H18	11752	pol
virus|sp|P03356|POL_MLVAV_821	NW_016528118.1:279193-279508	0	1.19551	-1.13456	Gag-Pol polyprotein	P03356	POL_MLVAV	AKV murine leukemia virus	11791	pol
virus|sp|P31792|POL_FENV1_5369	NW_016531570.1:10999-12073	0	1.19307	-1.13295	Pol polyprotein (Fragment)	P31792	POL_FENV1	Feline endogenous virus ECE1	11766	pol
virus|sp|P08360|ENV_MLVCB_5683	NW_016528934.1:17918-18506	0	1.18981	-1.13081	Envelope glycoprotein	P08360	ENV_MLVCB	Cas-Br-E murine leukemia virus	11792	env
virus|sp|Q27ID8|ENV_XMRV6_3576	NW_016545998.1:6528-8361	5.29633	12.7687	-1.12881	Envelope glycoprotein	Q27ID8	ENV_XMRV6	Xenotropic MuLV-related virus (isolate VP62)	373193	env
virus|sp|Q7SVK7|POL_MLVBM_5855	NW_016539384.1:138599-145060	0	1.18509	-1.12769	Gag-pol polyprotein	Q7SVK7	POL_MLVBM	Murine leukemia virus (strain BM5 eco)	31687	gag-pol
virus|sp|P51516|GAG_SRV2_4304	NW_016540757.1:19467-19839	0	1.18248	-1.12597	Gag polyprotein	P51516	GAG_SRV2	Simian retrovirus SRV-2	39068	gag
virus|sp|P04026|POL_IPHA_1152	NW_016529087.1:78518-79109	0	1.18164	-1.12541	Intracisternal A-particle Pol-related polyprotein (Fragment)	P04026	POL_IPHA	Hamster intracisternal a-particle H18	11752	pol
virus|sp|P07572|POL_MPMV_1141	NW_016541291.1:118889-136234	0	1.18063	-1.12475	Gag-Pro-Pol polyprotein	P07572	POL_MPMV	Mason-Pfizer monkey virus	11855	gag-pro-pol
virus|sp|P31789|ENV_IPMAE_6366	NW_016558145.1:5994-6312	0	1.17415	-1.12045	Envelope glycoprotein	P31789	ENV_IPMAE	Mouse intracisternal a-particle MIAE	11932	env
virus|sp|P03356|POL_MLVAV_5035	NW_016535606.1:26310-27183	0	1.16732	-1.11591	Gag-Pol polyprotein	P03356	POL_MLVAV	AKV murine leukemia virus	11791	pol
virus|sp|P04023|GAG_IPHA_3781	NW_016547291.1:30814-31810	0.17119	1.53361	-1.11322	Intracisternal A-particle Gag-related polyprotein	P04023	GAG_IPHA	Hamster intracisternal a-particle H18	11752	gag
virus|sp|P04023|GAG_IPHA_1394	NW_016528508.1:29-986	3.4394	8.60315	-1.11314	Intracisternal A-particle Gag-related polyprotein	P04023	GAG_IPHA	Hamster intracisternal a-particle H18	11752	gag
virus|sp|P31792|POL_FENV1_5958	NW_016532314.1:19692-81416	0.2068	1.60432	-1.10972	Pol polyprotein (Fragment)	P31792	POL_FENV1	Feline endogenous virus ECE1	11766	pol
virus|sp|P31795|POL_MLVRK_2431	NW_016537446.1:29944-30208	0	1.14654	-1.10201	Pol polyprotein (Fragment)	P31795	POL_MLVRK	Radiation murine leukemia virus (strain Kaplan)	31689	pol
virus|sp|P11365|GAG_IPMA_6367	NW_016564334.1:861-1410	0	1.14381	-1.10018	Intracisternal A-particle Gag-related polyprotein	P11365	GAG_IPMA	Mouse intracisternal a-particle MIA14	11753	gag
virus|sp|P10259|ENV_MMTVB_3833	NW_016528763.1:36976-37300	0	1.13359	-1.09328	Envelope glycoprotein gp70	P10259	ENV_MMTVB	Mouse mammary tumor virus (strain BR6)	11758	env
virus|sp|P06752|ENV_FLVSA_4514	NW_016581765.1:15951-16791	0	1.12934	-1.09041	Envelope glycoprotein	P06752	ENV_FLVSA	Feline leukemia virus (strain C/Sarma)	103919	env
virus|sp|P10272|POL_BAEVM_4511	NW_016581765.1:11090-13589	0	1.12906	-1.09022	Gag-Pol polyprotein	P10272	POL_BAEVM	Baboon endogenous virus (strain M7)	11764	pol
virus|sp|P11261|ENV_FLVLB_1912	NW_016543611.1:4455-4782	0	1.11431	-1.08019	Envelope glycoprotein	P11261	ENV_FLVLB	Feline leukemia virus (strain B/lambda-B1)	103916	env
virus|sp|P21436|ENV_MLVHO_1730	NW_016531728.1:15522-16551	2.27358	5.90645	-1.07708	Envelope glycoprotein	P21436	ENV_MLVHO	Hortulanus murine leukemia virus	11799	env
virus|sp|P03385|ENV_MLVMS_3834	NW_016528763.1:197148-197352	0	1.10889	-1.07648	Envelope glycoprotein	P03385	ENV_MLVMS	Moloney murine leukemia virus (isolate Shinnick)	928306	env
virus|sp|P11227|POL_MLVRD_5576	NW_016531189.1:21202-21823	0	1.10577	-1.07435	Gag-Pol polyprotein	P11227	POL_MLVRD	Radiation murine leukemia virus	11787	pol
virus|sp|P31789|ENV_IPMAE_4018	NW_016568437.1:391-739	4.85624	11.2817	-1.06846	Envelope glycoprotein	P31789	ENV_IPMAE	Mouse intracisternal a-particle MIAE	11932	env
virus|sp|P03385|ENV_MLVMS_2216	NW_016550233.1:77603-78038	34.6718	73.7012	-1.06635	Envelope glycoprotein	P03385	ENV_MLVMS	Moloney murine leukemia virus (isolate Shinnick)	928306	env
virus|sp|Q02076|ENV_FLVCA_2881	NW_016536248.1:84227-122637	0	1.07902	-1.0559	Envelope glycoprotein (Fragment)	Q02076	ENV_FLVCA	Feline leukemia virus (strain C/FA27)	103917	env
virus|sp|P11365|GAG_IPMA_1666	NW_016530961.1:98239-98932	0	1.0779	-1.05513	Intracisternal A-particle Gag-related polyprotein	P11365	GAG_IPMA	Mouse intracisternal a-particle MIA14	11753	gag
virus|sp|P07570|PRO_MPMV_6240	NW_016534691.1:22920-71288	0	1.07704	-1.05453	Gag-Pro polyprotein	P07570	PRO_MPMV	Mason-Pfizer monkey virus	11855	gag-pro
virus|sp|P03393|ENV_FRSF5_2537	NW_016545734.1:6972-7428	0	1.06831	-1.04845	Glycoprotein 55	P03393	ENV_FRSF5	Friend spleen focus-forming virus (isolate 502)	355329	env
virus|sp|P03342|GAG_AVISN_4343	NW_016551268.1:13016-13352	0	1.06014	-1.04274	Gag polyprotein (Fragment)	P03342	GAG_AVISN	Avian spleen necrosis virus	11899	gag
virus|sp|P04023|GAG_IPHA_4648	NW_016529084.1:129187-129586	0	1.05288	-1.03765	Intracisternal A-particle Gag-related polyprotein	P04023	GAG_IPHA	Hamster intracisternal a-particle H18	11752	gag
virus|sp|P15073|ENV_MCFF_891	NW_016547011.1:4081-4936	5.32541	11.9728	-1.03626	Envelope glycoprotein	P15073	ENV_MCFF	Mink cell focus-forming murine leukemia virus	11935	env
virus|sp|P03356|POL_MLVAV_5529	NW_016533468.1:49490-50729	0.127906	1.30923	-1.03377	Gag-Pol polyprotein	P03356	POL_MLVAV	AKV murine leukemia virus	11791	pol
virus|sp|P07572|POL_MPMV_2536	NW_016545734.1:5397-6600	0	1.04639	-1.03308	Gag-Pro-Pol polyprotein	P07572	POL_MPMV	Mason-Pfizer monkey virus	11855	gag-pro-pol
virus|sp|P03385|ENV_MLVMS_2240	NW_016534207.1:71298-71730	1.19097	3.48106	-1.03227	Envelope glycoprotein	P03385	ENV_MLVMS	Moloney murine leukemia virus (isolate Shinnick)	928306	env
virus|sp|P31792|POL_FENV1_1606	NW_016530196.1:159093-159432	0	1.04321	-1.03084	Pol polyprotein (Fragment)	P31792	POL_FENV1	Feline endogenous virus ECE1	11766	pol
virus|sp|P31789|ENV_IPMAE_5132	NW_016552478.1:102915-103272	0.733545	2.53813	-1.02926	Envelope glycoprotein	P31789	ENV_IPMAE	Mouse intracisternal a-particle MIAE	11932	env
virus|sp|P31623|POL_JSRV_856	NW_016550088.1:20575-61656	0	1.0406	-1.02899	Gag-Pro-Pol polyprotein	P31623	POL_JSRV	Sheep pulmonary adenomatosis virus	11746	pol
virus|sp|P31789|ENV_IPMAE_5514	NW_016535487.1:39276-39654	3.58444	8.34495	-1.02744	Envelope glycoprotein	P31789	ENV_IPMAE	Mouse intracisternal a-particle MIAE	11932	env
virus|sp|P04502|ENV_MLVKI_6062	NW_016532033.1:98-689	0	1.03394	-1.02428	Envelope glycoprotein (Fragment)	P04502	ENV_MLVKI	Kirsten murine leukemia virus	11800	env
virus|sp|P26808|POL_MLVFP_5956	NW_016532314.1:19692-81416	0	1.0268	-1.0192	Gag-Pol polyprotein	P26808	POL_MLVFP	Friend murine leukemia virus (isolate PVC-211)	11798	pol
virus|sp|Q9TTC2|GAG_KORV_1603	NW_016530196.1:41772-42432	0	1.02059	-1.01478	Gag polyprotein	Q9TTC2	GAG_KORV	Koala retrovirus	394239	gag
virus|sp|P11368|POL_IPMA_3763	NW_016530713.1:309055-310012	4.07297	9.24638	-1.01421	Intracisternal A-particle Pol-related polyprotein (Fragment)	P11368	POL_IPMA	Mouse intracisternal a-particle MIA14	11753	pol
virus|sp|P29175|GAG_MSVFR_3113	NW_016552090.1:7225-7435	0	1.01923	-1.01381	Gag polyprotein	P29175	GAG_MSVFR	FBR murine osteosarcoma virus	353765	gag
virus|sp|P33498|ENV_AVIR3_5621	NW_016537782.1:8418-8697	0	1.01696	-1.01218	Envelope glycoprotein (Fragment)	P33498	ENV_AVIR3	Avian retrovirus RPL30	31671	env
virus|sp|P11365|GAG_IPMA_3061	NW_016563790.1:1160-2462	0	1.01242	-1.00893	Intracisternal A-particle Gag-related polyprotein	P11365	GAG_IPMA	Mouse intracisternal a-particle MIA14	11753	gag
virus|sp|P31789|ENV_IPMAE_1667	NW_016530961.1:98933-99278	1.67527	0.336961	1.00073	Envelope glycoprotein	P31789	ENV_IPMAE	Mouse intracisternal a-particle MIAE	11932	env
virus|sp|P04023|GAG_IPHA_561	NW_016550220.1:259-658	1.00149	0	1.00107	Intracisternal A-particle Gag-related polyprotein	P04023	GAG_IPHA	Hamster intracisternal a-particle H18	11752	gag
virus|sp|P16088|POL_FIVPE_571	NW_016537204.1:88283-89636	1.00694	0	1.005	Pol polyprotein	P16088	POL_FIVPE	Feline immunodeficiency virus (isolate Petaluma)	11674	pol
virus|sp|P04023|GAG_IPHA_926	NW_016542064.1:73732-74155	2.9468	0.959259	1.01038	Intracisternal A-particle Gag-related polyprotein	P04023	GAG_IPHA	Hamster intracisternal a-particle H18	11752	gag
virus|sp|P03359|POL_WMSV_3580	NW_016545998.1:25050-26634	13.7844	6.2104	1.03592	Gag-Pol polyprotein	P03359	POL_WMSV	Woolly monkey sarcoma virus	11970	pol
virus|sp|P03387|ENV_MSVFB_3086	NW_016566191.1:875-1163	61.4645	28.5539	1.07969	Envelope glycoprotein (Fragment)	P03387	ENV_MSVFB	FBJ murine osteosarcoma virus	11805	env
virus|sp|P04502|ENV_MLVKI_2071	NW_016565934.1:1-427	1.6507	0.237177	1.09932	Envelope glycoprotein (Fragment)	P04502	ENV_MLVKI	Kirsten murine leukemia virus	11800	env
virus|sp|P04023|GAG_IPHA_29	NW_016527402.1:259073-259613	1.87567	0.334417	1.10769	Intracisternal A-particle Gag-related polyprotein	P04023	GAG_IPHA	Hamster intracisternal a-particle H18	11752	gag
virus|sp|P03392|ENV_FSVST_2318	NW_016580955.1:1361-1973	1.47176	0.140936	1.11532	Envelope glycoprotein (Fragment)	P03392	ENV_FSVST	Feline sarcoma virus (strain Snyder-Theilen)	11780	env
virus|sp|P04026|POL_IPHA_4295	NW_016547748.1:475-1066	11.1893	4.57887	1.12757	Intracisternal A-particle Pol-related polyprotein (Fragment)	P04026	POL_IPHA	Hamster intracisternal a-particle H18	11752	pol
virus|sp|P07567|GAG_MPMV_4062	NW_016537025.1:12233-12596	319.23	143.95	1.14355	Gag polyprotein	P07567	GAG_MPMV	Mason-Pfizer monkey virus	11855	gag
virus|sp|P31789|ENV_IPMAE_28	NW_016532137.1:145231-146590	3.18384	0.857367	1.17157	Envelope glycoprotein	P31789	ENV_IPMAE	Mouse intracisternal a-particle MIAE	11932	env
virus|sp|P33498|ENV_AVIR3_1267	NW_016529315.1:135454-186243	1.29434	0	1.19808	Envelope glycoprotein (Fragment)	P33498	ENV_AVIR3	Avian retrovirus RPL30	31671	env
virus|sp|P04502|ENV_MLVKI_2291	NW_016527724.1:261802-262384	3.03165	0.754047	1.20068	Envelope glycoprotein (Fragment)	P04502	ENV_MLVKI	Kirsten murine leukemia virus	11800	env
virus|sp|P10272|POL_BAEVM_945	NW_016548802.1:12963-13458	2.26322	0.378511	1.24319	Gag-Pol polyprotein	P10272	POL_BAEVM	Baboon endogenous virus (strain M7)	11764	pol
virus|sp|P04502|ENV_MLVKI_1725	NW_016535628.1:0-432	1.98495	0.232071	1.27662	Envelope glycoprotein (Fragment)	P04502	ENV_MLVKI	Kirsten murine leukemia virus	11800	env
virus|sp|P03395|ENV_MLVFR_3649	NW_016554322.1:9734-10052	2.37156	0.391383	1.2769	Envelope glycoprotein (Fragment)	P03395	ENV_MLVFR	Friend murine leukemia virus	11795	env
virus|sp|P07570|PRO_MPMV_4362	NW_016529915.1:24283-25654	2.75528	0.530572	1.29485	Gag-Pro polyprotein	P07570	PRO_MPMV	Mason-Pfizer monkey virus	11855	gag-pro
virus|sp|P31789|ENV_IPMAE_5812	NW_016530906.1:101858-102851	7.39203	2.38559	1.30961	Envelope glycoprotein	P31789	ENV_IPMAE	Mouse intracisternal a-particle MIAE	11932	env
virus|sp|P03340|GAG_FSVMD_4468	NW_016531805.1:566-1271	5.75662	1.64023	1.35564	Gag polyprotein	P03340	GAG_FSVMD	Feline sarcoma virus (strain McDonough)	11778	gag
virus|sp|P31789|ENV_IPMAE_3711	NW_016533519.1:59091-59493	88.5562	33.5463	1.37426	Envelope glycoprotein	P31789	ENV_IPMAE	Mouse intracisternal a-particle MIAE	11932	env
virus|sp|P03358|POL_RSFFV_5987	NW_016552711.1:1095-1308	38.2117	13.7073	1.41475	Pol polyprotein (Fragment)	P03358	POL_RSFFV	Rauscher spleen focus-forming virus	11821	pol
virus|sp|P03399|ENV_AVIRE_3899	NW_016536970.1:34407-278604	1.67527	0	1.41968	Envelope glycoprotein	P03399	ENV_AVIRE	Avian reticuloendotheliosis virus	11636	env
virus|sp|P21416|GAG_GALV_934	NW_016531742.1:13634-14018	1.69953	0	1.43271	Gag polyprotein	P21416	GAG_GALV	Gibbon ape leukemia virus	11840	gag
virus|sp|P21415|ENV_GALV_1834	NW_016545744.1:17275-17536	6.61118	1.76439	1.46116	Envelope glycoprotein	P21415	ENV_GALV	Gibbon ape leukemia virus	11840	env
virus|sp|P10262|GAG_FLV_5367	NW_016531570.1:9357-9666	4.06326	0.827039	1.47056	Gag polyprotein	P10262	GAG_FLV	Feline leukemia virus	11768	gag
virus|sp|P04023|GAG_IPHA_6170	NW_016554062.1:6381-6684	2.97589	0.429671	1.47559	Intracisternal A-particle Gag-related polyprotein	P04023	GAG_IPHA	Hamster intracisternal a-particle H18	11752	gag
virus|sp|P51516|GAG_SRV2_4016	NW_016555527.1:4617-4983	2.67656	0.303919	1.4955	Gag polyprotein	P51516	GAG_SRV2	Simian retrovirus SRV-2	39068	gag
virus|sp|P03339|GAG_FSVGR_5290	NW_016535817.1:5775-6066	1.82076	0	1.49608	Core protein p15	P03339	GAG_FSVGR	Feline sarcoma virus (strain Gardner-Rasheed)	11775	gag
virus|sp|P04502|ENV_MLVKI_1835	NW_016545744.1:17795-18275	1.82268	0	1.49707	Envelope glycoprotein (Fragment)	P04502	ENV_MLVKI	Kirsten murine leukemia virus	11800	env
virus|sp|P31789|ENV_IPMAE_5573	NW_016552094.1:2495-3149	25.0048	7.74622	1.57205	Envelope glycoprotein	P31789	ENV_IPMAE	Mouse intracisternal a-particle MIAE	11932	env
virus|sp|P03389|ENV_RSFFV_62	NW_016549031.1:998-1391	2.10112	0	1.63279	Glycoprotein 55	P03389	ENV_RSFFV	Rauscher spleen focus-forming virus	11821	env
virus|sp|P31789|ENV_IPMAE_2302	NW_016532702.1:483-1356	37.1832	11.0446	1.66455	Envelope glycoprotein	P31789	ENV_IPMAE	Mouse intracisternal a-particle MIAE	11932	env
virus|sp|P31622|GAG_JSRV_3766	NW_016538911.1:1496-1901	62.1737	18.7576	1.67692	Gag polyprotein	P31622	GAG_JSRV	Sheep pulmonary adenomatosis virus	11746	gag
virus|sp|P08360|ENV_MLVCB_1936	NW_016543448.1:2950-3355	2.3913	0	1.76184	Envelope glycoprotein	P08360	ENV_MLVCB	Cas-Br-E murine leukemia virus	11792	env
virus|sp|P31789|ENV_IPMAE_4549	NW_016549877.1:28796-29141	62.8225	15.8372	1.92241	Envelope glycoprotein	P31789	ENV_IPMAE	Mouse intracisternal a-particle MIAE	11932	env
virus|sp|P03385|ENV_MLVMS_1922	NW_016534024.1:6350-6662	31.0642	7.30578	1.94878	Envelope glycoprotein	P03385	ENV_MLVMS	Moloney murine leukemia virus (isolate Shinnick)	928306	env
virus|sp|P31789|ENV_IPMAE_6196	NW_016545416.1:185646-186024	25.0911	5.75514	1.9495	Envelope glycoprotein	P31789	ENV_IPMAE	Mouse intracisternal a-particle MIAE	11932	env
virus|sp|P31623|POL_JSRV_3127	NW_016549042.1:29246-29582	4.66523	0.353379	2.06557	Gag-Pro-Pol polyprotein	P31623	POL_JSRV	Sheep pulmonary adenomatosis virus	11746	pol
virus|sp|P31789|ENV_IPMAE_2381	NW_016529415.1:441299-441644	61.9849	13.1415	2.15507	Envelope glycoprotein	P31789	ENV_IPMAE	Mouse intracisternal a-particle MIAE	11932	env
virus|sp|P03358|POL_RSFFV_3064	NW_016539084.1:2307-2538	21.3392	3.94024	2.17692	Pol polyprotein (Fragment)	P03358	POL_RSFFV	Rauscher spleen focus-forming virus	11821	pol
virus|sp|P03385|ENV_MLVMS_2974	NW_016545768.1:288-606	3.55734	0	2.18819	Envelope glycoprotein	P03385	ENV_MLVMS	Moloney murine leukemia virus (isolate Shinnick)	928306	env
virus|sp|P04023|GAG_IPHA_3312	NW_016547589.1:10667-46444	33.5904	6.48207	2.20886	Intracisternal A-particle Gag-related polyprotein	P04023	GAG_IPHA	Hamster intracisternal a-particle H18	11752	gag
virus|sp|P03386|ENV_MLVAV_403	NW_016536607.1:9037-9328	3.64152	0	2.2146	Envelope glycoprotein	P03386	ENV_MLVAV	AKV murine leukemia virus	11791	env
virus|sp|P03393|ENV_FRSF5_5067	NW_016543186.1:30368-30659	3.64152	0	2.2146	Glycoprotein 55	P03393	ENV_FRSF5	Friend spleen focus-forming virus (isolate 502)	355329	env
virus|sp|P51517|POL_SRV2_2078	NW_016536927.1:38945-39236	3.64152	0	2.2146	Gag-Pro-Pol polyprotein	P51517	POL_SRV2	Simian retrovirus SRV-2	39068	pol
virus|sp|P03398|ENV_AVISU_961	NW_016554619.1:48673-48922	13.152	1.96651	2.25417	Envelope glycoprotein (Fragment)	P03398	ENV_AVISU	UR2 sarcoma virus	354090	env
virus|sp|P03364|POL_SMRVH_257	NW_016543792.1:19726-19981	3.79294	0	2.26091	Gag-Pro-Pol polyprotein	P03364	POL_SMRVH	Squirrel monkey retrovirus	11856	pol
virus|sp|P31622|GAG_JSRV_3606	NW_016529870.1:73940-74228	3.84153	0	2.27546	Gag polyprotein	P31622	GAG_JSRV	Sheep pulmonary adenomatosis virus	11746	gag
virus|sp|P31789|ENV_IPMAE_6058	NW_016543042.1:270919-271165	37.8132	6.74625	2.32498	Envelope glycoprotein	P31789	ENV_IPMAE	Mouse intracisternal a-particle MIAE	11932	env
virus|sp|P03398|ENV_AVISU_1883	NW_016530396.1:103617-400999	8.14797	0.637355	2.48208	Envelope glycoprotein (Fragment)	P03398	ENV_AVISU	UR2 sarcoma virus	354090	env
virus|sp|P11365|GAG_IPMA_4378	NW_016533686.1:92900-94139	6.39531	0.297553	2.51082	Intracisternal A-particle Gag-related polyprotein	P11365	GAG_IPMA	Mouse intracisternal a-particle MIA14	11753	gag
virus|sp|P51517|POL_SRV2_5841	NW_016552353.1:27291-27537	4.72665	0	2.51769	Gag-Pro-Pol polyprotein	P51517	POL_SRV2	Simian retrovirus SRV-2	39068	pol
virus|sp|P29175|GAG_MSVFR_6068	NW_016531279.1:282602-457695	5.99844	0	2.80703	Gag polyprotein	P29175	GAG_MSVFR	FBR murine osteosarcoma virus	353765	gag
virus|sp|P21415|ENV_GALV_851	NW_016559504.1:4343-4628	6.08663	0	2.8251	Envelope glycoprotein	P21415	ENV_GALV	Gibbon ape leukemia virus	11840	env
virus|sp|P51515|ENV_SRV2_6066	NW_016534669.1:46234-46432	69.743	7.27994	3.0949	Envelope glycoprotein	P51515	ENV_SRV2	Simian retrovirus SRV-2	39068	env
virus|sp|P03384|ENV_WMSV_5146	NW_016589404.1:41-269	7.7767	0	3.13368	Envelope glycoprotein (Fragment)	P03384	ENV_WMSV	Woolly monkey sarcoma virus	11970	env
virus|sp|P03384|ENV_WMSV_6349	NW_016533733.1:10224-10449	59.6916	5.90598	3.13558	Envelope glycoprotein (Fragment)	P03384	ENV_WMSV	Woolly monkey sarcoma virus	11970	env
virus|sp|P31623|POL_JSRV_3128	NW_016549042.1:30255-30510	30.3435	2.48046	3.17082	Gag-Pro-Pol polyprotein	P31623	POL_JSRV	Sheep pulmonary adenomatosis virus	11746	pol
virus|sp|P03373|GAG_AVIER_1395	NW_016535601.1:191638-281855	61.1365	5.79531	3.19283	Gag polyprotein (Fragment)	P03373	GAG_AVIER	Avian erythroblastosis virus (strain ES4)	79685	gag
virus|sp|P04023|GAG_IPHA_1452	NW_016540429.1:9306-9558	8.14797	0	3.19345	Intracisternal A-particle Gag-related polyprotein	P04023	GAG_IPHA	Hamster intracisternal a-particle H18	11752	gag
virus|sp|P04026|POL_IPHA_3219	NW_016527367.1:15897-411198	8.52738	0	3.25208	Intracisternal A-particle Pol-related polyprotein (Fragment)	P04026	POL_IPHA	Hamster intracisternal a-particle H18	11752	pol
virus|sp|Q9TTC0|ENV_KORV_2384	NW_016539370.1:27102-27273	123.508	11.9841	3.26142	Envelope glycoprotein	Q9TTC0	ENV_KORV	Koala retrovirus	394239	env
virus|sp|P21415|ENV_GALV_3012	NW_016528482.1:100981-101203	9.37885	0	3.37557	Envelope glycoprotein	P21415	ENV_GALV	Gibbon ape leukemia virus	11840	env
virus|sp|Q2F7J0|POL_XMRV4_4134	NW_016529367.1:275329-275524	26.7091	1.27215	3.60823	Gag-Pol polyprotein	Q2F7J0	POL_XMRV4	Xenotropic MuLV-related virus (isolate VP42)	356664	gag-pol
virus|sp|P21415|ENV_GALV_4138	NW_016529367.1:284329-284545	11.4593	0	3.63915	Envelope glycoprotein	P21415	ENV_GALV	Gibbon ape leukemia virus	11840	env
virus|sp|P03387|ENV_MSVFB_5401	NW_016563204.1:1878-2412	18.7154	0.50954	3.70714	Envelope glycoprotein (Fragment)	P03387	ENV_MSVFB	FBJ murine osteosarcoma virus	11805	env
virus|sp|P04502|ENV_MLVKI_3390	NW_016535388.1:38826-39057	14.2262	0	3.92848	Envelope glycoprotein (Fragment)	P04502	ENV_MLVKI	Kirsten murine leukemia virus	11800	env
virus|sp|P07572|POL_MPMV_581	NW_016538302.1:13336-13567	21.3392	0	4.48151	Gag-Pro-Pol polyprotein	P07572	POL_MPMV	Mason-Pfizer monkey virus	11855	gag-pro-pol
virus|sp|P03373|GAG_AVIER_2418	NW_016564073.1:27320-27506	255.877	10.3756	4.49706	Gag polyprotein (Fragment)	P03373	GAG_AVIER	Avian erythroblastosis virus (strain ES4)	79685	gag
virus|sp|P03384|ENV_WMSV_3555	NW_016534495.1:11273-11501	23.3301	0	4.60467	Envelope glycoprotein (Fragment)	P03384	ENV_WMSV	Woolly monkey sarcoma virus	11970	env
virus|sp|P08360|ENV_MLVCB_1731	NW_016531728.1:15522-16551	401.619	13.4699	4.79829	Envelope glycoprotein	P08360	ENV_MLVCB	Cas-Br-E murine leukemia virus	11792	env
virus|sp|P31796|ENV_AVISN_747	NW_016538260.1:30902-31154	28.5179	0	4.88352	Envelope glycoprotein	P31796	ENV_AVISN	Avian spleen necrosis virus	11899	env
virus|sp|P10273|POL_FLV_4132	NW_016529367.1:273067-274513	30.9262	0	4.99667	Gag-Pol polyprotein	P10273	POL_FLV	Feline leukemia virus	11768	pol
virus|sp|P03399|ENV_AVIRE_5925	NW_016533047.1:35832-36021	36.1302	0	5.21452	Envelope glycoprotein	P03399	ENV_AVIRE	Avian reticuloendotheliosis virus	11636	env
virus|sp|P51517|POL_SRV2_4323	NW_016542334.1:4-193	36.1302	0	5.21452	Gag-Pro-Pol polyprotein	P51517	POL_SRV2	Simian retrovirus SRV-2	39068	pol
virus|sp|P31794|ENV_MLVRK_3876	NW_016542659.1:47367-47925	38.397	0	5.30001	Envelope glycoprotein	P31794	ENV_MLVRK	Radiation murine leukemia virus (strain Kaplan)	31689	env
virus|sp|P07570|PRO_MPMV_4998	NW_016528167.1:1-181	61.7492	0	5.97153	Gag-Pro polyprotein	P07570	PRO_MPMV	Mason-Pfizer monkey virus	11855	gag-pro
virus|sp|P31789|ENV_IPMAE_2488	NW_016539876.1:2-173	247.016	1.99735	6.3706	Envelope glycoprotein	P31789	ENV_IPMAE	Mouse intracisternal a-particle MIAE	11932	env
virus|sp|P31796|ENV_AVISN_2147	NW_016533874.1:5-173	164.558	0	7.37119	Envelope glycoprotein	P31796	ENV_AVISN	Avian spleen necrosis virus	11899	env
virus|sp|P10272|POL_BAEVM_439	NW_016545969.1:29235-29409	191.532	0	7.58895	Gag-Pol polyprotein	P10272	POL_BAEVM	Baboon endogenous virus (strain M7)	11764	pol
